# Supplementary material for: Critical roles of metal–ligand complexes in the controlled synthesis of various metal nanoclusters
Source: Nat Commun. 2023 Jun 2;14:3201. doi: 10.1038/s41467-023-38955-y (PMC10238426; doi:10.1038/s41467-023-38955-y)
Supplement: Supplementary file 4 — Source Data file 1 [file 41467_2023_38955_MOESM4_ESM.xlsx]

## Sheet: Fig. 1a
Wavelegnth	Absorbance	Absorbance	Absorbance	Absorbance
nm
	1:1 15 s+3 hr	1:2 15 s+3 hr	1:3 15 s+3 hr	1:2 7 d+3 hr
350	0.535	0.434	0.423	0.341
351	0.531	0.429	0.419	0.338
352	0.529	0.425	0.414	0.334
353	0.525	0.421	0.41	0.331
354	0.523	0.417	0.406	0.326
355	0.52	0.412	0.402	0.322
356	0.516	0.408	0.397	0.318
357	0.513	0.404	0.393	0.315
358	0.51	0.401	0.388	0.311
359	0.507	0.397	0.383	0.308
360	0.504	0.393	0.38	0.304
361	0.501	0.39	0.376	0.3
362	0.499	0.387	0.372	0.297
363	0.496	0.384	0.368	0.294
364	0.492	0.381	0.364	0.29
365	0.491	0.378	0.36	0.287
366	0.487	0.376	0.358	0.283
367	0.485	0.373	0.353	0.28
368	0.482	0.37	0.349	0.277
369	0.478	0.368	0.345	0.273
370	0.476	0.366	0.342	0.269
371	0.466	0.359	0.34	0.262
372	0.463	0.356	0.336	0.258
373	0.46	0.353	0.332	0.254
374	0.458	0.351	0.33	0.25
375	0.456	0.348	0.329	0.247
376	0.453	0.346	0.326	0.244
377	0.452	0.344	0.325	0.241
378	0.449	0.343	0.323	0.238
379	0.447	0.34	0.322	0.236
380	0.445	0.338	0.322	0.233
381	0.443	0.336	0.321	0.231
382	0.441	0.334	0.32	0.228
383	0.439	0.333	0.319	0.227
384	0.436	0.331	0.319	0.225
385	0.434	0.33	0.318	0.222
386	0.432	0.328	0.318	0.22
387	0.43	0.326	0.317	0.219
388	0.428	0.324	0.316	0.216
389	0.426	0.323	0.315	0.214
390	0.423	0.322	0.314	0.212
391	0.422	0.32	0.312	0.21
392	0.42	0.319	0.31	0.208
393	0.417	0.318	0.308	0.206
394	0.415	0.316	0.306	0.205
395	0.413	0.315	0.304	0.203
396	0.412	0.314	0.302	0.202
397	0.41	0.312	0.299	0.2
398	0.409	0.311	0.297	0.199
399	0.406	0.309	0.294	0.197
400	0.405	0.307	0.291	0.195
401	0.403	0.305	0.289	0.193
402	0.401	0.304	0.286	0.191
403	0.399	0.302	0.283	0.189
404	0.397	0.299	0.28	0.187
405	0.395	0.297	0.277	0.185
406	0.393	0.295	0.274	0.183
407	0.391	0.293	0.27	0.181
408	0.39	0.29	0.268	0.178
409	0.388	0.288	0.264	0.176
410	0.385	0.286	0.262	0.175
411	0.384	0.284	0.259	0.172
412	0.382	0.281	0.256	0.171
413	0.38	0.279	0.254	0.168
414	0.379	0.277	0.252	0.167
415	0.377	0.275	0.25	0.165
416	0.375	0.273	0.247	0.163
417	0.373	0.271	0.246	0.162
418	0.371	0.268	0.243	0.16
419	0.37	0.266	0.241	0.158
420	0.368	0.264	0.24	0.157
421	0.366	0.262	0.238	0.155
422	0.365	0.259	0.236	0.153
423	0.362	0.257	0.235	0.152
424	0.361	0.256	0.233	0.151
425	0.359	0.254	0.233	0.149
426	0.357	0.252	0.231	0.148
427	0.356	0.251	0.23	0.147
428	0.354	0.25	0.23	0.146
429	0.353	0.248	0.23	0.146
430	0.351	0.247	0.229	0.145
431	0.35	0.246	0.229	0.144
432	0.348	0.245	0.228	0.143
433	0.347	0.244	0.228	0.142
434	0.346	0.243	0.228	0.142
435	0.344	0.242	0.228	0.141
436	0.343	0.241	0.227	0.14
437	0.342	0.24	0.227	0.14
438	0.34	0.239	0.226	0.139
439	0.339	0.238	0.226	0.139
440	0.337	0.237	0.226	0.138
441	0.336	0.236	0.225	0.137
442	0.335	0.235	0.224	0.137
443	0.333	0.233	0.224	0.136
444	0.331	0.232	0.223	0.135
445	0.33	0.231	0.222	0.134
446	0.329	0.23	0.221	0.134
447	0.328	0.228	0.22	0.133
448	0.326	0.227	0.219	0.132
449	0.325	0.225	0.217	0.131
450	0.323	0.224	0.216	0.131
451	0.322	0.223	0.214	0.13
452	0.321	0.222	0.213	0.128
453	0.319	0.22	0.211	0.128
454	0.318	0.218	0.209	0.127
455	0.316	0.216	0.207	0.126
456	0.314	0.215	0.205	0.124
457	0.313	0.213	0.203	0.123
458	0.311	0.211	0.201	0.122
459	0.31	0.209	0.199	0.121
460	0.308	0.207	0.197	0.119
461	0.306	0.206	0.195	0.118
462	0.305	0.204	0.193	0.117
463	0.303	0.202	0.191	0.116
464	0.302	0.201	0.189	0.115
465	0.3	0.199	0.188	0.114
466	0.299	0.198	0.186	0.113
467	0.298	0.196	0.184	0.112
468	0.296	0.195	0.182	0.111
469	0.294	0.193	0.181	0.111
470	0.293	0.192	0.179	0.109
471	0.292	0.19	0.177	0.108
472	0.291	0.189	0.176	0.107
473	0.289	0.187	0.174	0.106
474	0.287	0.185	0.173	0.105
475	0.286	0.184	0.17	0.105
476	0.285	0.182	0.169	0.104
477	0.283	0.181	0.167	0.102
478	0.282	0.179	0.165	0.101
479	0.281	0.178	0.164	0.1
480	0.279	0.176	0.163	0.099
481	0.278	0.175	0.161	0.099
482	0.277	0.174	0.16	0.098
483	0.276	0.172	0.159	0.097
484	0.274	0.171	0.157	0.096
485	0.273	0.169	0.156	0.095
486	0.271	0.168	0.154	0.094
487	0.27	0.167	0.153	0.093
488	0.269	0.165	0.152	0.092
489	0.267	0.164	0.15	0.091
490	0.266	0.162	0.149	0.09
491	0.265	0.161	0.147	0.089
492	0.263	0.159	0.145	0.088
493	0.262	0.158	0.143	0.087
494	0.26	0.156	0.142	0.087
495	0.258	0.155	0.14	0.085
496	0.257	0.153	0.139	0.084
497	0.256	0.152	0.137	0.083
498	0.254	0.15	0.136	0.082
499	0.253	0.149	0.135	0.082
500	0.252	0.147	0.133	0.08
501	0.251	0.146	0.132	0.08
502	0.249	0.145	0.13	0.079
503	0.248	0.143	0.129	0.078
504	0.247	0.142	0.127	0.077
505	0.246	0.141	0.126	0.076
506	0.244	0.14	0.124	0.075
507	0.243	0.139	0.123	0.075
508	0.242	0.137	0.122	0.073
509	0.24	0.136	0.12	0.073
510	0.239	0.135	0.119	0.072
511	0.238	0.134	0.118	0.071
512	0.236	0.133	0.117	0.07
513	0.236	0.131	0.115	0.07
514	0.234	0.13	0.114	0.069
515	0.233	0.129	0.113	0.069
516	0.232	0.128	0.112	0.068
517	0.23	0.127	0.111	0.067
518	0.229	0.126	0.11	0.067
519	0.229	0.125	0.109	0.066
520	0.227	0.124	0.107	0.066
521	0.226	0.124	0.107	0.065
522	0.225	0.123	0.105	0.064
523	0.224	0.121	0.104	0.064
524	0.223	0.121	0.103	0.063
525	0.221	0.119	0.102	0.062
526	0.22	0.118	0.101	0.062
527	0.218	0.117	0.1	0.061
528	0.217	0.116	0.099	0.061
529	0.216	0.115	0.098	0.06
530	0.214	0.114	0.097	0.059
531	0.213	0.114	0.096	0.059
532	0.212	0.113	0.096	0.058
533	0.211	0.112	0.094	0.058
534	0.21	0.111	0.093	0.058
535	0.209	0.111	0.093	0.057
536	0.208	0.11	0.092	0.057
537	0.207	0.109	0.091	0.056
538	0.206	0.108	0.09	0.056
539	0.205	0.107	0.089	0.055
540	0.204	0.107	0.088	0.055
541	0.203	0.106	0.088	0.055
542	0.202	0.105	0.087	0.054
543	0.2	0.104	0.086	0.053
544	0.199	0.103	0.085	0.052
545	0.198	0.102	0.084	0.052
546	0.197	0.102	0.083	0.052
547	0.196	0.101	0.082	0.051
548	0.195	0.1	0.082	0.051
549	0.194	0.099	0.081	0.051
550	0.193	0.098	0.08	0.05
551	0.192	0.098	0.079	0.049
552	0.191	0.097	0.078	0.049
553	0.19	0.096	0.078	0.048
554	0.189	0.096	0.077	0.048
555	0.188	0.095	0.076	0.047
556	0.187	0.094	0.075	0.047
557	0.186	0.093	0.074	0.046
558	0.185	0.092	0.073	0.046
559	0.183	0.091	0.072	0.045
560	0.182	0.09	0.071	0.044
561	0.181	0.089	0.07	0.044
562	0.18	0.088	0.069	0.044
563	0.179	0.088	0.068	0.043
564	0.178	0.087	0.067	0.043
565	0.177	0.086	0.067	0.042
566	0.176	0.085	0.066	0.042
567	0.175	0.084	0.066	0.041
568	0.174	0.084	0.064	0.041
569	0.173	0.083	0.064	0.04
570	0.172	0.083	0.063	0.04
571	0.171	0.082	0.062	0.04
572	0.17	0.081	0.062	0.039
573	0.169	0.081	0.061	0.038
574	0.168	0.08	0.06	0.039
575	0.168	0.079	0.06	0.038
576	0.167	0.079	0.059	0.038
577	0.166	0.078	0.059	0.038
578	0.165	0.077	0.058	0.037
579	0.164	0.077	0.057	0.037
580	0.163	0.076	0.057	0.037
581	0.162	0.076	0.057	0.036
582	0.161	0.075	0.056	0.036
583	0.16	0.075	0.056	0.035
584	0.16	0.074	0.055	0.035
585	0.159	0.074	0.055	0.035
586	0.158	0.073	0.054	0.035
587	0.157	0.073	0.054	0.034
588	0.156	0.072	0.054	0.034
589	0.155	0.072	0.053	0.034
590	0.155	0.071	0.053	0.034
591	0.154	0.071	0.053	0.034
592	0.153	0.071	0.052	0.033
593	0.152	0.07	0.052	0.033
594	0.151	0.07	0.052	0.033
595	0.15	0.069	0.051	0.032
596	0.149	0.069	0.051	0.032
597	0.149	0.069	0.051	0.032
598	0.148	0.068	0.05	0.032
599	0.147	0.068	0.05	0.032
600	0.146	0.068	0.05	0.032
601	0.146	0.067	0.05	0.031
602	0.145	0.067	0.05	0.031
603	0.144	0.067	0.05	0.031
604	0.144	0.066	0.049	0.031
605	0.143	0.067	0.05	0.031
606	0.142	0.066	0.05	0.031
607	0.142	0.066	0.049	0.031
608	0.141	0.066	0.049	0.031
609	0.14	0.065	0.049	0.031
610	0.139	0.065	0.05	0.031
611	0.139	0.065	0.049	0.031
612	0.138	0.065	0.05	0.031
613	0.138	0.065	0.05	0.031
614	0.137	0.065	0.05	0.031
615	0.136	0.065	0.05	0.03
616	0.135	0.065	0.05	0.03
617	0.135	0.065	0.049	0.031
618	0.134	0.065	0.049	0.031
619	0.133	0.065	0.049	0.031
620	0.133	0.064	0.049	0.031
621	0.132	0.064	0.049	0.032
622	0.132	0.065	0.048	0.032
623	0.131	0.064	0.048	0.032
624	0.13	0.064	0.048	0.032
625	0.13	0.065	0.047	0.032
626	0.129	0.065	0.047	0.032
627	0.129	0.064	0.047	0.033
628	0.128	0.064	0.047	0.033
629	0.128	0.065	0.046	0.033
630	0.127	0.065	0.048	0.033
631	0.126	0.064	0.047	0.033
632	0.126	0.064	0.047	0.033
633	0.125	0.064	0.048	0.033
634	0.125	0.064	0.048	0.034
635	0.124	0.064	0.048	0.034
636	0.124	0.064	0.049	0.034
637	0.123	0.064	0.049	0.034
638	0.122	0.065	0.049	0.034
639	0.122	0.064	0.049	0.034
640	0.122	0.064	0.05	0.034
641	0.121	0.064	0.05	0.034
642	0.12	0.064	0.05	0.034
643	0.12	0.064	0.051	0.034
644	0.12	0.064	0.051	0.035
645	0.119	0.064	0.052	0.035
646	0.119	0.064	0.052	0.034
647	0.118	0.064	0.053	0.035
648	0.118	0.064	0.053	0.035
649	0.117	0.064	0.053	0.035
650	0.117	0.064	0.054	0.035
651	0.116	0.064	0.054	0.035
652	0.116	0.064	0.054	0.035
653	0.115	0.064	0.054	0.035
654	0.115	0.064	0.054	0.035
655	0.114	0.064	0.055	0.035
656	0.113	0.064	0.055	0.035
657	0.113	0.064	0.055	0.035
658	0.113	0.064	0.055	0.035
659	0.112	0.064	0.055	0.036
660	0.112	0.064	0.055	0.035
661	0.111	0.063	0.056	0.035
662	0.111	0.064	0.057	0.036
663	0.11	0.063	0.056	0.035
664	0.11	0.063	0.056	0.036
665	0.109	0.063	0.056	0.036
666	0.109	0.063	0.057	0.036
667	0.108	0.063	0.057	0.036
668	0.108	0.063	0.056	0.036
669	0.107	0.063	0.057	0.036
670	0.106	0.063	0.057	0.036
671	0.106	0.063	0.057	0.035
672	0.106	0.062	0.057	0.036
673	0.105	0.062	0.057	0.036
674	0.105	0.062	0.057	0.035
675	0.104	0.062	0.057	0.036
676	0.104	0.062	0.057	0.036
677	0.103	0.062	0.057	0.035
678	0.103	0.061	0.057	0.035
679	0.102	0.061	0.057	0.035
680	0.102	0.061	0.057	0.035
681	0.101	0.061	0.057	0.035
682	0.101	0.061	0.057	0.035
683	0.1	0.06	0.057	0.035
684	0.1	0.061	0.056	0.035
685	0.1	0.06	0.056	0.035
686	0.099	0.06	0.056	0.035
687	0.099	0.06	0.056	0.035
688	0.098	0.059	0.056	0.034
689	0.097	0.06	0.056	0.034
690	0.097	0.059	0.055	0.034
691	0.097	0.059	0.056	0.034
692	0.096	0.059	0.055	0.034
693	0.096	0.058	0.055	0.034
694	0.095	0.058	0.055	0.034
695	0.095	0.058	0.055	0.034
696	0.094	0.058	0.055	0.033
697	0.094	0.057	0.055	0.034
698	0.093	0.057	0.054	0.033
699	0.093	0.057	0.054	0.033
700	0.093	0.056	0.054	0.032
701	0.092	0.056	0.054	0.032
702	0.092	0.056	0.053	0.032
703	0.091	0.055	0.053	0.032
704	0.091	0.055	0.053	0.032
705	0.09	0.055	0.053	0.032
706	0.09	0.055	0.052	0.031
707	0.089	0.054	0.052	0.031
708	0.089	0.054	0.052	0.031
709	0.089	0.054	0.052	0.031
710	0.088	0.053	0.051	0.031
711	0.088	0.053	0.051	0.031
712	0.087	0.053	0.051	0.03
713	0.087	0.052	0.051	0.03
714	0.086	0.052	0.05	0.03
715	0.086	0.051	0.05	0.029
716	0.085	0.051	0.05	0.029
717	0.085	0.051	0.049	0.029
718	0.085	0.051	0.049	0.029
719	0.084	0.051	0.049	0.028
720	0.084	0.05	0.049	0.028
721	0.083	0.05	0.048	0.028
722	0.083	0.049	0.048	0.028
723	0.083	0.049	0.048	0.028
724	0.082	0.049	0.047	0.027
725	0.082	0.049	0.047	0.027
726	0.082	0.048	0.047	0.027
727	0.081	0.049	0.047	0.027
728	0.081	0.048	0.046	0.027
729	0.08	0.048	0.046	0.026
730	0.08	0.047	0.046	0.026
731	0.079	0.047	0.046	0.026
732	0.079	0.047	0.045	0.026
733	0.079	0.046	0.045	0.025
734	0.078	0.046	0.045	0.025
735	0.078	0.046	0.045	0.025
736	0.078	0.045	0.044	0.025
737	0.077	0.045	0.044	0.025
738	0.077	0.045	0.044	0.024
739	0.077	0.045	0.044	0.024
740	0.076	0.045	0.044	0.024
741	0.075	0.044	0.043	0.024
742	0.075	0.044	0.043	0.024
743	0.075	0.044	0.044	0.023
744	0.075	0.043	0.043	0.023
745	0.074	0.043	0.043	0.023
746	0.074	0.043	0.043	0.023
747	0.073	0.043	0.042	0.023
748	0.073	0.042	0.042	0.023
749	0.073	0.042	0.042	0.023
750	0.073	0.042	0.042	0.022
751	0.072	0.042	0.042	0.023
752	0.072	0.041	0.041	0.022
753	0.072	0.041	0.042	0.022
754	0.071	0.041	0.042	0.022
755	0.071	0.041	0.041	0.022
756	0.071	0.041	0.041	0.022
757	0.07	0.04	0.041	0.022
758	0.069	0.04	0.041	0.021
759	0.07	0.04	0.041	0.021
760	0.069	0.04	0.041	0.021
761	0.069	0.04	0.041	0.021
762	0.069	0.039	0.041	0.021
763	0.068	0.039	0.041	0.021
764	0.068	0.039	0.041	0.02
765	0.068	0.039	0.04	0.02
766	0.067	0.038	0.04	0.02
767	0.067	0.038	0.041	0.02
768	0.067	0.038	0.04	0.02
769	0.066	0.038	0.04	0.02
770	0.066	0.038	0.04	0.02
771	0.066	0.038	0.04	0.02
772	0.065	0.037	0.04	0.019
773	0.065	0.037	0.04	0.019
774	0.065	0.037	0.04	0.019
775	0.064	0.036	0.04	0.019
776	0.064	0.036	0.039	0.019
777	0.064	0.036	0.039	0.019
778	0.063	0.036	0.039	0.019
779	0.063	0.036	0.039	0.018
780	0.063	0.036	0.039	0.019
781	0.063	0.035	0.039	0.019
782	0.062	0.035	0.039	0.018
783	0.062	0.035	0.039	0.018
784	0.061	0.035	0.039	0.018
785	0.061	0.035	0.039	0.018
786	0.061	0.034	0.038	0.018
787	0.061	0.034	0.038	0.018
788	0.06	0.034	0.038	0.017
789	0.06	0.034	0.038	0.017
790	0.06	0.033	0.038	0.017
791	0.06	0.033	0.038	0.017
792	0.059	0.033	0.037	0.017
793	0.059	0.033	0.037	0.017
794	0.059	0.033	0.037	0.017
795	0.059	0.033	0.037	0.016
796	0.058	0.032	0.036	0.016
797	0.058	0.032	0.036	0.016
798	0.058	0.032	0.036	0.016
799	0.057	0.032	0.036	0.016
800	0.057	0.031	0.035	0.016
801	0.057	0.031	0.036	0.016
802	0.057	0.031	0.036	0.016
803	0.056	0.031	0.035	0.015
804	0.056	0.03	0.035	0.015
805	0.056	0.03	0.035	0.015
806	0.056	0.03	0.035	0.015
807	0.055	0.03	0.034	0.015
808	0.055	0.03	0.034	0.014
809	0.055	0.029	0.034	0.014
810	0.054	0.029	0.034	0.014
811	0.054	0.029	0.034	0.014
812	0.054	0.029	0.033	0.014
813	0.054	0.029	0.033	0.014
814	0.053	0.028	0.033	0.014
815	0.053	0.028	0.033	0.013
816	0.053	0.028	0.032	0.013
817	0.052	0.028	0.032	0.013
818	0.052	0.027	0.032	0.013
819	0.052	0.027	0.032	0.013
820	0.052	0.027	0.032	0.013
821	0.051	0.027	0.031	0.012
822	0.051	0.026	0.031	0.012
823	0.051	0.026	0.031	0.012
824	0.051	0.026	0.03	0.012
825	0.051	0.026	0.031	0.012
826	0.05	0.025	0.03	0.012
827	0.051	0.025	0.03	0.012
828	0.05	0.025	0.03	0.011
829	0.05	0.025	0.03	0.011
830	0.049	0.025	0.029	0.011
831	0.049	0.024	0.029	0.01
832	0.049	0.024	0.028	0.01
833	0.049	0.024	0.028	0.011
834	0.049	0.024	0.028	0.01
835	0.048	0.024	0.028	0.01
836	0.048	0.023	0.027	0.01
837	0.048	0.023	0.027	0.01
838	0.048	0.023	0.028	0.01
839	0.048	0.023	0.028	0.01
840	0.047	0.023	0.027	0.01
841	0.047	0.022	0.027	0.009
842	0.047	0.022	0.027	0.009
843	0.046	0.022	0.026	0.009
844	0.046	0.022	0.026	0.009
845	0.046	0.022	0.026	0.009
846	0.046	0.021	0.026	0.009
847	0.045	0.021	0.025	0.009
848	0.045	0.021	0.025	0.008
849	0.045	0.021	0.025	0.008
850	0.045	0.021	0.025	0.008
851	0.045	0.02	0.025	0.008
852	0.044	0.02	0.025	0.008
853	0.044	0.02	0.024	0.008
854	0.044	0.02	0.025	0.008
855	0.044	0.02	0.024	0.008
856	0.044	0.019	0.024	0.007
857	0.044	0.019	0.024	0.007
858	0.043	0.019	0.024	0.007
859	0.043	0.019	0.024	0.007
860	0.043	0.019	0.024	0.007
861	0.043	0.019	0.023	0.007
862	0.043	0.018	0.023	0.007
863	0.043	0.018	0.023	0.006
864	0.042	0.018	0.024	0.007
865	0.042	0.018	0.023	0.007
866	0.042	0.018	0.023	0.007
867	0.042	0.018	0.023	0.006
868	0.042	0.018	0.023	0.006
869	0.042	0.017	0.022	0.006
870	0.041	0.017	0.022	0.006
871	0.041	0.017	0.022	0.006
872	0.041	0.017	0.022	0.006
873	0.041	0.016	0.022	0.005
874	0.041	0.016	0.022	0.006
875	0.04	0.016	0.022	0.006
876	0.04	0.016	0.022	0.006
877	0.04	0.016	0.021	0.005
878	0.04	0.016	0.022	0.005
879	0.04	0.016	0.021	0.005
880	0.039	0.015	0.021	0.005
881	0.039	0.015	0.021	0.005
882	0.039	0.015	0.021	0.005
883	0.039	0.015	0.021	0.005
884	0.039	0.015	0.021	0.005
885	0.039	0.015	0.021	0.005
886	0.039	0.014	0.02	0.005
887	0.038	0.014	0.02	0.004
888	0.038	0.015	0.02	0.004
889	0.038	0.014	0.02	0.005
890	0.038	0.014	0.02	0.004
891	0.038	0.014	0.02	0.004
892	0.038	0.014	0.02	0.004
893	0.038	0.014	0.02	0.004
894	0.037	0.013	0.02	0.004
895	0.037	0.013	0.02	0.004
896	0.037	0.013	0.02	0.004
897	0.037	0.013	0.019	0.003
898	0.037	0.013	0.02	0.004
899	0.036	0.013	0.019	0.004
900	0.036	0.013	0.019	0.004

## Sheet: Fig. 1b
Mass	Normalized intensity	Normalized intensity	Normalized intensity	Normalized intensity
Da
	1:1 15 s+3 hr	1:2 15 s+3 hr	1:3 15 s+3 hr	1:2 7 d+3 hr
3000.25	0.294	0.06185	0.04223	0.21967
3000.74	0.29324	0.06148	0.04337	0.22746
3001.24	0.30361	0.05999	0.04491	0.22073
3001.73	0.29784	0.06177	0.04495	0.21492
3002.23	0.29001	0.06522	0.04417	0.21061
3002.72	0.29817	0.06594	0.04341	0.21252
3003.22	0.30466	0.07477	0.04434	0.22081
3003.71	0.30845	0.07553	0.04531	0.22328
3004.21	0.30206	0.07021	0.04743	0.22266
3004.71	0.2956	0.07129	0.04897	0.2246
3005.2	0.29469	0.07577	0.04605	0.22556
3005.7	0.29725	0.07346	0.04575	0.22269
3006.19	0.2933	0.06786	0.0476	0.21798
3006.69	0.28993	0.06653	0.04567	0.22181
3007.19	0.28652	0.066	0.04836	0.22383
3007.68	0.28618	0.06242	0.04786	0.22484
3008.18	0.29865	0.06347	0.0469	0.22294
3008.67	0.30767	0.06303	0.04189	0.22246
3009.17	0.29944	0.0623	0.03814	0.21359
3009.67	0.29685	0.05951	0.03573	0.21157
3010.16	0.298	0.06065	0.03878	0.21585
3010.66	0.29664	0.06362	0.04601	0.2245
3011.15	0.29688	0.06388	0.04635	0.22443
3011.65	0.29557	0.063	0.04421	0.2191
3012.15	0.29623	0.06231	0.04837	0.22303
3012.64	0.29911	0.06348	0.04967	0.22005
3013.14	0.3009	0.05981	0.0462	0.21918
3013.64	0.30411	0.06435	0.04453	0.2246
3014.13	0.30503	0.06964	0.04817	0.2195
3014.63	0.29658	0.07014	0.04813	0.22432
3015.13	0.28986	0.06736	0.04721	0.22457
3015.62	0.2895	0.06854	0.04544	0.22937
3016.12	0.28591	0.07161	0.04389	0.23484
3016.62	0.28466	0.06959	0.04211	0.24382
3017.11	0.28832	0.07357	0.04748	0.24886
3017.61	0.29872	0.07919	0.04725	0.25509
3018.11	0.30085	0.07544	0.04494	0.26358
3018.6	0.29281	0.07605	0.04835	0.26655
3019.1	0.28512	0.07175	0.04822	0.26403
3019.6	0.28196	0.06697	0.04945	0.27367
3020.1	0.29297	0.06621	0.04368	0.27502
3020.59	0.30181	0.06721	0.04807	0.26814
3021.09	0.30121	0.06762	0.04675	0.26602
3021.59	0.29714	0.06827	0.04652	0.26589
3022.08	0.29633	0.0635	0.04737	0.27278
3022.58	0.29292	0.06098	0.04307	0.27635
3023.08	0.28972	0.06528	0.04865	0.27421
3023.58	0.28502	0.07418	0.05412	0.27921
3024.07	0.28931	0.0717	0.04731	0.28379
3024.57	0.29967	0.06969	0.04398	0.28055
3025.07	0.28966	0.06968	0.04473	0.27448
3025.57	0.2928	0.06746	0.04209	0.2713
3026.06	0.30195	0.06985	0.04109	0.27559
3026.56	0.30534	0.07233	0.04352	0.28305
3027.06	0.29445	0.07125	0.04702	0.27848
3027.56	0.29051	0.07217	0.04755	0.27402
3028.05	0.29622	0.07357	0.05245	0.26614
3028.55	0.30228	0.07029	0.0494	0.27645
3029.05	0.29547	0.0657	0.04677	0.2771
3029.55	0.28987	0.06692	0.04446	0.27412
3030.04	0.29234	0.06548	0.04657	0.276
3030.54	0.30078	0.06448	0.04801	0.268
3031.04	0.30096	0.06655	0.04659	0.26407
3031.54	0.29991	0.06692	0.04331	0.25725
3032.04	0.30143	0.07055	0.04018	0.26162
3032.53	0.2969	0.06949	0.03854	0.25965
3033.03	0.30365	0.07134	0.03756	0.26067
3033.53	0.3013	0.0738	0.03872	0.26195
3034.03	0.29797	0.07147	0.04372	0.26171
3034.53	0.29563	0.06809	0.04529	0.26348
3035.03	0.30127	0.06472	0.04369	0.25429
3035.52	0.30113	0.0615	0.04234	0.2534
3036.02	0.29073	0.06302	0.04174	0.25408
3036.52	0.28455	0.0666	0.04238	0.24894
3037.02	0.29219	0.06711	0.04147	0.24484
3037.52	0.29571	0.06408	0.04104	0.24646
3038.02	0.29539	0.0654	0.04074	0.24662
3038.51	0.29403	0.06121	0.03932	0.24063
3039.01	0.28728	0.05947	0.03889	0.23211
3039.51	0.28959	0.05944	0.04255	0.22918
3040.01	0.29141	0.06278	0.04458	0.22772
3040.51	0.28827	0.06943	0.04395	0.23009
3041.01	0.29374	0.06706	0.04618	0.2239
3041.51	0.29424	0.06453	0.04611	0.21598
3042.01	0.28957	0.061	0.04358	0.21607
3042.5	0.29431	0.05566	0.04362	0.21497
3043	0.29178	0.057	0.04091	0.22098
3043.5	0.29204	0.05783	0.03868	0.225
3044	0.28693	0.05943	0.04213	0.22049
3044.5	0.2837	0.0629	0.04251	0.22002
3045	0.29352	0.06152	0.04041	0.22899
3045.5	0.29178	0.06454	0.04111	0.22711
3046	0.29017	0.0636	0.03862	0.22793
3046.5	0.29172	0.06399	0.03758	0.22562
3047	0.28909	0.06388	0.03793	0.22586
3047.5	0.29209	0.06212	0.03883	0.22076
3047.99	0.29415	0.06282	0.045	0.21975
3048.49	0.28335	0.06315	0.0459	0.21728
3048.99	0.2856	0.06317	0.04672	0.2185
3049.49	0.28713	0.06229	0.04886	0.21722
3049.99	0.28491	0.06454	0.04857	0.22213
3050.49	0.28646	0.06528	0.0469	0.22627
3050.99	0.28402	0.06686	0.04562	0.22419
3051.49	0.28251	0.06888	0.04637	0.20963
3051.99	0.29389	0.07116	0.04625	0.20723
3052.49	0.29756	0.07147	0.0477	0.20977
3052.99	0.30212	0.06872	0.04557	0.21055
3053.49	0.29701	0.06603	0.04683	0.21366
3053.99	0.29968	0.06067	0.0473	0.21423
3054.49	0.28806	0.05959	0.0443	0.21734
3054.99	0.28674	0.06135	0.04371	0.22082
3055.49	0.28618	0.06026	0.04712	0.22111
3055.99	0.29241	0.05973	0.04706	0.22314
3056.49	0.29022	0.06412	0.04534	0.22233
3056.99	0.27926	0.06283	0.0454	0.21903
3057.49	0.27716	0.0635	0.04019	0.21031
3057.99	0.28051	0.06377	0.03908	0.20628
3058.49	0.27481	0.06657	0.0385	0.20149
3058.99	0.27709	0.06633	0.03646	0.20299
3059.49	0.27667	0.06566	0.03408	0.21113
3059.99	0.28712	0.06356	0.03717	0.21104
3060.49	0.28154	0.06044	0.03871	0.20968
3060.99	0.27387	0.06058	0.03582	0.21267
3061.49	0.26834	0.06192	0.03468	0.20886
3061.99	0.28051	0.06418	0.03617	0.20386
3062.49	0.28239	0.06204	0.03809	0.20517
3062.99	0.27557	0.06235	0.04096	0.20707
3063.49	0.28348	0.06191	0.03883	0.20834
3063.99	0.2802	0.06192	0.03901	0.21485
3064.5	0.27833	0.06286	0.03771	0.21441
3065	0.28304	0.06086	0.0342	0.21013
3065.5	0.28314	0.06147	0.03332	0.20928
3066	0.27628	0.06175	0.03608	0.21148
3066.5	0.27657	0.06245	0.03872	0.21298
3067	0.277	0.06442	0.04167	0.20811
3067.5	0.27737	0.06864	0.04012	0.20737
3068	0.28576	0.0647	0.04109	0.20898
3068.5	0.29631	0.05938	0.0411	0.20912
3069	0.29147	0.05707	0.04134	0.20783
3069.5	0.28094	0.05437	0.0396	0.20587
3070.01	0.27484	0.05339	0.03959	0.20798
3070.51	0.27608	0.0595	0.04175	0.21022
3071.01	0.28148	0.06039	0.04141	0.21338
3071.51	0.28289	0.05969	0.04137	0.21222
3072.01	0.27392	0.0622	0.03866	0.22052
3072.51	0.26994	0.0617	0.03849	0.21722
3073.01	0.27106	0.06384	0.04277	0.21156
3073.51	0.27709	0.06533	0.04718	0.21425
3074.02	0.26949	0.06594	0.04744	0.20761
3074.52	0.28094	0.06538	0.0456	0.20738
3075.02	0.2809	0.06214	0.04419	0.20515
3075.52	0.27794	0.06124	0.04441	0.20401
3076.02	0.27896	0.06056	0.04324	0.19871
3076.52	0.28085	0.05942	0.04499	0.20283
3077.03	0.28601	0.0654	0.03986	0.1968
3077.53	0.27895	0.06615	0.04288	0.20451
3078.03	0.29079	0.06062	0.04558	0.20726
3078.53	0.29811	0.0626	0.04069	0.21596
3079.03	0.28761	0.0628	0.03723	0.21674
3079.54	0.28304	0.06447	0.03734	0.21445
3080.04	0.26975	0.06474	0.04035	0.20839
3080.54	0.26455	0.06697	0.04138	0.20151
3081.04	0.26719	0.06866	0.0408	0.19768
3081.54	0.26905	0.06796	0.03669	0.20471
3082.05	0.26805	0.06834	0.03379	0.2175
3082.55	0.27167	0.06635	0.0384	0.21829
3083.05	0.2743	0.06788	0.04204	0.21293
3083.55	0.27582	0.06556	0.04136	0.20869
3084.05	0.27698	0.06356	0.04167	0.21345
3084.56	0.27613	0.06239	0.04364	0.215
3085.06	0.27514	0.06071	0.04527	0.2125
3085.56	0.27563	0.06238	0.04855	0.21035
3086.06	0.27066	0.05925	0.04907	0.20396
3086.57	0.26883	0.05647	0.04817	0.20594
3087.07	0.27303	0.05714	0.0477	0.20563
3087.57	0.27196	0.06024	0.04395	0.20275
3088.07	0.27473	0.06188	0.03991	0.20481
3088.58	0.27112	0.06743	0.04142	0.208
3089.08	0.26504	0.06671	0.0455	0.20997
3089.58	0.27194	0.06194	0.04374	0.20887
3090.08	0.27917	0.05997	0.04178	0.21196
3090.59	0.28338	0.05702	0.04113	0.21522
3091.09	0.29195	0.05965	0.03934	0.21395
3091.59	0.2904	0.06156	0.04216	0.21643
3092.1	0.28516	0.06217	0.04319	0.21331
3092.6	0.28444	0.0604	0.04425	0.20874
3093.1	0.27612	0.06183	0.04476	0.21493
3093.61	0.26792	0.06294	0.04253	0.22249
3094.11	0.26478	0.06217	0.04148	0.22062
3094.61	0.26349	0.05979	0.0411	0.21996
3095.11	0.26473	0.05792	0.04054	0.21851
3095.62	0.27315	0.06012	0.03815	0.21954
3096.12	0.27153	0.05986	0.04118	0.21947
3096.62	0.2701	0.0567	0.04504	0.22279
3097.13	0.27306	0.05745	0.045	0.21573
3097.63	0.27809	0.05785	0.04023	0.21454
3098.13	0.27583	0.05541	0.04015	0.21474
3098.64	0.27604	0.05199	0.04314	0.21749
3099.14	0.27295	0.05328	0.04407	0.21946
3099.65	0.28055	0.05469	0.05068	0.22499
3100.15	0.28601	0.05525	0.05209	0.22725
3100.65	0.28488	0.05781	0.04794	0.22511
3101.16	0.28522	0.0604	0.04708	0.22788
3101.66	0.28484	0.05901	0.04562	0.23636
3102.16	0.27848	0.05962	0.04074	0.24491
3102.67	0.27291	0.05991	0.04229	0.25331
3103.17	0.27626	0.05524	0.04384	0.25733
3103.68	0.27656	0.05507	0.04331	0.25756
3104.18	0.27387	0.05898	0.04703	0.25206
3104.68	0.26699	0.0617	0.04893	0.2521
3105.19	0.27009	0.0623	0.04665	0.25555
3105.69	0.26828	0.06499	0.04288	0.25721
3106.2	0.26916	0.06472	0.0407	0.26008
3106.7	0.27114	0.06111	0.04015	0.26181
3107.2	0.27574	0.0618	0.03965	0.26432
3107.71	0.27645	0.06188	0.0441	0.26713
3108.21	0.279	0.06153	0.04255	0.27244
3108.72	0.2711	0.06246	0.03921	0.27707
3109.22	0.27244	0.06211	0.04456	0.27233
3109.72	0.27289	0.06513	0.05103	0.27258
3110.23	0.27225	0.07138	0.04842	0.28121
3110.73	0.26529	0.07094	0.04498	0.28222
3111.24	0.26011	0.06687	0.0449	0.27168
3111.74	0.26198	0.06441	0.04299	0.26764
3112.25	0.27112	0.06669	0.04289	0.26705
3112.75	0.2744	0.06364	0.04419	0.26783
3113.26	0.27504	0.06219	0.04691	0.26269
3113.76	0.27329	0.05933	0.05159	0.24907
3114.27	0.279	0.05925	0.04523	0.24569
3114.77	0.288	0.06076	0.04102	0.24631
3115.28	0.28823	0.06447	0.04191	0.25697
3115.78	0.28463	0.0649	0.04222	0.2586
3116.29	0.285	0.06297	0.03908	0.25643
3116.79	0.28669	0.0647	0.03727	0.24262
3117.3	0.28642	0.06545	0.03963	0.24094
3117.8	0.28674	0.06605	0.04397	0.23881
3118.31	0.28089	0.06937	0.04856	0.24474
3118.81	0.27738	0.06705	0.04564	0.24744
3119.32	0.27761	0.06549	0.04604	0.24797
3119.82	0.2766	0.06439	0.04584	0.24836
3120.33	0.27759	0.06554	0.0465	0.24005
3120.83	0.26718	0.06357	0.04424	0.23143
3121.34	0.2603	0.06249	0.0433	0.23036
3121.84	0.26628	0.06778	0.04457	0.22839
3122.35	0.27624	0.06539	0.04471	0.22531
3122.85	0.26832	0.06432	0.04162	0.2233
3123.36	0.25848	0.06137	0.04022	0.21436
3123.86	0.25526	0.05811	0.04033	0.21021
3124.37	0.25527	0.0601	0.03981	0.2101
3124.87	0.26446	0.05974	0.04067	0.20806
3125.38	0.25832	0.0629	0.04912	0.20955
3125.89	0.25899	0.0647	0.04767	0.2227
3126.39	0.26152	0.06623	0.04679	0.22178
3126.9	0.26342	0.06498	0.0469	0.22271
3127.4	0.27208	0.06122	0.04611	0.22341
3127.91	0.2727	0.06141	0.04478	0.21863
3128.42	0.26785	0.06184	0.04554	0.22225
3128.92	0.26964	0.06148	0.04522	0.21975
3129.43	0.27138	0.06201	0.04053	0.22055
3129.93	0.27237	0.06043	0.04235	0.22514
3130.44	0.27624	0.06074	0.04599	0.21799
3130.95	0.27494	0.05983	0.04806	0.21322
3131.45	0.27044	0.05927	0.04566	0.22003
3131.96	0.26783	0.0586	0.0452	0.23052
3132.46	0.27222	0.0596	0.04392	0.23328
3132.97	0.27594	0.05888	0.04356	0.22068
3133.48	0.28215	0.06134	0.04186	0.21964
3133.98	0.27553	0.05878	0.04079	0.22383
3134.49	0.27676	0.05566	0.04088	0.21811
3135	0.28051	0.05368	0.04379	0.21893
3135.5	0.27589	0.05282	0.04379	0.22091
3136.01	0.27639	0.05362	0.04071	0.21657
3136.51	0.2832	0.05523	0.0435	0.20814
3137.02	0.27556	0.05846	0.0449	0.20282
3137.53	0.26726	0.05843	0.04427	0.20518
3138.03	0.25673	0.05921	0.04627	0.20142
3138.54	0.25759	0.06418	0.04592	0.20116
3139.05	0.25876	0.06536	0.04873	0.19703
3139.56	0.26452	0.06584	0.05088	0.20229
3140.06	0.2703	0.0624	0.04809	0.20194
3140.57	0.26636	0.06251	0.04658	0.19609
3141.08	0.26578	0.06197	0.04479	0.20058
3141.58	0.27157	0.06046	0.04425	0.20751
3142.09	0.26965	0.05843	0.04622	0.21515
3142.6	0.25907	0.05535	0.04755	0.21616
3143.1	0.25542	0.05684	0.04958	0.21736
3143.61	0.26666	0.05695	0.0482	0.21202
3144.12	0.26893	0.05427	0.04506	0.20646
3144.63	0.26433	0.05504	0.0442	0.19921
3145.13	0.25937	0.05436	0.04085	0.19346
3145.64	0.26498	0.0578	0.04301	0.19224
3146.15	0.25264	0.05989	0.0388	0.19743
3146.65	0.25574	0.05537	0.03544	0.20193
3147.16	0.26887	0.05183	0.03065	0.2075
3147.67	0.26646	0.05685	0.031	0.20989
3148.18	0.26429	0.0577	0.03038	0.20568
3148.68	0.25919	0.05838	0.03871	0.20583
3149.19	0.25005	0.05892	0.0419	0.19879
3149.7	0.25248	0.05684	0.04553	0.20324
3150.21	0.26105	0.06091	0.04396	0.20149
3150.71	0.25784	0.06459	0.04385	0.20381
3151.22	0.25511	0.05834	0.04476	0.19867
3151.73	0.25811	0.05358	0.04741	0.19128
3152.24	0.25449	0.05817	0.04716	0.19413
3152.75	0.25542	0.06044	0.04296	0.20332
3153.25	0.25664	0.05869	0.04013	0.20042
3153.76	0.25855	0.05888	0.04187	0.2008
3154.27	0.26669	0.05844	0.04091	0.20484
3154.78	0.26759	0.06172	0.03885	0.20587
3155.29	0.27256	0.06005	0.03949	0.20913
3155.79	0.26671	0.05836	0.04149	0.20489
3156.3	0.26295	0.05629	0.04576	0.20469
3156.81	0.26229	0.05566	0.04678	0.20405
3157.32	0.25897	0.05714	0.04273	0.20227
3157.83	0.25719	0.05365	0.03828	0.19822
3158.33	0.25494	0.05344	0.0367	0.19857
3158.84	0.25519	0.05612	0.03414	0.20565
3159.35	0.26429	0.06011	0.03871	0.20944
3159.86	0.26259	0.05647	0.04527	0.20971
3160.37	0.27187	0.0544	0.04372	0.20397
3160.88	0.28369	0.05626	0.04146	0.20224
3161.39	0.27795	0.05643	0.04542	0.20092
3161.89	0.27199	0.05749	0.04416	0.20498
3162.4	0.26196	0.05442	0.04334	0.20599
3162.91	0.25665	0.05663	0.03868	0.2088
3163.42	0.25998	0.06113	0.03596	0.20815
3163.93	0.2635	0.05749	0.03603	0.20428
3164.44	0.27168	0.05889	0.04327	0.19733
3164.95	0.27672	0.06125	0.04457	0.19252
3165.46	0.27173	0.05992	0.04305	0.19502
3165.96	0.28026	0.05533	0.03674	0.19456
3166.47	0.27052	0.05504	0.03905	0.19167
3166.98	0.25751	0.05644	0.0405	0.18665
3167.49	0.25176	0.05636	0.04269	0.18618
3168	0.25233	0.05507	0.04014	0.1933
3168.51	0.26742	0.0552	0.03816	0.19407
3169.02	0.27345	0.05321	0.03912	0.19773
3169.53	0.26753	0.05028	0.03747	0.20679
3170.04	0.26329	0.05173	0.03958	0.21451
3170.55	0.26666	0.05417	0.04475	0.20887
3171.06	0.26714	0.05881	0.04243	0.20181
3171.57	0.26172	0.06019	0.04012	0.19825
3172.07	0.2562	0.06163	0.04087	0.19586
3172.58	0.26229	0.05765	0.04046	0.19488
3173.09	0.26091	0.05585	0.03789	0.19472
3173.6	0.25758	0.0536	0.0396	0.19362
3174.11	0.2582	0.05726	0.03978	0.19593
3174.62	0.26032	0.05672	0.03919	0.19825
3175.13	0.26049	0.05953	0.03851	0.19568
3175.64	0.26258	0.05955	0.04111	0.19658
3176.15	0.26345	0.05954	0.04222	0.20095
3176.66	0.25043	0.05904	0.04546	0.20465
3177.17	0.25325	0.05856	0.04079	0.20733
3177.68	0.26441	0.0624	0.04203	0.20696
3178.19	0.26484	0.06629	0.04069	0.20157
3178.7	0.26333	0.06145	0.03908	0.19519
3179.21	0.26887	0.05864	0.03843	0.19594
3179.72	0.26914	0.05752	0.03842	0.198
3180.23	0.25959	0.05816	0.03672	0.20748
3180.74	0.26725	0.05996	0.03746	0.20396
3181.25	0.27378	0.0576	0.04052	0.2095
3181.76	0.27108	0.0621	0.04141	0.21572
3182.27	0.26495	0.06352	0.04146	0.21158
3182.78	0.26344	0.05753	0.0413	0.21305
3183.29	0.26178	0.05792	0.04141	0.2166
3183.8	0.25725	0.05919	0.04105	0.21832
3184.31	0.25361	0.05943	0.04156	0.21412
3184.82	0.25841	0.05761	0.0431	0.20584
3185.33	0.26412	0.05711	0.0434	0.20603
3185.84	0.26497	0.0569	0.04211	0.20288
3186.35	0.25467	0.05833	0.03967	0.20212
3186.87	0.2522	0.05716	0.03657	0.19949
3187.38	0.2585	0.05544	0.03497	0.20438
3187.89	0.25896	0.05929	0.03467	0.21205
3188.4	0.26207	0.0605	0.03484	0.20951
3188.91	0.2596	0.05983	0.03477	0.20875
3189.42	0.26379	0.05733	0.03516	0.21577
3189.93	0.26767	0.05961	0.03746	0.21921
3190.44	0.2693	0.05902	0.03705	0.21306
3190.95	0.26923	0.05659	0.03438	0.20637
3191.46	0.26559	0.05679	0.03422	0.21005
3191.97	0.26601	0.05927	0.03775	0.21095
3192.48	0.26401	0.05793	0.04144	0.2101
3193	0.25428	0.05852	0.04419	0.20813
3193.51	0.25005	0.06382	0.04564	0.20265
3194.02	0.25281	0.06602	0.043	0.20042
3194.53	0.25165	0.06437	0.04501	0.20035
3195.04	0.25245	0.0588	0.04568	0.20867
3195.55	0.25701	0.05528	0.0443	0.21072
3196.06	0.26046	0.05884	0.04141	0.21009
3196.57	0.26184	0.06165	0.04535	0.21329
3197.09	0.25822	0.05965	0.04544	0.21584
3197.6	0.24867	0.05827	0.04325	0.21473
3198.11	0.2418	0.05882	0.04642	0.21045
3198.62	0.24321	0.05855	0.04933	0.21011
3199.13	0.24974	0.05512	0.0528	0.2055
3199.64	0.2507	0.05699	0.05323	0.20144
3200.16	0.26176	0.06057	0.04909	0.21296
3200.67	0.2636	0.05856	0.04378	0.21718
3201.18	0.26693	0.06019	0.04391	0.21213
3201.69	0.27345	0.05819	0.04203	0.20324
3202.2	0.2713	0.05769	0.04277	0.20149
3202.71	0.26823	0.05694	0.0431	0.20871
3203.23	0.26592	0.0579	0.04	0.21271
3203.74	0.26499	0.06245	0.03848	0.20993
3204.25	0.27095	0.06413	0.0386	0.20613
3204.76	0.27473	0.06325	0.03847	0.20062
3205.27	0.27325	0.05665	0.03896	0.20546
3205.79	0.27474	0.05697	0.04309	0.20416
3206.3	0.27381	0.05725	0.04152	0.20733
3206.81	0.27309	0.05438	0.04393	0.20741
3207.32	0.27273	0.05366	0.04445	0.2106
3207.84	0.25874	0.05438	0.04408	0.20686
3208.35	0.2564	0.05401	0.04406	0.20433
3208.86	0.25777	0.05282	0.04416	0.20378
3209.37	0.25825	0.05445	0.04721	0.20563
3209.88	0.25651	0.05582	0.04219	0.20588
3210.4	0.25092	0.05489	0.03628	0.20441
3210.91	0.24497	0.05526	0.03604	0.20472
3211.42	0.24872	0.05757	0.03552	0.20177
3211.93	0.25076	0.06	0.03304	0.19809
3212.45	0.25384	0.05911	0.03645	0.20453
3212.96	0.2546	0.05567	0.04267	0.20527
3213.47	0.2543	0.06005	0.04801	0.2069
3213.99	0.25491	0.0608	0.04508	0.20182
3214.5	0.25481	0.06058	0.03961	0.19879
3215.01	0.25439	0.05819	0.03372	0.20043
3215.52	0.25944	0.05686	0.0393	0.20162
3216.04	0.25838	0.05774	0.0408	0.2015
3216.55	0.25767	0.05435	0.04097	0.20347
3217.06	0.26266	0.05669	0.03866	0.19774
3217.58	0.26289	0.05698	0.03789	0.19685
3218.09	0.26067	0.05549	0.0387	0.19522
3218.6	0.25236	0.05715	0.03708	0.20412
3219.12	0.25196	0.06037	0.03965	0.20437
3219.63	0.24877	0.06221	0.03858	0.20802
3220.14	0.2512	0.06355	0.03881	0.20888
3220.66	0.2573	0.06207	0.04039	0.20491
3221.17	0.25124	0.06034	0.03768	0.19792
3221.68	0.25304	0.05949	0.03597	0.19567
3222.2	0.26444	0.06055	0.03322	0.19534
3222.71	0.27038	0.06047	0.03862	0.20077
3223.22	0.26268	0.05947	0.04456	0.19314
3223.74	0.25122	0.05785	0.04672	0.19455
3224.25	0.25458	0.05585	0.04572	0.19498
3224.76	0.26106	0.05633	0.04481	0.19332
3225.28	0.24653	0.05458	0.04262	0.19477
3225.79	0.24154	0.05476	0.04008	0.19325
3226.3	0.25366	0.05322	0.04014	0.19779
3226.82	0.25014	0.05497	0.04014	0.20206
3227.33	0.24249	0.05488	0.03769	0.19604
3227.85	0.24563	0.05307	0.03787	0.19406
3228.36	0.24847	0.0542	0.03774	0.19135
3228.87	0.24581	0.05835	0.04034	0.19455
3229.39	0.25063	0.05838	0.04258	0.1968
3229.9	0.24904	0.05754	0.04179	0.20047
3230.42	0.2443	0.05691	0.04169	0.20677
3230.93	0.23751	0.05616	0.04125	0.20364
3231.44	0.23968	0.05501	0.04028	0.20263
3231.96	0.23971	0.05922	0.03877	0.19555
3232.47	0.24653	0.06004	0.03861	0.18821
3232.99	0.25825	0.05802	0.04035	0.19067
3233.5	0.25942	0.05658	0.03685	0.19586
3234.02	0.25588	0.05644	0.03911	0.19389
3234.53	0.23779	0.05534	0.04132	0.19432
3235.04	0.2376	0.05573	0.04019	0.19596
3235.56	0.24489	0.0541	0.03721	0.19981
3236.07	0.24138	0.05786	0.03721	0.19843
3236.59	0.24196	0.05979	0.03541	0.1994
3237.1	0.24838	0.05638	0.03944	0.20267
3237.62	0.24196	0.05263	0.04146	0.19624
3238.13	0.24012	0.05471	0.04095	0.19484
3238.65	0.24173	0.06082	0.03595	0.19214
3239.16	0.24058	0.06234	0.03556	0.19536
3239.68	0.24477	0.05857	0.04016	0.1997
3240.19	0.24531	0.05347	0.04105	0.19445
3240.71	0.24528	0.05178	0.04123	0.19368
3241.22	0.2412	0.05696	0.04001	0.19351
3241.74	0.24377	0.06331	0.03666	0.19525
3242.25	0.24288	0.06589	0.03499	0.19051
3242.77	0.24427	0.06284	0.03447	0.19433
3243.28	0.25449	0.05959	0.03809	0.19646
3243.8	0.24928	0.05622	0.04017	0.1921
3244.31	0.25177	0.05877	0.03782	0.19885
3244.83	0.24498	0.06061	0.04052	0.19763
3245.34	0.243	0.06038	0.03994	0.19421
3245.86	0.23657	0.06321	0.03916	0.19157
3246.37	0.23962	0.05714	0.03899	0.19479
3246.89	0.25113	0.05538	0.03723	0.20208
3247.4	0.25585	0.05233	0.03511	0.20595
3247.92	0.25286	0.05216	0.03328	0.2049
3248.43	0.24821	0.05837	0.03419	0.19665
3248.95	0.24664	0.05668	0.03862	0.19352
3249.47	0.24684	0.05896	0.03807	0.19399
3249.98	0.24974	0.06414	0.04101	0.1907
3250.5	0.24312	0.06303	0.04685	0.2014
3251.01	0.24435	0.0595	0.04172	0.20144
3251.53	0.25489	0.05824	0.0377	0.19524
3252.04	0.2604	0.05822	0.03555	0.19215
3252.56	0.25764	0.05661	0.03536	0.19024
3253.08	0.25386	0.05424	0.0367	0.19224
3253.59	0.26228	0.05344	0.03425	0.18957
3254.11	0.26743	0.0537	0.03886	0.19137
3254.62	0.26613	0.05436	0.04369	0.18973
3255.14	0.26806	0.05329	0.04265	0.1844
3255.66	0.27083	0.05427	0.04175	0.19284
3256.17	0.26284	0.05694	0.04012	0.18799
3256.69	0.25932	0.0552	0.03589	0.18736
3257.2	0.26239	0.05455	0.03981	0.19028
3257.72	0.25783	0.05404	0.03819	0.18954
3258.24	0.24768	0.05715	0.03681	0.17994
3258.75	0.24019	0.05839	0.0354	0.18057
3259.27	0.24176	0.05698	0.0358	0.18983
3259.79	0.24422	0.0521	0.03441	0.19607
3260.3	0.23315	0.05164	0.03469	0.19457
3260.82	0.2361	0.05563	0.03611	0.19947
3261.34	0.23957	0.05647	0.03363	0.19752
3261.85	0.24934	0.05137	0.03359	0.19574
3262.37	0.25939	0.05193	0.03243	0.19411
3262.89	0.26235	0.05391	0.03148	0.19666
3263.4	0.25097	0.05592	0.03503	0.19341
3263.92	0.24983	0.05827	0.03445	0.18876
3264.44	0.2469	0.05924	0.03461	0.19077
3264.95	0.24722	0.05839	0.03686	0.19801
3265.47	0.25925	0.05987	0.03665	0.20012
3265.99	0.25612	0.06254	0.03443	0.19708
3266.5	0.24499	0.06269	0.03413	0.19666
3267.02	0.24297	0.05937	0.03629	0.20125
3267.54	0.24645	0.05887	0.03595	0.19653
3268.05	0.24598	0.05958	0.03586	0.19642
3268.57	0.24046	0.06076	0.03518	0.19351
3269.09	0.23744	0.06144	0.0355	0.2
3269.61	0.24779	0.06141	0.0408	0.19962
3270.12	0.25125	0.06234	0.04693	0.2042
3270.64	0.25922	0.05678	0.04358	0.20926
3271.16	0.25847	0.05112	0.04018	0.20951
3271.67	0.25998	0.05123	0.04097	0.20539
3272.19	0.25835	0.05574	0.04104	0.20677
3272.71	0.25592	0.05765	0.03762	0.21462
3273.23	0.2573	0.0578	0.03843	0.21203
3273.74	0.26408	0.05883	0.03701	0.20563
3274.26	0.25917	0.05706	0.03728	0.21172
3274.78	0.25516	0.05497	0.03778	0.21016
3275.3	0.2561	0.05529	0.03849	0.20881
3275.82	0.26192	0.0581	0.03989	0.2074
3276.33	0.25687	0.06134	0.04021	0.2078
3276.85	0.24716	0.05949	0.03946	0.21438
3277.37	0.25278	0.05842	0.04316	0.21315
3277.89	0.25339	0.05683	0.0398	0.21251
3278.4	0.2521	0.055	0.03942	0.21402
3278.92	0.24877	0.05563	0.0378	0.21393
3279.44	0.25093	0.0555	0.03805	0.21472
3279.96	0.2456	0.05642	0.03878	0.21757
3280.48	0.25065	0.056	0.0412	0.22166
3280.99	0.2536	0.05317	0.04396	0.21764
3281.51	0.25248	0.05644	0.04054	0.20685
3282.03	0.24093	0.05864	0.03916	0.2033
3282.55	0.23975	0.05851	0.03952	0.20608
3283.07	0.2416	0.05897	0.04067	0.20551
3283.59	0.24085	0.06014	0.04546	0.20293
3284.1	0.24288	0.05989	0.04314	0.20335
3284.62	0.24906	0.06079	0.0425	0.20757
3285.14	0.25325	0.06046	0.04296	0.20311
3285.66	0.25624	0.06277	0.04014	0.19887
3286.18	0.25333	0.0622	0.03676	0.19299
3286.7	0.25043	0.0591	0.03786	0.19337
3287.21	0.25469	0.05983	0.03766	0.19764
3287.73	0.24585	0.0631	0.03815	0.20254
3288.25	0.24544	0.06257	0.04308	0.20138
3288.77	0.24702	0.06065	0.04223	0.20322
3289.29	0.25014	0.05807	0.04179	0.19891
3289.81	0.24838	0.05847	0.04025	0.19381
3290.33	0.25018	0.05773	0.03649	0.19473
3290.85	0.25408	0.05812	0.03588	0.19265
3291.36	0.24475	0.05345	0.03706	0.19208
3291.88	0.23665	0.05248	0.03854	0.20096
3292.4	0.23694	0.05543	0.03896	0.19818
3292.92	0.24712	0.05431	0.03721	0.19349
3293.44	0.25824	0.05588	0.03678	0.1927
3293.96	0.26147	0.05729	0.03738	0.18977
3294.48	0.25251	0.05864	0.04135	0.18341
3295	0.24987	0.06093	0.03876	0.18643
3295.52	0.253	0.06405	0.03813	0.19021
3296.04	0.24679	0.06007	0.03975	0.19708
3296.56	0.25012	0.05641	0.04277	0.1999
3297.08	0.24469	0.05716	0.04305	0.19693
3297.59	0.24176	0.0583	0.04567	0.18754
3298.11	0.24262	0.05742	0.043	0.18502
3298.63	0.25823	0.05644	0.04248	0.18633
3299.15	0.25779	0.05739	0.0444	0.18691
3299.67	0.25894	0.05573	0.04293	0.18687
3300.19	0.25626	0.05527	0.04316	0.18178
3300.71	0.24183	0.05525	0.04108	0.1793
3301.23	0.24164	0.05692	0.03853	0.1782
3301.75	0.24549	0.0588	0.03816	0.18032
3302.27	0.24198	0.05772	0.03586	0.18236
3302.79	0.23634	0.05744	0.03628	0.18589
3303.31	0.23548	0.05774	0.03763	0.18961
3303.83	0.23581	0.05861	0.03759	0.18295
3304.35	0.24379	0.05947	0.03731	0.18519
3304.87	0.24612	0.05694	0.03758	0.18044
3305.39	0.24404	0.05502	0.035	0.1807
3305.91	0.24955	0.05457	0.03556	0.19043
3306.43	0.24141	0.05331	0.03841	0.18975
3306.95	0.23778	0.05794	0.0416	0.1877
3307.47	0.23991	0.06187	0.04483	0.19099
3307.99	0.22946	0.06067	0.04428	0.19263
3308.51	0.23324	0.05843	0.04055	0.19492
3309.03	0.2423	0.05555	0.03896	0.19782
3309.55	0.24869	0.05542	0.0417	0.19783
3310.07	0.24899	0.055	0.04783	0.19625
3310.59	0.24452	0.05426	0.04375	0.19016
3311.11	0.24681	0.05498	0.04239	0.18449
3311.63	0.24812	0.05562	0.03435	0.18464
3312.15	0.24741	0.05538	0.03409	0.18933
3312.68	0.2446	0.05451	0.03551	0.19323
3313.2	0.23654	0.05299	0.03676	0.19676
3313.72	0.23599	0.05233	0.0334	0.19592
3314.24	0.23685	0.05049	0.03591	0.19451
3314.76	0.25217	0.0534	0.04098	0.19291
3315.28	0.25732	0.05583	0.04013	0.19324
3315.8	0.24682	0.05542	0.03702	0.19661
3316.32	0.25982	0.05441	0.03582	0.18792
3316.84	0.26382	0.05412	0.03282	0.18768
3317.36	0.26277	0.0521	0.0323	0.19004
3317.88	0.26045	0.05282	0.03498	0.19164
3318.4	0.25432	0.05336	0.0362	0.19026
3318.93	0.25125	0.05494	0.03542	0.19193
3319.45	0.25042	0.05773	0.03908	0.18732
3319.97	0.24531	0.05617	0.04184	0.18373
3320.49	0.24852	0.05364	0.04056	0.18232
3321.01	0.24657	0.05218	0.03891	0.17774
3321.53	0.24496	0.05749	0.03978	0.17897
3322.05	0.2449	0.05771	0.04162	0.182
3322.57	0.2413	0.05905	0.03547	0.18944
3323.1	0.24188	0.05867	0.0309	0.1919
3323.62	0.23065	0.05647	0.03169	0.19771
3324.14	0.22933	0.05885	0.03442	0.19216
3324.66	0.23634	0.06083	0.03219	0.19203
3325.18	0.23844	0.05872	0.03017	0.19345
3325.7	0.24141	0.05835	0.03826	0.19551
3326.23	0.24405	0.05997	0.04273	0.19612
3326.75	0.24154	0.05842	0.03751	0.19534
3327.27	0.2484	0.0569	0.03584	0.19021
3327.79	0.2506	0.05565	0.03603	0.18825
3328.31	0.2529	0.06057	0.036	0.19255
3328.83	0.25954	0.05727	0.03577	0.19413
3329.36	0.24997	0.05359	0.03392	0.19742
3329.88	0.24444	0.05617	0.03176	0.19078
3330.4	0.24748	0.05506	0.0338	0.18438
3330.92	0.24677	0.05539	0.03288	0.18655
3331.44	0.24649	0.05499	0.03364	0.18938
3331.97	0.24631	0.05417	0.03423	0.19075
3332.49	0.24704	0.05332	0.03504	0.19496
3333.01	0.24885	0.05741	0.03427	0.19753
3333.53	0.24332	0.05521	0.03804	0.19856
3334.06	0.23496	0.05655	0.03834	0.19139
3334.58	0.22733	0.05849	0.04005	0.18721
3335.1	0.22704	0.0586	0.03845	0.18547
3335.62	0.23069	0.05484	0.03725	0.18475
3336.14	0.23101	0.05162	0.03618	0.18205
3336.67	0.23191	0.04854	0.03776	0.17934
3337.19	0.24033	0.04721	0.03948	0.18544
3337.71	0.24204	0.05163	0.04211	0.19176
3338.23	0.23522	0.05097	0.04124	0.19058
3338.76	0.2344	0.05421	0.03997	0.18932
3339.28	0.24047	0.05799	0.04452	0.19207
3339.8	0.23562	0.05698	0.04093	0.19188
3340.33	0.23845	0.05704	0.03696	0.1964
3340.85	0.23588	0.05584	0.03828	0.19505
3341.37	0.23592	0.05459	0.03921	0.19458
3341.89	0.24157	0.05323	0.04067	0.19699
3342.42	0.2418	0.05521	0.03683	0.20326
3342.94	0.24594	0.06241	0.04064	0.19483
3343.46	0.24841	0.05758	0.03845	0.18709
3343.99	0.24838	0.05706	0.03764	0.18517
3344.51	0.23584	0.05335	0.03823	0.18355
3345.03	0.23258	0.05162	0.03753	0.18614
3345.56	0.22911	0.05393	0.03549	0.18694
3346.08	0.23324	0.05338	0.03668	0.18947
3346.6	0.23549	0.04849	0.03311	0.19173
3347.13	0.24034	0.04549	0.0343	0.20026
3347.65	0.24481	0.04869	0.03606	0.20439
3348.17	0.24428	0.05119	0.03543	0.20277
3348.7	0.24521	0.05104	0.0365	0.19906
3349.22	0.24227	0.05061	0.03828	0.19596
3349.74	0.23943	0.0518	0.04162	0.19666
3350.27	0.24278	0.05235	0.04128	0.19988
3350.79	0.25047	0.05169	0.03734	0.19227
3351.31	0.24959	0.0503	0.03716	0.195
3351.84	0.24931	0.05027	0.037	0.20392
3352.36	0.24274	0.05715	0.03464	0.20611
3352.88	0.23454	0.05733	0.03608	0.20396
3353.41	0.23046	0.05477	0.03658	0.20442
3353.93	0.23547	0.05345	0.03838	0.20169
3354.46	0.24645	0.05814	0.03578	0.20572
3354.98	0.25497	0.06058	0.03359	0.20617
3355.5	0.24376	0.05934	0.03364	0.20653
3356.03	0.24085	0.0566	0.03382	0.21186
3356.55	0.24969	0.05189	0.03109	0.21625
3357.08	0.25459	0.05001	0.03507	0.21353
3357.6	0.25367	0.0481	0.03735	0.20899
3358.12	0.24543	0.04918	0.03765	0.20353
3358.65	0.25953	0.05195	0.03963	0.20323
3359.17	0.26124	0.05524	0.03983	0.20438
3359.7	0.25555	0.05844	0.03657	0.20518
3360.22	0.24518	0.05753	0.04089	0.2077
3360.75	0.24146	0.05358	0.04041	0.20682
3361.27	0.23958	0.05463	0.03744	0.21486
3361.79	0.24388	0.05964	0.03947	0.22132
3362.32	0.24915	0.05791	0.03981	0.22911
3362.84	0.24293	0.0555	0.03873	0.23202
3363.37	0.23927	0.05487	0.03663	0.22179
3363.89	0.24182	0.05371	0.03354	0.21794
3364.42	0.24246	0.05366	0.03484	0.22411
3364.94	0.24449	0.05075	0.03645	0.23114
3365.47	0.24328	0.04776	0.03591	0.23313
3365.99	0.24015	0.05144	0.03646	0.22937
3366.52	0.24489	0.05697	0.03685	0.22811
3367.04	0.24491	0.05615	0.03589	0.23529
3367.57	0.23952	0.05716	0.0324	0.23845
3368.09	0.24378	0.05702	0.03314	0.23798
3368.62	0.25139	0.05649	0.03397	0.23869
3369.14	0.24734	0.05709	0.03569	0.23272
3369.67	0.2386	0.05653	0.03836	0.2349
3370.19	0.23873	0.0542	0.04216	0.23422
3370.72	0.2391	0.05168	0.04008	0.22865
3371.24	0.24805	0.04908	0.04204	0.2263
3371.77	0.25742	0.05044	0.04152	0.22497
3372.29	0.25097	0.052	0.04088	0.22455
3372.82	0.24271	0.05502	0.03839	0.21891
3373.34	0.24683	0.05543	0.03675	0.21761
3373.87	0.24931	0.05252	0.04014	0.2246
3374.39	0.2452	0.05656	0.04155	0.22365
3374.92	0.24908	0.0588	0.04174	0.218
3375.44	0.24929	0.05555	0.04009	0.22087
3375.97	0.24452	0.05566	0.03626	0.2176
3376.5	0.23612	0.05442	0.03562	0.21444
3377.02	0.23096	0.05571	0.03678	0.21426
3377.55	0.23498	0.05763	0.03346	0.21108
3378.07	0.2364	0.0547	0.03157	0.20562
3378.6	0.23723	0.05311	0.03863	0.20533
3379.12	0.24055	0.05259	0.04426	0.212
3379.65	0.23954	0.05728	0.04273	0.21094
3380.18	0.23584	0.05785	0.04192	0.20025
3380.7	0.23621	0.05701	0.04217	0.191
3381.23	0.23396	0.05478	0.04206	0.19071
3381.75	0.22487	0.05554	0.03874	0.1896
3382.28	0.22296	0.05356	0.03366	0.19155
3382.81	0.23058	0.05316	0.03609	0.19432
3383.33	0.23505	0.05199	0.03673	0.19317
3383.86	0.23641	0.05516	0.03624	0.19244
3384.38	0.22659	0.05518	0.03454	0.19698
3384.91	0.22773	0.0549	0.03798	0.19883
3385.44	0.23486	0.05236	0.04003	0.19177
3385.96	0.23189	0.05048	0.03895	0.18453
3386.49	0.22556	0.04966	0.03919	0.18418
3387.02	0.22627	0.04781	0.03871	0.18522
3387.54	0.23114	0.04895	0.03728	0.18473
3388.07	0.23085	0.04864	0.03497	0.18305
3388.6	0.22781	0.05025	0.03266	0.18244
3389.12	0.22844	0.0518	0.03193	0.18157
3389.65	0.23423	0.05064	0.03524	0.18168
3390.18	0.23109	0.05261	0.03472	0.18422
3390.7	0.23916	0.0501	0.03878	0.17952
3391.23	0.23716	0.04954	0.04107	0.18166
3391.76	0.23485	0.05069	0.03991	0.18779
3392.28	0.22922	0.05136	0.03833	0.19075
3392.81	0.22954	0.05425	0.03784	0.19414
3393.34	0.23669	0.05354	0.04248	0.19276
3393.86	0.23867	0.05163	0.03997	0.19478
3394.39	0.23708	0.05236	0.03741	0.19229
3394.92	0.24627	0.05161	0.03924	0.18263
3395.44	0.25091	0.0517	0.03599	0.18191
3395.97	0.24715	0.05108	0.0403	0.17889
3396.5	0.24657	0.05232	0.04113	0.18111
3397.03	0.24488	0.05324	0.04337	0.17433
3397.55	0.23274	0.04972	0.04465	0.16414
3398.08	0.23253	0.04743	0.03846	0.16984
3398.61	0.22742	0.0487	0.03907	0.17774
3399.13	0.22425	0.04715	0.04324	0.17861
3399.66	0.21855	0.0468	0.04246	0.17982
3400.19	0.22554	0.04377	0.03905	0.18199
3400.72	0.23509	0.04302	0.03445	0.18675
3401.24	0.23575	0.04495	0.03457	0.18091
3401.77	0.23622	0.0477	0.03697	0.17814
3402.3	0.23917	0.04934	0.03805	0.17298
3402.83	0.23912	0.0459	0.04111	0.17844
3403.35	0.22752	0.04421	0.042	0.17781
3403.88	0.22151	0.04355	0.03934	0.18145
3404.41	0.22682	0.04556	0.03931	0.18193
3404.94	0.22863	0.05071	0.0442	0.18919
3405.47	0.23177	0.05387	0.04219	0.18434
3405.99	0.22703	0.05516	0.03896	0.1801
3406.52	0.22175	0.05217	0.03504	0.18331
3407.05	0.22372	0.04905	0.03589	0.18701
3407.58	0.22521	0.04853	0.03997	0.19018
3408.11	0.23507	0.04797	0.04546	0.19171
3408.63	0.24226	0.04792	0.04278	0.19602
3409.16	0.23205	0.04967	0.03871	0.19262
3409.69	0.22068	0.04796	0.03688	0.18588
3410.22	0.22278	0.04609	0.03666	0.18459
3410.75	0.23745	0.05031	0.03649	0.18233
3411.28	0.23642	0.05229	0.03634	0.18066
3411.8	0.2332	0.05664	0.036	0.18231
3412.33	0.23054	0.05741	0.0357	0.18626
3412.86	0.2307	0.05743	0.0369	0.18426
3413.39	0.23426	0.05619	0.037	0.18302
3413.92	0.23325	0.0545	0.03436	0.1837
3414.45	0.24136	0.05356	0.03326	0.18169
3414.97	0.22844	0.05359	0.03332	0.18454
3415.5	0.23403	0.05411	0.03522	0.18645
3416.03	0.24191	0.05539	0.03795	0.18558
3416.56	0.24614	0.05466	0.03787	0.18283
3417.09	0.23714	0.05302	0.0362	0.18605
3417.62	0.22488	0.05472	0.03677	0.18075
3418.15	0.22219	0.05339	0.03697	0.17795
3418.68	0.22426	0.05204	0.0378	0.17611
3419.2	0.22675	0.05048	0.03695	0.17377
3419.73	0.22673	0.05096	0.03457	0.18181
3420.26	0.22283	0.05146	0.03371	0.19187
3420.79	0.23122	0.05226	0.03434	0.19256
3421.32	0.23954	0.05184	0.03874	0.18651
3421.85	0.24242	0.04948	0.04181	0.18224
3422.38	0.23586	0.04871	0.04282	0.18549
3422.91	0.23866	0.04959	0.03888	0.19212
3423.44	0.2381	0.04658	0.03528	0.19268
3423.97	0.22988	0.04698	0.03347	0.18839
3424.5	0.22324	0.04983	0.03479	0.17993
3425.03	0.22993	0.04708	0.03987	0.17729
3425.55	0.23527	0.04649	0.04845	0.17877
3426.08	0.22733	0.0481	0.04728	0.18342
3426.61	0.22844	0.04864	0.04415	0.18671
3427.14	0.23145	0.04596	0.04383	0.18495
3427.67	0.22791	0.04538	0.04035	0.17786
3428.2	0.22773	0.04522	0.04501	0.17991
3428.73	0.23048	0.04854	0.04553	0.19117
3429.26	0.23113	0.0492	0.042	0.19764
3429.79	0.2237	0.04659	0.03938	0.19529
3430.32	0.22898	0.04436	0.038	0.18902
3430.85	0.2281	0.04822	0.03935	0.18286
3431.38	0.224	0.05115	0.03578	0.17552
3431.91	0.22345	0.05362	0.03354	0.17919
3432.44	0.22668	0.05715	0.03258	0.18231
3432.97	0.22518	0.05241	0.03043	0.18694
3433.5	0.22007	0.04949	0.03627	0.19042
3434.03	0.21134	0.04804	0.03624	0.19911
3434.56	0.21233	0.04957	0.0358	0.2002
3435.09	0.21362	0.04943	0.03714	0.19337
3435.62	0.21201	0.04427	0.03433	0.19153
3436.15	0.21505	0.04228	0.03142	0.19604
3436.68	0.21329	0.04691	0.03231	0.19937
3437.21	0.22168	0.048	0.03477	0.19611
3437.74	0.22797	0.0482	0.0351	0.19283
3438.27	0.23323	0.04937	0.03269	0.19253
3438.8	0.23526	0.05187	0.02818	0.19752
3439.33	0.23463	0.05179	0.02864	0.19568
3439.86	0.23761	0.05301	0.03113	0.19775
3440.39	0.22889	0.05367	0.03245	0.20414
3440.93	0.22697	0.05383	0.03189	0.20353
3441.46	0.22435	0.05601	0.03006	0.20117
3441.99	0.21939	0.0571	0.03098	0.19713
3442.52	0.21335	0.0561	0.03556	0.19681
3443.05	0.21717	0.05305	0.03282	0.19697
3443.58	0.21613	0.05607	0.03403	0.20489
3444.11	0.21624	0.05757	0.03246	0.21442
3444.64	0.22426	0.05753	0.03148	0.21707
3445.17	0.22107	0.05429	0.03189	0.22646
3445.7	0.22316	0.05074	0.03212	0.22957
3446.23	0.22464	0.05022	0.03027	0.22558
3446.76	0.22044	0.04967	0.03201	0.22665
3447.3	0.22157	0.05075	0.03455	0.22267
3447.83	0.22764	0.05222	0.03441	0.22793
3448.36	0.22566	0.05086	0.03217	0.23739
3448.89	0.22255	0.05106	0.0294	0.24052
3449.42	0.22382	0.05199	0.03122	0.23772
3449.95	0.21573	0.05162	0.03187	0.23934
3450.48	0.21092	0.0486	0.03455	0.23527
3451.01	0.21712	0.04911	0.03848	0.23327
3451.55	0.22119	0.05418	0.03611	0.24087
3452.08	0.2243	0.05814	0.03525	0.24929
3452.61	0.22884	0.05621	0.0383	0.24071
3453.14	0.21825	0.05828	0.03695	0.23959
3453.67	0.2158	0.05623	0.03552	0.23962
3454.2	0.21537	0.05188	0.0389	0.23484
3454.73	0.21575	0.05287	0.04182	0.23722
3455.27	0.22613	0.05268	0.0419	0.23773
3455.8	0.22203	0.05446	0.04219	0.23597
3456.33	0.22463	0.05322	0.03912	0.22443
3456.86	0.22468	0.05055	0.0342	0.22292
3457.39	0.2307	0.04807	0.03333	0.22507
3457.93	0.23295	0.04779	0.03308	0.22211
3458.46	0.23011	0.05028	0.03663	0.2223
3458.99	0.21955	0.05506	0.03517	0.22717
3459.52	0.22309	0.05925	0.03311	0.21967
3460.05	0.22501	0.0568	0.035	0.21854
3460.59	0.2267	0.05232	0.03435	0.22275
3461.12	0.22193	0.05362	0.03437	0.21778
3461.65	0.21369	0.05524	0.03813	0.21092
3462.18	0.22231	0.05462	0.03799	0.20673
3462.71	0.22482	0.05335	0.03768	0.20756
3463.25	0.22291	0.05305	0.03676	0.20703
3463.78	0.22082	0.05109	0.03454	0.20026
3464.31	0.21439	0.04915	0.03628	0.19766
3464.84	0.21117	0.05094	0.03535	0.19383
3465.38	0.21659	0.05342	0.03573	0.18592
3465.91	0.21975	0.05812	0.03531	0.18717
3466.44	0.21738	0.06147	0.03205	0.1893
3466.97	0.22139	0.05887	0.03406	0.1909
3467.51	0.22872	0.0544	0.03479	0.19267
3468.04	0.22685	0.05047	0.03363	0.19481
3468.57	0.22668	0.04926	0.03494	0.1948
3469.11	0.21909	0.04962	0.03263	0.19342
3469.64	0.21812	0.04818	0.03693	0.19014
3470.17	0.21804	0.04445	0.03621	0.19268
3470.7	0.21902	0.04439	0.03269	0.19485
3471.24	0.22155	0.04959	0.03561	0.1965
3471.77	0.22534	0.05363	0.03191	0.20093
3472.3	0.22603	0.05438	0.02865	0.19553
3472.84	0.22522	0.05351	0.03254	0.19293
3473.37	0.21643	0.05636	0.03344	0.18878
3473.9	0.2102	0.05446	0.03237	0.19
3474.43	0.21223	0.05238	0.02972	0.18132
3474.97	0.21198	0.05304	0.03217	0.17599
3475.5	0.20554	0.04974	0.03352	0.17871
3476.03	0.21485	0.04935	0.03175	0.18412
3476.57	0.2163	0.04862	0.03314	0.1888
3477.1	0.21134	0.05317	0.03495	0.19074
3477.63	0.20629	0.05277	0.04041	0.18982
3478.17	0.20736	0.0559	0.04139	0.1961
3478.7	0.21303	0.05247	0.03906	0.18941
3479.24	0.22018	0.05152	0.03665	0.18751
3479.77	0.2235	0.05314	0.03416	0.18928
3480.3	0.22179	0.05154	0.04022	0.19095
3480.84	0.21989	0.05003	0.04075	0.18981
3481.37	0.21913	0.04973	0.04105	0.18304
3481.9	0.22509	0.04912	0.03909	0.18246
3482.44	0.22728	0.04656	0.04005	0.18426
3482.97	0.22628	0.0509	0.03894	0.18344
3483.51	0.22685	0.05611	0.03575	0.19059
3484.04	0.2302	0.05475	0.03255	0.1853
3484.57	0.21876	0.05323	0.03075	0.1751
3485.11	0.21889	0.05156	0.03559	0.16758
3485.64	0.22792	0.04984	0.03814	0.1668
3486.18	0.22444	0.0526	0.03795	0.17242
3486.71	0.22024	0.0488	0.03633	0.17036
3487.24	0.21701	0.04568	0.0357	0.16947
3487.78	0.22016	0.04315	0.03603	0.17322
3488.31	0.21635	0.04494	0.03393	0.17646
3488.85	0.21572	0.0482	0.03076	0.1795
3489.38	0.2207	0.05274	0.03094	0.18326
3489.91	0.22519	0.05078	0.03136	0.17686
3490.45	0.2341	0.04633	0.03313	0.17151
3490.98	0.2375	0.04793	0.03766	0.17032
3491.52	0.23098	0.05109	0.03614	0.16995
3492.05	0.22418	0.04882	0.03305	0.17581
3492.59	0.21654	0.04867	0.03188	0.17972
3493.12	0.21685	0.04616	0.03517	0.17912
3493.66	0.21883	0.04878	0.03873	0.18016
3494.19	0.21362	0.05252	0.03703	0.18286
3494.73	0.21629	0.05185	0.03405	0.17995
3495.26	0.21181	0.04801	0.03562	0.17743
3495.8	0.20672	0.04395	0.03565	0.17785
3496.33	0.21361	0.04702	0.03106	0.18491
3496.87	0.21661	0.04703	0.03196	0.18817
3497.4	0.22744	0.04851	0.03214	0.18746
3497.94	0.22428	0.05147	0.02974	0.18431
3498.47	0.21899	0.04775	0.03195	0.18093
3499.01	0.21877	0.04583	0.03296	0.19313
3499.54	0.21786	0.04611	0.02959	0.18828
3500.08	0.21873	0.04536	0.03319	0.17833
3500.61	0.21757	0.04798	0.03352	0.17493
3501.15	0.2193	0.04919	0.03246	0.17814
3501.68	0.22207	0.04822	0.03397	0.17808
3502.22	0.22246	0.04704	0.03613	0.17472
3502.75	0.22553	0.04662	0.03487	0.17562
3503.29	0.21966	0.04729	0.03605	0.17327
3503.82	0.2154	0.04434	0.03787	0.17046
3504.36	0.20917	0.04404	0.03637	0.17201
3504.89	0.21375	0.04524	0.03757	0.17267
3505.43	0.21312	0.04858	0.03713	0.16832
3505.96	0.21597	0.05052	0.03344	0.16989
3506.5	0.21609	0.04835	0.03214	0.1724
3507.04	0.22317	0.04718	0.03701	0.1779
3507.57	0.22334	0.04393	0.03834	0.18036
3508.11	0.22583	0.04285	0.03621	0.17774
3508.64	0.22594	0.04293	0.0357	0.18041
3509.18	0.22521	0.04733	0.03492	0.18275
3509.71	0.22084	0.05077	0.0354	0.17972
3510.25	0.21809	0.05191	0.03852	0.17509
3510.79	0.21333	0.0516	0.03666	0.17534
3511.32	0.20938	0.05153	0.03456	0.1768
3511.86	0.20529	0.05041	0.03168	0.1806
3512.39	0.20614	0.04991	0.03489	0.18378
3512.93	0.20681	0.05003	0.03482	0.18105
3513.47	0.21502	0.05237	0.03374	0.18553
3514	0.2157	0.04849	0.02982	0.18394
3514.54	0.21562	0.05052	0.02834	0.17746
3515.08	0.21536	0.04974	0.03088	0.17765
3515.61	0.21882	0.04691	0.03072	0.17477
3516.15	0.21747	0.04619	0.03084	0.17421
3516.69	0.2191	0.04954	0.03252	0.17733
3517.22	0.22141	0.0503	0.03276	0.17659
3517.76	0.23278	0.04891	0.03514	0.17879
3518.29	0.2253	0.04739	0.03472	0.17921
3518.83	0.21905	0.04425	0.03107	0.17443
3519.37	0.21992	0.04388	0.03367	0.17558
3519.9	0.21552	0.0443	0.03496	0.1806
3520.44	0.2177	0.04481	0.03504	0.18202
3520.98	0.21913	0.04588	0.03654	0.17626
3521.51	0.21733	0.05362	0.03664	0.18298
3522.05	0.21387	0.05799	0.03696	0.18633
3522.59	0.21153	0.05185	0.04034	0.17875
3523.13	0.21443	0.04906	0.03716	0.1744
3523.66	0.21332	0.04591	0.03756	0.17264
3524.2	0.21195	0.04723	0.03782	0.17785
3524.74	0.21521	0.05226	0.03868	0.18234
3525.27	0.21928	0.05706	0.03697	0.19028
3525.81	0.22264	0.05418	0.03648	0.18856
3526.35	0.22338	0.05609	0.04223	0.19057
3526.88	0.22517	0.05738	0.04225	0.1908
3527.42	0.22708	0.0544	0.03906	0.18606
3527.96	0.23036	0.05049	0.03882	0.18776
3528.5	0.22131	0.04987	0.03695	0.18228
3529.03	0.21234	0.0496	0.03165	0.18567
3529.57	0.20958	0.05006	0.02921	0.19558
3530.11	0.21881	0.04987	0.03257	0.19731
3530.65	0.21679	0.05082	0.03823	0.19948
3531.18	0.21762	0.04729	0.04063	0.20113
3531.72	0.21713	0.04689	0.03739	0.19427
3532.26	0.20925	0.04784	0.03303	0.19408
3532.8	0.20401	0.04694	0.03299	0.19472
3533.33	0.20418	0.04767	0.03048	0.20044
3533.87	0.20792	0.05083	0.03071	0.1994
3534.41	0.21442	0.05086	0.03002	0.19685
3534.95	0.21622	0.04799	0.03138	0.19475
3535.49	0.22848	0.05051	0.03398	0.19033
3536.02	0.2281	0.04899	0.03356	0.19461
3536.56	0.2221	0.04713	0.03443	0.1938
3537.1	0.21944	0.04783	0.03026	0.19685
3537.64	0.21422	0.04926	0.03153	0.20085
3538.18	0.20836	0.05481	0.03689	0.19927
3538.71	0.20633	0.05362	0.03758	0.19641
3539.25	0.21714	0.05326	0.03523	0.19908
3539.79	0.21596	0.04874	0.03494	0.20179
3540.33	0.21558	0.04562	0.03688	0.19894
3540.87	0.21902	0.04578	0.03948	0.19812
3541.4	0.20579	0.04616	0.03934	0.19795
3541.94	0.2049	0.04998	0.03551	0.20228
3542.48	0.19792	0.05586	0.03713	0.20526
3543.02	0.20308	0.05522	0.03678	0.20451
3543.56	0.20702	0.05168	0.03858	0.19902
3544.1	0.21188	0.04903	0.03768	0.19376
3544.63	0.2171	0.04719	0.03586	0.19134
3545.17	0.21189	0.04809	0.03352	0.19043
3545.71	0.21747	0.0467	0.0309	0.1926
3546.25	0.20628	0.04779	0.03196	0.18938
3546.79	0.20668	0.049	0.03161	0.18128
3547.33	0.21132	0.04684	0.03026	0.18775
3547.87	0.20505	0.04513	0.03444	0.19512
3548.41	0.21182	0.04415	0.0334	0.19383
3548.94	0.22232	0.04335	0.03443	0.19349
3549.48	0.2252	0.04356	0.03622	0.18913
3550.02	0.21842	0.04396	0.03236	0.18898
3550.56	0.21519	0.04782	0.03315	0.19798
3551.1	0.21091	0.04851	0.03464	0.19834
3551.64	0.21803	0.05157	0.0345	0.19506
3552.18	0.21675	0.05581	0.03533	0.18594
3552.72	0.21157	0.05225	0.03239	0.18948
3553.26	0.20833	0.04662	0.02951	0.19254
3553.8	0.20678	0.04353	0.03023	0.18955
3554.34	0.2099	0.04142	0.03047	0.18463
3554.87	0.21067	0.04105	0.03061	0.18012
3555.41	0.22158	0.04628	0.0282	0.18224
3555.95	0.21855	0.04917	0.02753	0.1869
3556.49	0.21389	0.04822	0.03163	0.18271
3557.03	0.20694	0.04858	0.0327	0.18199
3557.57	0.21014	0.04914	0.03371	0.18644
3558.11	0.21686	0.05194	0.03369	0.18634
3558.65	0.21639	0.05238	0.03524	0.17929
3559.19	0.20885	0.05042	0.03535	0.17805
3559.73	0.20639	0.0494	0.03511	0.17402
3560.27	0.20702	0.05062	0.03141	0.17705
3560.81	0.20909	0.05015	0.03047	0.17884
3561.35	0.20593	0.04714	0.03083	0.17921
3561.89	0.2061	0.04649	0.03268	0.18258
3562.43	0.2121	0.04508	0.03403	0.1811
3562.97	0.21207	0.04595	0.0357	0.18148
3563.51	0.21716	0.04527	0.03675	0.18689
3564.05	0.2155	0.04471	0.03611	0.18749
3564.59	0.21124	0.04589	0.03197	0.18289
3565.13	0.21355	0.04613	0.03242	0.18119
3565.67	0.21039	0.04473	0.03407	0.17015
3566.21	0.20438	0.04626	0.0336	0.16574
3566.75	0.20061	0.04561	0.03361	0.16107
3567.29	0.20614	0.04419	0.03126	0.16025
3567.83	0.20986	0.04519	0.03124	0.16481
3568.37	0.21228	0.04616	0.02897	0.17294
3568.91	0.21099	0.04596	0.02747	0.17654
3569.45	0.21597	0.04699	0.02732	0.1722
3569.99	0.21415	0.04846	0.02976	0.17161
3570.53	0.20768	0.0493	0.03166	0.1753
3571.07	0.20674	0.04763	0.03365	0.17213
3571.61	0.21122	0.04763	0.03654	0.18062
3572.15	0.21097	0.04523	0.03736	0.17502
3572.7	0.20845	0.04491	0.03474	0.17685
3573.24	0.20564	0.04498	0.03484	0.17682
3573.78	0.20255	0.04587	0.03386	0.17101
3574.32	0.20006	0.04957	0.03208	0.16754
3574.86	0.19851	0.04836	0.03285	0.165
3575.4	0.20008	0.04816	0.03355	0.1665
3575.94	0.20878	0.04847	0.03275	0.17185
3576.48	0.21112	0.0466	0.03148	0.1764
3577.02	0.2101	0.04363	0.0294	0.17806
3577.56	0.2056	0.04474	0.02861	0.17518
3578.1	0.20914	0.04593	0.03028	0.17273
3578.65	0.20403	0.0485	0.03063	0.17005
3579.19	0.19808	0.05609	0.03281	0.16797
3579.73	0.20105	0.05282	0.03522	0.1672
3580.27	0.20521	0.04621	0.03498	0.17264
3580.81	0.20628	0.04624	0.03482	0.1717
3581.35	0.20737	0.04871	0.03465	0.1736
3581.89	0.20865	0.04761	0.03604	0.17638
3582.43	0.20854	0.04684	0.03406	0.17799
3582.98	0.20606	0.04546	0.03116	0.17482
3583.52	0.21141	0.04635	0.03051	0.16917
3584.06	0.21053	0.04646	0.03039	0.17246
3584.6	0.20415	0.04767	0.02816	0.17562
3585.14	0.20454	0.04998	0.02818	0.1828
3585.68	0.20805	0.04833	0.03147	0.18216
3586.23	0.21334	0.0496	0.03188	0.18944
3586.77	0.21151	0.05375	0.03056	0.18895
3587.31	0.21648	0.05583	0.02847	0.18819
3587.85	0.21574	0.05214	0.02944	0.18814
3588.39	0.211	0.04992	0.03256	0.18616
3588.93	0.20448	0.0485	0.03495	0.1822
3589.48	0.20203	0.04587	0.03631	0.17635
3590.02	0.19194	0.04424	0.03501	0.17055
3590.56	0.19806	0.04651	0.03392	0.16825
3591.1	0.20482	0.05058	0.03223	0.17039
3591.64	0.21099	0.05352	0.03505	0.1678
3592.19	0.21894	0.05061	0.03551	0.16215
3592.73	0.22119	0.04808	0.03402	0.16652
3593.27	0.22044	0.05059	0.03344	0.17098
3593.81	0.22184	0.05204	0.03208	0.1708
3594.36	0.21342	0.04842	0.03536	0.16861
3594.9	0.2054	0.0477	0.03688	0.16532
3595.44	0.20272	0.04942	0.03732	0.16845
3595.98	0.20713	0.0487	0.03622	0.16987
3596.53	0.20774	0.04732	0.03219	0.16932
3597.07	0.20811	0.05073	0.03274	0.16653
3597.61	0.20962	0.04686	0.03341	0.17075
3598.15	0.20499	0.04469	0.03152	0.17024
3598.7	0.20968	0.0468	0.02891	0.17045
3599.24	0.21609	0.04499	0.02707	0.16365
3599.78	0.21388	0.04466	0.03015	0.16409
3600.32	0.20572	0.04722	0.03598	0.1691
3600.87	0.19912	0.04556	0.03747	0.16721
3601.41	0.20149	0.04325	0.03964	0.17181
3601.95	0.20114	0.04653	0.03931	0.17103
3602.5	0.20296	0.04444	0.03827	0.17325
3603.04	0.1983	0.04382	0.03434	0.17363
3603.58	0.19922	0.04426	0.0333	0.17255
3604.12	0.19788	0.04358	0.03316	0.17965
3604.67	0.19921	0.04835	0.03311	0.17854
3605.21	0.20473	0.04767	0.03268	0.17456
3605.75	0.20856	0.04359	0.03061	0.17755
3606.3	0.21049	0.04598	0.02902	0.17408
3606.84	0.20272	0.04801	0.03078	0.17647
3607.38	0.20462	0.04879	0.02895	0.17694
3607.93	0.20458	0.04967	0.02835	0.17615
3608.47	0.20736	0.0496	0.02899	0.17994
3609.01	0.20883	0.05154	0.03285	0.18331
3609.56	0.20711	0.05135	0.03518	0.18599
3610.1	0.20775	0.0521	0.03256	0.1789
3610.64	0.2112	0.0487	0.03123	0.17298
3611.19	0.21592	0.04723	0.03239	0.17257
3611.73	0.21516	0.04716	0.03316	0.18231
3612.28	0.20965	0.0457	0.03551	0.18177
3612.82	0.21014	0.04542	0.03451	0.17925
3613.36	0.20959	0.0468	0.0328	0.17945
3613.91	0.20799	0.04428	0.03382	0.18414
3614.45	0.20103	0.04823	0.03731	0.17929
3614.99	0.20007	0.04958	0.03681	0.1776
3615.54	0.20283	0.0476	0.03407	0.18664
3616.08	0.20454	0.04633	0.0334	0.18616
3616.63	0.20086	0.05123	0.03349	0.17931
3617.17	0.19901	0.05183	0.03669	0.17806
3617.71	0.19711	0.05383	0.03312	0.18203
3618.26	0.19874	0.05437	0.03158	0.18794
3618.8	0.20185	0.05254	0.03253	0.18554
3619.35	0.20687	0.05676	0.03026	0.18636
3619.89	0.21179	0.05392	0.02979	0.18381
3620.44	0.21747	0.05391	0.03271	0.176
3620.98	0.21596	0.05281	0.03532	0.17411
3621.52	0.21128	0.05041	0.03478	0.17348
3622.07	0.20846	0.04718	0.03675	0.18016
3622.61	0.20919	0.04463	0.03733	0.18117
3623.16	0.20515	0.04305	0.03585	0.18317
3623.7	0.19875	0.04114	0.03535	0.18061
3624.25	0.20001	0.04605	0.03639	0.18206
3624.79	0.19733	0.04914	0.03424	0.17859
3625.34	0.20778	0.04613	0.03122	0.1782
3625.88	0.21056	0.04344	0.03131	0.17707
3626.42	0.20523	0.04392	0.03076	0.1793
3626.97	0.20834	0.04774	0.03147	0.17542
3627.51	0.21331	0.0504	0.03158	0.17054
3628.06	0.21617	0.05264	0.0298	0.17439
3628.6	0.20743	0.05137	0.02877	0.17274
3629.15	0.20695	0.04776	0.02967	0.1735
3629.69	0.21036	0.04936	0.03047	0.17834
3630.24	0.21061	0.04466	0.02889	0.17636
3630.78	0.21012	0.03983	0.02941	0.17586
3631.33	0.204	0.03639	0.0296	0.16933
3631.87	0.2026	0.0418	0.03043	0.17105
3632.42	0.20816	0.04713	0.03081	0.17767
3632.96	0.21025	0.04798	0.0314	0.18261
3633.51	0.20849	0.04839	0.03012	0.18094
3634.06	0.21096	0.05122	0.03093	0.18475
3634.6	0.21489	0.04995	0.03453	0.18253
3635.15	0.20883	0.0471	0.03536	0.17945
3635.69	0.20238	0.04762	0.03614	0.17179
3636.24	0.20512	0.04405	0.03511	0.1724
3636.78	0.20455	0.04461	0.03486	0.17473
3637.33	0.20972	0.04458	0.03183	0.17504
3637.87	0.21193	0.04348	0.03006	0.16517
3638.42	0.20555	0.04192	0.03368	0.16685
3638.96	0.20883	0.04165	0.03235	0.1684
3639.51	0.21058	0.04585	0.03303	0.1664
3640.06	0.20906	0.04754	0.03364	0.16156
3640.6	0.20332	0.04468	0.03427	0.16347
3641.15	0.20245	0.04497	0.03392	0.16141
3641.69	0.19917	0.04442	0.03174	0.16816
3642.24	0.2047	0.04561	0.03007	0.16785
3642.79	0.20617	0.04253	0.0304	0.1705
3643.33	0.1969	0.04175	0.03044	0.17025
3643.88	0.19005	0.04476	0.03045	0.17139
3644.42	0.18529	0.04474	0.03439	0.1721
3644.97	0.1869	0.0455	0.03235	0.1727
3645.52	0.18483	0.04929	0.03753	0.17156
3646.06	0.18531	0.05263	0.04123	0.16986
3646.61	0.20333	0.05544	0.03868	0.172
3647.15	0.22072	0.05235	0.03866	0.17239
3647.7	0.22337	0.04943	0.03609	0.17294
3648.25	0.21686	0.0471	0.03504	0.17219
3648.79	0.21018	0.05077	0.03749	0.17784
3649.34	0.21182	0.05307	0.03524	0.17842
3649.89	0.20973	0.05307	0.03563	0.17518
3650.43	0.20481	0.05332	0.03796	0.1727
3650.98	0.20924	0.05123	0.03646	0.16935
3651.53	0.21642	0.05349	0.03553	0.17608
3652.07	0.21423	0.05491	0.03366	0.17461
3652.62	0.21176	0.05341	0.03191	0.17159
3653.17	0.21021	0.04694	0.03321	0.17176
3653.71	0.20555	0.04349	0.03913	0.17429
3654.26	0.19763	0.04355	0.0381	0.17097
3654.81	0.20123	0.04559	0.03311	0.16899
3655.35	0.20503	0.04897	0.03027	0.16459
3655.9	0.19972	0.04749	0.02816	0.1601
3656.45	0.19981	0.0431	0.02899	0.15789
3657	0.20458	0.03941	0.02921	0.16107
3657.54	0.20746	0.04392	0.03057	0.16164
3658.09	0.20935	0.0456	0.03016	0.16595
3658.64	0.20509	0.04676	0.03107	0.16768
3659.18	0.20119	0.04572	0.02873	0.16672
3659.73	0.19366	0.04779	0.03116	0.16749
3660.28	0.19998	0.04706	0.03058	0.17025
3660.83	0.20252	0.04423	0.03443	0.16865
3661.37	0.20646	0.04271	0.0335	0.16884
3661.92	0.2112	0.04504	0.03343	0.17163
3662.47	0.21188	0.0439	0.03119	0.1712
3663.02	0.21291	0.04178	0.03244	0.16759
3663.56	0.21443	0.04171	0.03344	0.17099
3664.11	0.20764	0.04438	0.03537	0.17314
3664.66	0.20291	0.04439	0.03409	0.17304
3665.21	0.20611	0.03994	0.03083	0.17278
3665.75	0.20453	0.04117	0.03082	0.17017
3666.3	0.19797	0.04504	0.03022	0.17596
3666.85	0.19521	0.05041	0.0313	0.17324
3667.4	0.19967	0.04965	0.03076	0.1698
3667.94	0.20318	0.04716	0.03181	0.1692
3668.49	0.19458	0.04817	0.03512	0.16785
3669.04	0.18752	0.0545	0.03314	0.17037
3669.59	0.19566	0.05388	0.03033	0.17206
3670.14	0.20499	0.04767	0.03297	0.17256
3670.68	0.20317	0.04366	0.03245	0.17474
3671.23	0.20094	0.04477	0.0316	0.16875
3671.78	0.20532	0.04766	0.03291	0.16949
3672.33	0.20142	0.04851	0.03503	0.1769
3672.88	0.20283	0.04498	0.03686	0.17996
3673.42	0.20383	0.04591	0.04171	0.18053
3673.97	0.20272	0.04952	0.04036	0.1815
3674.52	0.20438	0.04796	0.03866	0.17522
3675.07	0.21688	0.05183	0.03717	0.17427
3675.62	0.21615	0.05309	0.03437	0.17561
3676.17	0.21219	0.05482	0.03136	0.1766
3676.72	0.20533	0.05575	0.03074	0.17829
3677.26	0.2024	0.0547	0.0341	0.18211
3677.81	0.2001	0.05421	0.03632	0.18084
3678.36	0.19402	0.05191	0.03563	0.18269
3678.91	0.20279	0.04957	0.03439	0.18318
3679.46	0.20872	0.04786	0.0321	0.17701
3680.01	0.20207	0.04739	0.02888	0.17822
3680.56	0.20782	0.04888	0.02817	0.18074
3681.1	0.20844	0.04854	0.02925	0.17666
3681.65	0.20501	0.05137	0.0277	0.17669
3682.2	0.20546	0.05182	0.03134	0.18293
3682.75	0.20568	0.04956	0.03364	0.18221
3683.3	0.20508	0.04599	0.03171	0.18201
3683.85	0.2026	0.0453	0.0329	0.18211
3684.4	0.19971	0.04814	0.03363	0.17881
3684.95	0.20029	0.04734	0.03797	0.17228
3685.5	0.19687	0.04687	0.03424	0.16812
3686.05	0.19584	0.0467	0.03254	0.17056
3686.6	0.20491	0.05037	0.03352	0.1769
3687.14	0.20438	0.04946	0.03382	0.17709
3687.69	0.2005	0.04947	0.0369	0.17154
3688.24	0.19182	0.05425	0.03855	0.16511
3688.79	0.19506	0.05705	0.042	0.16876
3689.34	0.20015	0.04984	0.04075	0.1755
3689.89	0.20328	0.04561	0.04059	0.18288
3690.44	0.20278	0.04354	0.03691	0.18399
3690.99	0.19474	0.04459	0.03342	0.18222
3691.54	0.19532	0.04681	0.03412	0.17576
3692.09	0.19466	0.04861	0.03157	0.17217
3692.64	0.1982	0.0443	0.03255	0.17
3693.19	0.20426	0.04613	0.03404	0.18302
3693.74	0.20327	0.04792	0.03207	0.1888
3694.29	0.19695	0.04703	0.03331	0.189
3694.84	0.204	0.04414	0.03692	0.1881
3695.39	0.20616	0.04304	0.03591	0.181
3695.94	0.204	0.04299	0.03357	0.17468
3696.49	0.20179	0.04516	0.02991	0.18263
3697.04	0.19631	0.04728	0.02937	0.19398
3697.59	0.1939	0.04445	0.03191	0.19506
3698.14	0.19332	0.04683	0.03224	0.19429
3698.69	0.19023	0.04745	0.03494	0.19399
3699.24	0.19168	0.0463	0.03624	0.20314
3699.79	0.2023	0.04624	0.03408	0.20449
3700.34	0.2038	0.04967	0.03593	0.20459
3700.89	0.20332	0.04778	0.03529	0.19567
3701.44	0.20783	0.04257	0.03746	0.1911
3701.99	0.20931	0.04379	0.03512	0.19132
3702.54	0.20934	0.04714	0.03097	0.19485
3703.09	0.20037	0.04923	0.03054	0.19274
3703.64	0.19175	0.05136	0.03079	0.18417
3704.19	0.18753	0.05017	0.03207	0.18333
3704.74	0.19175	0.04858	0.03393	0.18816
3705.29	0.1972	0.04912	0.03331	0.18993
3705.84	0.19793	0.04845	0.0348	0.19842
3706.39	0.19267	0.04951	0.03436	0.19996
3706.95	0.18816	0.04828	0.03119	0.20208
3707.5	0.19132	0.04896	0.03281	0.20041
3708.05	0.18872	0.0507	0.03769	0.1972
3708.6	0.19155	0.05253	0.03881	0.1911
3709.15	0.19236	0.04836	0.03852	0.18767
3709.7	0.19532	0.0464	0.03794	0.18897
3710.25	0.1946	0.04453	0.04039	0.18558
3710.8	0.19661	0.04275	0.03679	0.18267
3711.35	0.2001	0.04717	0.03351	0.18094
3711.9	0.20042	0.05159	0.03219	0.18032
3712.46	0.20681	0.05134	0.03331	0.18104
3713.01	0.20512	0.04988	0.03152	0.18539
3713.56	0.20255	0.0489	0.03081	0.18231
3714.11	0.20262	0.0504	0.0316	0.1816
3714.66	0.1989	0.04756	0.03224	0.18342
3715.21	0.19479	0.04993	0.03644	0.1819
3715.76	0.1988	0.0492	0.03578	0.1817
3716.31	0.20657	0.04803	0.03454	0.18865
3716.87	0.20723	0.04595	0.03396	0.19329
3717.42	0.19608	0.04837	0.03133	0.18994
3717.97	0.1929	0.04793	0.03022	0.18888
3718.52	0.19167	0.0519	0.02977	0.18759
3719.07	0.18973	0.04999	0.02837	0.18384
3719.62	0.19288	0.04897	0.02688	0.18236
3720.18	0.19269	0.04895	0.02716	0.1758
3720.73	0.19351	0.04757	0.02767	0.17473
3721.28	0.19233	0.05073	0.02779	0.17647
3721.83	0.18901	0.05363	0.03168	0.18077
3722.38	0.19775	0.0509	0.03156	0.17713
3722.94	0.19968	0.0521	0.03112	0.17158
3723.49	0.20154	0.04971	0.03033	0.17623
3724.04	0.19351	0.0461	0.03414	0.17401
3724.59	0.19215	0.04591	0.03496	0.17877
3725.14	0.18969	0.04493	0.03232	0.17651
3725.7	0.18911	0.04442	0.03004	0.17613
3726.25	0.20053	0.04148	0.02885	0.17501
3726.8	0.20062	0.04128	0.02926	0.17365
3727.35	0.19946	0.04189	0.03215	0.17041
3727.9	0.20319	0.03923	0.03215	0.16845
3728.46	0.20139	0.03957	0.03329	0.16874
3729.01	0.20118	0.04026	0.03214	0.17076
3729.56	0.20362	0.03982	0.03281	0.17059
3730.11	0.20461	0.04374	0.02933	0.17609
3730.67	0.19753	0.04287	0.0299	0.1733
3731.22	0.18613	0.0442	0.03016	0.17101
3731.77	0.19488	0.04362	0.03038	0.16984
3732.32	0.1989	0.04225	0.03081	0.17179
3732.88	0.19966	0.04389	0.03151	0.17156
3733.43	0.1982	0.04489	0.03027	0.17335
3733.98	0.19067	0.04258	0.03169	0.17582
3734.54	0.19346	0.04437	0.03421	0.17464
3735.09	0.19197	0.04611	0.03495	0.16983
3735.64	0.19091	0.04287	0.03716	0.16757
3736.19	0.18997	0.04077	0.03809	0.16698
3736.75	0.19408	0.04611	0.03761	0.1702
3737.3	0.19155	0.04855	0.03316	0.17412
3737.85	0.1874	0.04843	0.0314	0.17157
3738.41	0.18872	0.04755	0.02938	0.16878
3738.96	0.18563	0.05161	0.02916	0.1665
3739.51	0.18475	0.04678	0.03189	0.16489
3740.07	0.17777	0.04498	0.0293	0.16791
3740.62	0.17255	0.04389	0.03451	0.17466
3741.17	0.17912	0.04721	0.03797	0.1747
3741.73	0.18714	0.04731	0.04433	0.17574
3742.28	0.19002	0.04761	0.04352	0.17065
3742.83	0.18669	0.04575	0.03974	0.1731
3743.39	0.18359	0.04585	0.03388	0.17316
3743.94	0.18724	0.04731	0.03234	0.16729
3744.49	0.19185	0.04357	0.03352	0.16355
3745.05	0.19358	0.04506	0.03227	0.16485
3745.6	0.19242	0.04492	0.03313	0.16484
3746.15	0.18505	0.04494	0.03077	0.16386
3746.71	0.18769	0.04223	0.0257	0.16281
3747.26	0.18901	0.03974	0.02656	0.16417
3747.82	0.19313	0.041	0.02742	0.1676
3748.37	0.19519	0.04296	0.02623	0.1718
3748.92	0.19444	0.04063	0.02635	0.16947
3749.48	0.19239	0.03935	0.02816	0.17065
3750.03	0.19375	0.04014	0.02999	0.17416
3750.58	0.19411	0.04405	0.03131	0.17472
3751.14	0.20446	0.04504	0.03246	0.17686
3751.69	0.20505	0.04797	0.03523	0.18164
3752.25	0.19569	0.04926	0.0355	0.17673
3752.8	0.1937	0.04676	0.0336	0.1665
3753.36	0.20295	0.04415	0.02849	0.16656
3753.91	0.19815	0.04421	0.0288	0.17887
3754.46	0.19943	0.0412	0.03159	0.1777
3755.02	0.19656	0.03895	0.03626	0.17746
3755.57	0.1993	0.03928	0.03432	0.17938
3756.13	0.19835	0.04266	0.03343	0.18461
3756.68	0.19316	0.04452	0.03382	0.18852
3757.24	0.18947	0.04227	0.03131	0.18309
3757.79	0.19147	0.04239	0.03046	0.18631
3758.34	0.19452	0.0444	0.03287	0.18409
3758.9	0.19465	0.04589	0.03354	0.18029
3759.45	0.19763	0.04804	0.03293	0.18061
3760.01	0.19358	0.04941	0.03239	0.18414
3760.56	0.1865	0.05076	0.03408	0.1849
3761.12	0.18548	0.05046	0.0332	0.18786
3761.67	0.18342	0.05096	0.0315	0.19048
3762.23	0.18599	0.05092	0.02773	0.19498
3762.78	0.19209	0.05048	0.02662	0.1995
3763.34	0.19487	0.0517	0.02886	0.19404
3763.89	0.19688	0.04789	0.03102	0.18844
3764.45	0.19625	0.04401	0.03742	0.18635
3765	0.18891	0.04401	0.03972	0.1904
3765.56	0.18618	0.0475	0.03582	0.18476
3766.11	0.19151	0.04882	0.03387	0.18194
3766.67	0.19	0.04999	0.03594	0.18874
3767.22	0.18632	0.05222	0.03807	0.19459
3767.78	0.19174	0.05397	0.03429	0.19018
3768.33	0.20709	0.0527	0.03407	0.18802
3768.89	0.20362	0.0507	0.03192	0.19276
3769.44	0.19893	0.05313	0.03242	0.18864
3770	0.21074	0.05367	0.03478	0.17876
3770.56	0.21016	0.04784	0.03813	0.17912
3771.11	0.2077	0.04656	0.03298	0.1871
3771.67	0.20091	0.04312	0.03182	0.18941
3772.22	0.19637	0.04375	0.02874	0.18874
3772.78	0.19789	0.04681	0.0275	0.18408
3773.33	0.20322	0.05203	0.02807	0.18512
3773.89	0.20748	0.05161	0.02985	0.18214
3774.45	0.20182	0.05028	0.02989	0.18752
3775	0.19759	0.04799	0.03194	0.18661
3775.56	0.19178	0.04441	0.03361	0.18624
3776.11	0.1962	0.04794	0.03211	0.18254
3776.67	0.1904	0.04832	0.03098	0.1838
3777.22	0.18337	0.04698	0.03479	0.18664
3777.78	0.18092	0.04898	0.03501	0.19255
3778.34	0.17912	0.04673	0.03351	0.19605
3778.89	0.18558	0.04296	0.0304	0.19267
3779.45	0.1868	0.04537	0.0328	0.1893
3780	0.18827	0.04723	0.03504	0.18898
3780.56	0.18474	0.04805	0.03736	0.19344
3781.12	0.18422	0.04829	0.04019	0.19654
3781.67	0.19121	0.04713	0.03457	0.19515
3782.23	0.20155	0.04802	0.02998	0.19989
3782.79	0.21123	0.04725	0.03047	0.2047
3783.34	0.20585	0.04759	0.032	0.2019
3783.9	0.19869	0.05142	0.03101	0.20392
3784.46	0.19714	0.04961	0.02929	0.19885
3785.01	0.19633	0.05173	0.02781	0.19581
3785.57	0.19617	0.05139	0.02754	0.19753
3786.13	0.19803	0.05081	0.03226	0.20078
3786.68	0.19657	0.04784	0.03523	0.20256
3787.24	0.18911	0.04857	0.03777	0.2122
3787.8	0.18768	0.04992	0.03901	0.21096
3788.35	0.18491	0.05145	0.03371	0.20824
3788.91	0.18269	0.05252	0.03177	0.21262
3789.47	0.18487	0.04749	0.02858	0.21601
3790.02	0.19224	0.04789	0.02853	0.21855
3790.58	0.19033	0.04693	0.02821	0.22127
3791.14	0.19431	0.04357	0.03008	0.22404
3791.69	0.20091	0.04372	0.03135	0.22852
3792.25	0.19942	0.04212	0.02864	0.23454
3792.81	0.19675	0.04271	0.02795	0.2318
3793.36	0.19797	0.04103	0.0269	0.23242
3793.92	0.20017	0.04188	0.02743	0.23267
3794.48	0.19046	0.04653	0.02787	0.23252
3795.04	0.19189	0.0449	0.02782	0.23034
3795.59	0.19234	0.04294	0.02996	0.22134
3796.15	0.18956	0.0428	0.02884	0.22366
3796.71	0.18643	0.04507	0.02743	0.22546
3797.27	0.18319	0.04387	0.02632	0.22514
3797.82	0.1822	0.04608	0.02535	0.22688
3798.38	0.18153	0.04651	0.02791	0.22463
3798.94	0.18068	0.04438	0.02794	0.22388
3799.5	0.19096	0.04474	0.03048	0.21997
3800.05	0.19292	0.04615	0.03264	0.20913
3800.61	0.18872	0.0447	0.03407	0.20895
3801.17	0.1971	0.0438	0.03414	0.21137
3801.73	0.20107	0.05007	0.03217	0.21332
3802.28	0.20149	0.05056	0.03443	0.20679
3802.84	0.20162	0.04651	0.03596	0.20303
3803.4	0.19654	0.04469	0.03419	0.20211
3803.96	0.19262	0.04325	0.03385	0.19687
3804.52	0.19321	0.04081	0.03077	0.19414
3805.07	0.19148	0.03945	0.03159	0.19359
3805.63	0.18991	0.04197	0.03158	0.1925
3806.19	0.18755	0.044	0.03079	0.18765
3806.75	0.18558	0.04107	0.02894	0.19031
3807.31	0.18434	0.04268	0.02852	0.18919
3807.87	0.18424	0.04472	0.02829	0.19024
3808.42	0.18526	0.04802	0.02645	0.18646
3808.98	0.18279	0.04918	0.02718	0.18312
3809.54	0.18351	0.0466	0.02826	0.18254
3810.1	0.18358	0.05235	0.03243	0.18282
3810.66	0.1853	0.0536	0.03159	0.1853
3811.22	0.19018	0.05119	0.03277	0.18815
3811.77	0.19732	0.04881	0.03549	0.18532
3812.33	0.19737	0.04472	0.03246	0.17947
3812.89	0.19756	0.04295	0.02878	0.18204
3813.45	0.19461	0.04629	0.02644	0.18184
3814.01	0.18772	0.04619	0.02629	0.17712
3814.57	0.1889	0.05097	0.02555	0.17605
3815.13	0.18992	0.05095	0.02588	0.1793
3815.68	0.19092	0.04727	0.03103	0.17944
3816.24	0.19382	0.04431	0.03092	0.18037
3816.8	0.19425	0.04304	0.02912	0.17581
3817.36	0.19056	0.04299	0.02847	0.16907
3817.92	0.19287	0.04489	0.02753	0.16401
3818.48	0.18786	0.04346	0.02803	0.16496
3819.04	0.1816	0.04412	0.03081	0.16734
3819.6	0.1843	0.04565	0.02733	0.17243
3820.16	0.1822	0.04618	0.02761	0.17543
3820.72	0.17801	0.04393	0.02789	0.17919
3821.27	0.18138	0.04182	0.02784	0.18127
3821.83	0.17808	0.04702	0.02934	0.17949
3822.39	0.18245	0.05116	0.03037	0.17485
3822.95	0.19	0.04871	0.02928	0.17329
3823.51	0.19252	0.04677	0.02898	0.17385
3824.07	0.18392	0.04434	0.03154	0.17374
3824.63	0.17823	0.0418	0.03067	0.17092
3825.19	0.17374	0.04199	0.02843	0.17032
3825.75	0.17315	0.04073	0.02707	0.1683
3826.31	0.17758	0.04217	0.02686	0.16881
3826.87	0.17624	0.04167	0.03164	0.16899
3827.43	0.18092	0.04537	0.03562	0.16114
3827.99	0.18136	0.04943	0.03248	0.16375
3828.55	0.18179	0.05005	0.02845	0.16864
3829.11	0.18328	0.04611	0.02774	0.17062
3829.67	0.18585	0.04621	0.0325	0.16335
3830.23	0.1869	0.04558	0.0331	0.16224
3830.79	0.1922	0.04777	0.03317	0.17256
3831.35	0.1965	0.04949	0.03086	0.1723
3831.91	0.19185	0.04779	0.02891	0.16651
3832.47	0.18589	0.04496	0.02973	0.16584
3833.03	0.18616	0.04113	0.03151	0.17196
3833.59	0.18419	0.04165	0.03181	0.17209
3834.15	0.19585	0.04329	0.03057	0.16766
3834.71	0.1953	0.04326	0.02862	0.16397
3835.27	0.19055	0.04384	0.02944	0.16827
3835.83	0.19499	0.04584	0.02715	0.17295
3836.39	0.19506	0.04464	0.02673	0.17132
3836.95	0.18598	0.04134	0.026	0.16839
3837.51	0.18587	0.03803	0.02893	0.17065
3838.07	0.19021	0.03997	0.03087	0.17881
3838.63	0.19283	0.04209	0.02931	0.1789
3839.19	0.18843	0.04002	0.02615	0.17868
3839.75	0.18236	0.03934	0.02553	0.17686
3840.31	0.18476	0.03956	0.02861	0.17221
3840.87	0.18381	0.04235	0.02859	0.17857
3841.43	0.18336	0.04394	0.02941	0.17749
3841.99	0.18345	0.04735	0.02724	0.17051
3842.55	0.18629	0.04786	0.02695	0.17594
3843.12	0.18572	0.04612	0.0266	0.18719
3843.68	0.17953	0.04376	0.02534	0.1806
3844.24	0.18051	0.04367	0.02516	0.17846
3844.8	0.17481	0.0423	0.02433	0.1791
3845.36	0.17868	0.04048	0.02606	0.17713
3845.92	0.17625	0.04169	0.02524	0.17779
3846.48	0.17531	0.04122	0.02529	0.17561
3847.04	0.18116	0.04168	0.02608	0.17401
3847.6	0.18325	0.04057	0.02835	0.17627
3848.16	0.1867	0.04273	0.03247	0.17852
3848.73	0.18869	0.04313	0.03446	0.17582
3849.29	0.18546	0.04349	0.03259	0.18007
3849.85	0.18195	0.04432	0.0317	0.1835
3850.41	0.17677	0.0481	0.02903	0.1865
3850.97	0.1857	0.0486	0.02779	0.18135
3851.53	0.18484	0.04663	0.02888	0.17598
3852.09	0.17903	0.04326	0.02849	0.17844
3852.65	0.17352	0.04063	0.03166	0.18181
3853.22	0.177	0.03828	0.03032	0.17885
3853.78	0.17873	0.04032	0.02994	0.18462
3854.34	0.17636	0.04345	0.03242	0.17621
3854.9	0.17249	0.04216	0.0319	0.17136
3855.46	0.1693	0.04028	0.03338	0.17106
3856.02	0.17305	0.04114	0.03533	0.17259
3856.59	0.17029	0.04305	0.03341	0.16762
3857.15	0.17602	0.04147	0.03211	0.16807
3857.71	0.1819	0.0409	0.03056	0.17514
3858.27	0.18542	0.03994	0.03148	0.18071
3858.83	0.18557	0.0432	0.03158	0.17507
3859.4	0.18172	0.04282	0.033	0.17724
3859.96	0.183	0.04418	0.03148	0.17565
3860.52	0.18447	0.04296	0.02889	0.17484
3861.08	0.18909	0.03965	0.02984	0.17979
3861.64	0.19073	0.04047	0.03282	0.17347
3862.21	0.19643	0.04239	0.03298	0.17162
3862.77	0.1926	0.04409	0.03221	0.17317
3863.33	0.19587	0.04208	0.03437	0.1767
3863.89	0.19338	0.04165	0.03376	0.18023
3864.46	0.19299	0.04186	0.03104	0.18318
3865.02	0.19513	0.0448	0.02739	0.18336
3865.58	0.18392	0.04877	0.02658	0.18082
3866.14	0.17802	0.04868	0.02825	0.17651
3866.71	0.18929	0.04493	0.02966	0.17261
3867.27	0.18782	0.04309	0.02937	0.17342
3867.83	0.18356	0.04188	0.02914	0.18103
3868.39	0.18627	0.04324	0.0299	0.18599
3868.96	0.18667	0.04087	0.03003	0.18601
3869.52	0.18076	0.04024	0.03123	0.18283
3870.08	0.17943	0.04065	0.03432	0.18567
3870.64	0.18541	0.04325	0.03254	0.18258
3871.21	0.18549	0.04546	0.02999	0.18134
3871.77	0.18288	0.04359	0.0314	0.18483
3872.33	0.17746	0.04513	0.03515	0.18524
3872.9	0.18051	0.04381	0.03369	0.18537
3873.46	0.18942	0.04188	0.02902	0.1857
3874.02	0.19057	0.04677	0.02833	0.18667
3874.58	0.19111	0.04688	0.02578	0.19068
3875.15	0.18721	0.04559	0.02562	0.19625
3875.71	0.17758	0.04581	0.02619	0.19455
3876.27	0.17072	0.04365	0.02746	0.20116
3876.84	0.17154	0.04261	0.02706	0.20181
3877.4	0.17692	0.04289	0.02835	0.20215
3877.96	0.17774	0.04077	0.03273	0.19682
3878.53	0.18069	0.03852	0.03161	0.1898
3879.09	0.18263	0.03848	0.0289	0.19274
3879.65	0.18709	0.04347	0.02908	0.19943
3880.22	0.18531	0.04503	0.03415	0.20071
3880.78	0.18313	0.04382	0.03418	0.20312
3881.35	0.18616	0.04423	0.03625	0.20294
3881.91	0.18878	0.04319	0.0386	0.19737
3882.47	0.18815	0.04487	0.03491	0.19724
3883.04	0.18567	0.04278	0.03401	0.19112
3883.6	0.18528	0.04421	0.03213	0.18864
3884.16	0.19002	0.04398	0.03168	0.18612
3884.73	0.18691	0.04421	0.03019	0.19647
3885.29	0.18376	0.04359	0.02806	0.19607
3885.86	0.18987	0.04155	0.02599	0.1891
3886.42	0.1908	0.03994	0.03085	0.19195
3886.98	0.18842	0.0433	0.03384	0.19294
3887.55	0.18842	0.04449	0.03144	0.19153
3888.11	0.18469	0.04487	0.02945	0.18663
3888.68	0.18169	0.04555	0.03062	0.18541
3889.24	0.17465	0.04447	0.03166	0.1931
3889.8	0.17739	0.04208	0.03209	0.19132
3890.37	0.17271	0.04338	0.03015	0.18203
3890.93	0.16789	0.04275	0.02911	0.17558
3891.5	0.17429	0.04331	0.02796	0.18055
3892.06	0.18287	0.04354	0.02948	0.17668
3892.63	0.18329	0.04286	0.03067	0.16791
3893.19	0.17844	0.04326	0.02828	0.1661
3893.75	0.18348	0.04369	0.02722	0.17024
3894.32	0.17918	0.04581	0.02904	0.17679
3894.88	0.18341	0.04554	0.03026	0.17955
3895.45	0.18946	0.04343	0.02704	0.17729
3896.01	0.18177	0.04237	0.02539	0.17472
3896.58	0.17315	0.03776	0.02524	0.17483
3897.14	0.1711	0.04085	0.02959	0.17977
3897.71	0.18019	0.04305	0.02967	0.17658
3898.27	0.18158	0.04153	0.02772	0.17115
3898.84	0.1779	0.04317	0.02921	0.16815
3899.4	0.17376	0.04695	0.0288	0.16391
3899.97	0.17791	0.04679	0.0282	0.16243
3900.53	0.18383	0.04411	0.02773	0.16743
3901.1	0.1811	0.04082	0.02653	0.17199
3901.66	0.17858	0.04234	0.03095	0.1753
3902.23	0.18243	0.04481	0.0293	0.17095
3902.79	0.17325	0.04418	0.02955	0.16663
3903.36	0.17249	0.04271	0.02877	0.1722
3903.92	0.18341	0.04286	0.02535	0.17464
3904.49	0.18692	0.04416	0.02367	0.16834
3905.05	0.1865	0.04495	0.02625	0.16713
3905.62	0.18508	0.04474	0.02741	0.16068
3906.18	0.18072	0.04458	0.02698	0.16346
3906.75	0.17877	0.04182	0.02715	0.15855
3907.31	0.17412	0.04149	0.02746	0.16122
3907.88	0.17406	0.04247	0.02709	0.16863
3908.45	0.16445	0.04333	0.02807	0.17027
3909.01	0.16083	0.04135	0.02744	0.16993
3909.58	0.16611	0.04123	0.02722	0.16105
3910.14	0.17788	0.04113	0.02836	0.15575
3910.71	0.17988	0.04295	0.02718	0.16119
3911.27	0.1829	0.04523	0.02889	0.16838
3911.84	0.18355	0.04544	0.03114	0.16535
3912.41	0.17923	0.04393	0.03215	0.16189
3912.97	0.1803	0.04288	0.03049	0.15998
3913.54	0.1823	0.04271	0.03119	0.16224
3914.1	0.18184	0.04292	0.03249	0.1642
3914.67	0.18081	0.04117	0.03085	0.16476
3915.23	0.18364	0.04497	0.03102	0.16531
3915.8	0.18203	0.04192	0.02983	0.16458
3916.37	0.1795	0.04205	0.02709	0.16729
3916.93	0.1829	0.04323	0.02994	0.16631
3917.5	0.18291	0.03882	0.02988	0.16316
3918.07	0.17593	0.03921	0.02923	0.16072
3918.63	0.1768	0.04646	0.02619	0.15598
3919.2	0.17517	0.04954	0.02508	0.15415
3919.76	0.17293	0.04353	0.02735	0.15835
3920.33	0.17611	0.04006	0.02652	0.16292
3920.9	0.17808	0.0399	0.02741	0.16507
3921.46	0.17848	0.03833	0.03113	0.16767
3922.03	0.17683	0.03979	0.03184	0.16571
3922.6	0.17336	0.03906	0.02924	0.16759
3923.16	0.16677	0.04009	0.02701	0.175
3923.73	0.16996	0.04255	0.02813	0.17472
3924.3	0.16523	0.04273	0.02929	0.17563
3924.86	0.16458	0.0414	0.03006	0.17675
3925.43	0.17078	0.04286	0.03262	0.16708
3926	0.17218	0.04238	0.03117	0.1681
3926.56	0.17599	0.04124	0.02866	0.17323
3927.13	0.17211	0.04251	0.02788	0.16977
3927.7	0.17709	0.03881	0.02765	0.16777
3928.27	0.17672	0.04175	0.03114	0.17055
3928.83	0.17471	0.04393	0.02807	0.17646
3929.4	0.17648	0.04504	0.02701	0.17489
3929.97	0.17792	0.04597	0.02711	0.16771
3930.53	0.17437	0.04314	0.02927	0.16892
3931.1	0.17309	0.04361	0.0287	0.16252
3931.67	0.17878	0.04345	0.03016	0.16188
3932.24	0.17927	0.04251	0.03057	0.16645
3932.8	0.18294	0.04405	0.0342	0.17115
3933.37	0.17676	0.04298	0.0344	0.17244
3933.94	0.17297	0.04218	0.0329	0.16977
3934.5	0.16998	0.04109	0.0296	0.16642
3935.07	0.17529	0.04115	0.03262	0.16854
3935.64	0.17368	0.04285	0.03243	0.167
3936.21	0.17102	0.04246	0.03383	0.16989
3936.77	0.16433	0.04465	0.03387	0.17038
3937.34	0.16229	0.04617	0.0299	0.16574
3937.91	0.17212	0.04322	0.02642	0.16593
3938.48	0.17073	0.04103	0.02336	0.16776
3939.05	0.16944	0.04277	0.02221	0.16647
3939.61	0.16685	0.04236	0.02186	0.1653
3940.18	0.17001	0.04107	0.0216	0.16369
3940.75	0.17293	0.03847	0.02372	0.16212
3941.32	0.17306	0.03664	0.02506	0.15886
3941.88	0.1742	0.03691	0.02446	0.16143
3942.45	0.1774	0.03759	0.02578	0.1567
3943.02	0.18347	0.03856	0.02579	0.15521
3943.59	0.18242	0.0403	0.02889	0.16169
3944.16	0.18257	0.04267	0.0336	0.16401
3944.73	0.19021	0.04395	0.02841	0.16925
3945.29	0.18976	0.04282	0.02744	0.17179
3945.86	0.18374	0.04293	0.02819	0.16419
3946.43	0.18454	0.0437	0.02629	0.15838
3947	0.18943	0.04308	0.02308	0.15501
3947.57	0.18368	0.04043	0.02654	0.15138
3948.14	0.17524	0.03902	0.02862	0.15937
3948.7	0.1719	0.03975	0.03381	0.16455
3949.27	0.16861	0.04012	0.03379	0.16416
3949.84	0.168	0.04091	0.0295	0.1646
3950.41	0.17717	0.03831	0.02891	0.16838
3950.98	0.18315	0.03932	0.03105	0.17178
3951.55	0.18877	0.04352	0.03063	0.17071
3952.12	0.18472	0.04208	0.03005	0.17158
3952.68	0.18614	0.03777	0.03003	0.16627
3953.25	0.18123	0.03726	0.02878	0.16694
3953.82	0.17682	0.03657	0.02957	0.17104
3954.39	0.17037	0.03681	0.03102	0.17073
3954.96	0.17018	0.03643	0.02794	0.17362
3955.53	0.17446	0.03806	0.02865	0.17314
3956.1	0.17467	0.04031	0.0298	0.1674
3956.67	0.17839	0.04315	0.03133	0.16797
3957.24	0.17364	0.0426	0.03044	0.16834
3957.8	0.17222	0.04774	0.02736	0.1733
3958.37	0.17749	0.04776	0.02728	0.17335
3958.94	0.17372	0.04689	0.02405	0.18
3959.51	0.16713	0.0465	0.02633	0.18346
3960.08	0.16985	0.04599	0.02621	0.17803
3960.65	0.16963	0.04524	0.0267	0.18324
3961.22	0.17059	0.04644	0.02638	0.18361
3961.79	0.16716	0.04895	0.0253	0.18235
3962.36	0.17468	0.04764	0.02832	0.18046
3962.93	0.17558	0.04451	0.02963	0.18104
3963.5	0.17663	0.0426	0.02959	0.18177
3964.07	0.1722	0.04717	0.03046	0.17725
3964.64	0.17257	0.05325	0.02996	0.17551
3965.21	0.17076	0.05154	0.02617	0.17983
3965.78	0.17619	0.04907	0.02711	0.17958
3966.35	0.17945	0.04534	0.02876	0.18264
3966.92	0.18241	0.04294	0.02803	0.18794
3967.49	0.1801	0.04343	0.02914	0.18954
3968.06	0.18171	0.04174	0.03294	0.18501
3968.63	0.18059	0.03847	0.0319	0.18386
3969.2	0.17622	0.03849	0.03074	0.17739
3969.77	0.17507	0.04021	0.03014	0.16824
3970.34	0.17647	0.04356	0.02777	0.16875
3970.91	0.17683	0.04354	0.02708	0.1735
3971.48	0.17459	0.04534	0.0255	0.16874
3972.05	0.1695	0.04312	0.02708	0.16626
3972.62	0.17008	0.0432	0.02799	0.17183
3973.19	0.17307	0.04602	0.02504	0.17458
3973.76	0.17298	0.0505	0.02431	0.16771
3974.33	0.17403	0.04782	0.02355	0.16567
3974.9	0.17124	0.04726	0.02463	0.16464
3975.47	0.17187	0.04676	0.03057	0.15832
3976.04	0.17261	0.04583	0.03185	0.15981
3976.61	0.17068	0.04317	0.03084	0.15991
3977.18	0.17231	0.04138	0.02584	0.15686
3977.75	0.16803	0.04606	0.03011	0.16344
3978.32	0.16935	0.04756	0.02988	0.16989
3978.89	0.1748	0.045	0.02667	0.17673
3979.46	0.17634	0.04439	0.0251	0.17122
3980.03	0.1781	0.0435	0.02599	0.16976
3980.6	0.16945	0.04147	0.02486	0.17094
3981.17	0.16656	0.04326	0.0252	0.16446
3981.74	0.17388	0.04489	0.02492	0.16267
3982.32	0.17866	0.04245	0.02618	0.16743
3982.89	0.17878	0.04522	0.02947	0.17005
3983.46	0.17428	0.04465	0.02707	0.16293
3984.03	0.17011	0.0456	0.02559	0.16428
3984.6	0.16811	0.04234	0.02618	0.16621
3985.17	0.16484	0.04162	0.02688	0.16674
3985.74	0.16898	0.04177	0.02767	0.16511
3986.31	0.17068	0.04089	0.03156	0.15618
3986.88	0.17343	0.03931	0.02912	0.15261
3987.45	0.17481	0.04265	0.02784	0.14982
3988.03	0.17224	0.04581	0.0263	0.1486
3988.6	0.17341	0.0458	0.02537	0.15059
3989.17	0.16694	0.04586	0.02673	0.15606
3989.74	0.16697	0.04313	0.02561	0.162
3990.31	0.17269	0.04532	0.02403	0.16089
3990.88	0.1725	0.04519	0.02389	0.1602
3991.45	0.16885	0.04223	0.02681	0.16004
3992.03	0.16966	0.04117	0.02765	0.156
3992.6	0.17587	0.03987	0.02788	0.15778
3993.17	0.17683	0.0372	0.02619	0.15964
3993.74	0.18122	0.03575	0.02667	0.15778
3994.31	0.18173	0.03654	0.02804	0.15739
3994.88	0.18107	0.03805	0.02904	0.15981
3995.46	0.17659	0.03783	0.02588	0.16321
3996.03	0.17825	0.03913	0.02629	0.16348
3996.6	0.17097	0.04035	0.02578	0.16525
3997.17	0.1702	0.04258	0.02742	0.16828
3997.74	0.17375	0.04587	0.02749	0.16722
3998.32	0.18136	0.04726	0.02564	0.1639
3998.89	0.18005	0.04532	0.02664	0.16647
3999.46	0.1843	0.04324	0.02721	0.16425
4000.03	0.18407	0.04315	0.02511	0.16008
4000.6	0.18355	0.04177	0.02326	0.16198
4001.18	0.17693	0.04365	0.02446	0.15838
4001.75	0.17801	0.0437	0.02485	0.15816
4002.32	0.17032	0.04368	0.02864	0.16208
4002.89	0.17033	0.04086	0.03028	0.16277
4003.47	0.17602	0.04282	0.03294	0.16673
4004.04	0.17702	0.03934	0.03193	0.16611
4004.61	0.17222	0.0405	0.03156	0.16226
4005.18	0.1747	0.04052	0.03332	0.16308
4005.76	0.17725	0.04016	0.03177	0.17107
4006.33	0.17197	0.04272	0.02861	0.17087
4006.9	0.16874	0.04324	0.02807	0.17716
4007.47	0.17163	0.04225	0.02939	0.17765
4008.05	0.17714	0.03975	0.03281	0.17223
4008.62	0.17483	0.04282	0.03059	0.17478
4009.19	0.17522	0.04031	0.02888	0.17329
4009.77	0.17709	0.04201	0.0298	0.17172
4010.34	0.17913	0.04173	0.03139	0.17311
4010.91	0.1792	0.04395	0.03105	0.17471
4011.48	0.175	0.04476	0.02912	0.16762
4012.06	0.16973	0.04594	0.02669	0.1651
4012.63	0.16721	0.0461	0.02605	0.16548
4013.2	0.15827	0.04578	0.03067	0.16911
4013.78	0.16227	0.04442	0.03295	0.16881
4014.35	0.16753	0.04615	0.03262	0.16495
4014.92	0.169	0.04512	0.03023	0.16054
4015.5	0.16778	0.04437	0.03056	0.1599
4016.07	0.16944	0.04432	0.02982	0.16145
4016.64	0.16744	0.04189	0.02756	0.16355
4017.22	0.17226	0.04444	0.02681	0.1673
4017.79	0.17557	0.04646	0.03083	0.16888
4018.36	0.17886	0.04411	0.03144	0.16955
4018.94	0.17817	0.04571	0.03015	0.16854
4019.51	0.17558	0.04623	0.02966	0.17196
4020.08	0.17722	0.04439	0.03042	0.17021
4020.66	0.18237	0.04388	0.02832	0.16954
4021.23	0.17632	0.04197	0.02708	0.17095
4021.8	0.17261	0.04194	0.02832	0.17675
4022.38	0.17856	0.04224	0.03086	0.17185
4022.95	0.18863	0.0426	0.03599	0.16736
4023.53	0.18519	0.0415	0.03625	0.17135
4024.1	0.1751	0.04108	0.03057	0.17543
4024.67	0.17199	0.04175	0.02887	0.17499
4025.25	0.17562	0.04261	0.02701	0.17192
4025.82	0.17804	0.04818	0.03049	0.17361
4026.4	0.17417	0.04639	0.03359	0.17666
4026.97	0.1729	0.04406	0.03155	0.18079
4027.54	0.18012	0.04551	0.03298	0.17707
4028.12	0.17326	0.04389	0.03692	0.17728
4028.69	0.16955	0.04239	0.0334	0.17527
4029.27	0.17259	0.04042	0.02876	0.17707
4029.84	0.17448	0.03933	0.02691	0.17902
4030.42	0.17727	0.04051	0.02484	0.17527
4030.99	0.17446	0.04236	0.02752	0.17565
4031.56	0.17932	0.04459	0.0298	0.17477
4032.14	0.17649	0.04564	0.02928	0.17123
4032.71	0.1741	0.04495	0.02914	0.16871
4033.29	0.17256	0.04682	0.03044	0.17069
4033.86	0.17128	0.04648	0.03084	0.1705
4034.44	0.17023	0.04199	0.03121	0.17897
4035.01	0.16902	0.0437	0.03266	0.17841
4035.59	0.17391	0.04584	0.03017	0.1729
4036.16	0.17119	0.04371	0.02952	0.16905
4036.74	0.17481	0.04398	0.02823	0.16872
4037.31	0.17116	0.044	0.02812	0.17255
4037.88	0.16649	0.0426	0.02755	0.17558
4038.46	0.1676	0.04073	0.02983	0.1797
4039.03	0.16699	0.04203	0.02793	0.17999
4039.61	0.17422	0.04395	0.02565	0.1825
4040.18	0.17852	0.04762	0.02639	0.18535
4040.76	0.1724	0.04933	0.02877	0.18572
4041.33	0.17594	0.04775	0.02874	0.18326
4041.91	0.18193	0.04403	0.02883	0.18509
4042.49	0.1807	0.04492	0.02854	0.18618
4043.06	0.17715	0.04517	0.02746	0.18286
4043.64	0.17631	0.04538	0.02723	0.1837
4044.21	0.16793	0.04441	0.02391	0.18004
4044.79	0.16642	0.04373	0.02343	0.17583
4045.36	0.17634	0.04468	0.02539	0.1789
4045.94	0.17814	0.04418	0.02735	0.18361
4046.51	0.17786	0.04577	0.02826	0.18432
4047.09	0.17871	0.04632	0.02814	0.18437
4047.66	0.18344	0.04911	0.02745	0.18944
4048.24	0.18114	0.05037	0.03004	0.18884
4048.81	0.18744	0.04857	0.02864	0.1866
4049.39	0.19293	0.04393	0.03174	0.18678
4049.97	0.18537	0.04282	0.03235	0.18229
4050.54	0.17811	0.04294	0.0305	0.1771
4051.12	0.17998	0.04464	0.02804	0.17677
4051.69	0.17869	0.0417	0.02704	0.17293
4052.27	0.17475	0.04119	0.02662	0.17116
4052.85	0.17197	0.04394	0.03116	0.1764
4053.42	0.17901	0.04289	0.0334	0.17853
4054	0.17853	0.04478	0.03161	0.18222
4054.57	0.17301	0.04328	0.03244	0.17801
4055.15	0.17417	0.04241	0.03216	0.1743
4055.73	0.17175	0.04184	0.0322	0.16804
4056.3	0.17489	0.04144	0.02847	0.16447
4056.88	0.18582	0.04329	0.02756	0.16888
4057.45	0.18165	0.04166	0.0254	0.17307
4058.03	0.17394	0.04062	0.02587	0.17161
4058.61	0.16874	0.03935	0.02525	0.17234
4059.18	0.17023	0.04025	0.02598	0.17409
4059.76	0.16769	0.04374	0.02407	0.16753
4060.34	0.16421	0.04277	0.02302	0.1777
4060.91	0.16478	0.03902	0.02489	0.17612
4061.49	0.16286	0.03825	0.02823	0.1706
4062.07	0.16704	0.04179	0.02741	0.16502
4062.64	0.16651	0.04489	0.02869	0.16026
4063.22	0.16642	0.04304	0.02986	0.17008
4063.8	0.16851	0.0393	0.03018	0.17179
4064.37	0.16826	0.03813	0.03085	0.17665
4064.95	0.16601	0.03721	0.0286	0.18862
4065.53	0.17028	0.03963	0.02896	0.18675
4066.1	0.17018	0.04323	0.02882	0.17601
4066.68	0.1682	0.04591	0.0297	0.1714
4067.26	0.16518	0.04835	0.02731	0.17161
4067.83	0.16684	0.04885	0.02807	0.17585
4068.41	0.16707	0.04615	0.02727	0.17205
4068.99	0.16612	0.04579	0.03108	0.16653
4069.56	0.1706	0.04293	0.0307	0.16408
4070.14	0.1708	0.04524	0.03004	0.16471
4070.72	0.17261	0.04055	0.02944	0.16144
[truncated: 20,828 more rows]

## Sheet: Fig. 1c
Radial distance	FT of k3∙χ(k)	FT of k3∙χ(k)	FT of k3∙χ(k)	FT of k3∙χ(k)
Å	Å-4	Å-4	Å-4	Å-4
	1:1 15 s+3 hr	1:2 15 s+3 hr	1:3 15 s+3 hr	1:2 7 d+3 hr
0	0.07063	0.1762	0.08994	0.05954
0.03068	0.06899	0.17207	0.08792	0.06505
0.06136	0.0642	0.16024	0.0819	0.07771
0.09204	0.05671	0.14251	0.07198	0.0911
0.12272	0.04741	0.12233	0.0584	0.10071
0.1534	0.03797	0.1056	0.04153	0.1039
0.18408	0.03165	0.10013	0.02196	0.09933
0.21476	0.03255	0.10994	0.00353	0.08668
0.24544	0.04055	0.13048	0.02327	0.06678
0.27612	0.05163	0.15417	0.04605	0.04274
0.3068	0.06264	0.17528	0.06767	0.0286
0.33748	0.07176	0.1902	0.0867	0.04842
0.36816	0.07783	0.19686	0.10178	0.08181
0.39884	0.08016	0.19448	0.11164	0.11547
0.42951	0.07843	0.18369	0.11523	0.14478
0.46019	0.07283	0.16693	0.11179	0.16661
0.49087	0.0643	0.14931	0.10099	0.17851
0.52155	0.055	0.13925	0.083	0.17864
0.55223	0.04906	0.14546	0.05865	0.16596
0.58291	0.05141	0.16926	0.03003	0.14035
0.61359	0.06244	0.20387	0.01536	0.10323
0.64427	0.07785	0.2412	0.04465	0.06085
0.67495	0.09341	0.27518	0.07784	0.05025
0.70563	0.10632	0.30201	0.10743	0.10223
0.73631	0.11522	0.32031	0.12989	0.17227
0.76699	0.12056	0.33181	0.14208	0.24641
0.79767	0.12581	0.34257	0.14121	0.31971
0.82835	0.13849	0.36349	0.12505	0.38879
0.85903	0.16786	0.40773	0.09273	0.45119
0.88971	0.21913	0.4843	0.0496	0.50538
0.92039	0.29189	0.59402	0.05732	0.55093
0.95107	0.3831	0.73147	0.1382	0.58857
0.98175	0.48905	0.88862	0.24245	0.62002
1.01243	0.60564	1.0566	0.36112	0.64764
1.04311	0.72827	1.22625	0.48913	0.6737
1.07379	0.8518	1.3882	0.62108	0.69945
1.10447	0.97055	1.533	0.75098	0.72438
1.13515	1.07845	1.65131	0.87237	0.74578
1.16583	1.16923	1.73418	0.97859	0.75887
1.1965	1.23668	1.77335	1.06314	0.7574
1.22718	1.27496	1.7616	1.1202	0.73448
1.25786	1.27895	1.69305	1.1452	0.68361
1.28854	1.24477	1.56354	1.13571	0.60006
1.31922	1.17041	1.37089	1.09283	0.48398
1.3499	1.05687	1.11543	1.0236	0.35222
1.38058	0.91075	0.801	0.94535	0.2891
1.41126	0.75071	0.44169	0.89155	0.4311
1.44194	0.62421	0.19249	0.91071	0.72024
1.47262	0.62097	0.54225	1.04078	1.08497
1.5033	0.79274	1.03459	1.28079	1.50074
1.53398	1.08809	1.55971	1.60363	1.95407
1.56466	1.44793	2.09693	1.98056	2.43313
1.59534	1.83848	2.63082	2.38838	2.92576
1.62602	2.23858	3.14677	2.80818	3.41914
1.6567	2.63198	3.6307	3.22363	3.89998
1.68738	3.00463	4.06928	3.62005	4.35486
1.71806	3.34384	4.45039	3.9841	4.77074
1.74874	3.63825	4.76349	4.30384	5.1354
1.77942	3.87799	5.00005	4.56895	5.43789
1.8101	4.05496	5.15377	4.77089	5.66898
1.84078	4.16313	5.22092	4.90322	5.82152
1.87146	4.19875	5.20042	4.96176	5.89075
1.90214	4.16059	5.09391	4.94468	5.87446
1.93282	4.05006	4.90568	4.85261	5.77313
1.9635	3.87125	4.64258	4.68856	5.58989
1.99418	3.63096	4.31371	4.45779	5.33045
2.02485	3.33865	3.93016	4.1676	5.00285
2.05553	3.00644	3.50465	3.82707	4.61716
2.08621	2.64922	3.05117	3.44667	4.18514
2.11689	2.28496	2.5846	3.03785	3.71974
2.14757	1.93553	2.12062	2.61265	3.23466
2.17825	1.62758	1.67585	2.1832	2.74386
2.20893	1.39202	1.26917	1.76129	2.26106
2.23961	1.25608	0.92531	1.35796	1.79935
2.27029	1.22494	0.68206	0.98307	1.37092
2.30097	1.27127	0.58402	0.64503	0.98718
2.33165	1.35202	0.61987	0.35049	0.65988
2.36233	1.43057	0.71062	0.10416	0.40598
2.39301	1.48363	0.79541	0.09127	0.26203
2.42369	1.49919	0.84906	0.23515	0.25829
2.45437	1.47344	0.865	0.32883	0.31465
2.48505	1.40865	0.84564	0.37553	0.35807
2.51573	1.31213	0.79886	0.38015	0.37173
2.54641	1.19596	0.73683	0.34914	0.35985
2.57709	1.07706	0.6755	0.29053	0.33665
2.60777	0.97678	0.63284	0.21489	0.32394
2.63845	0.91737	0.62342	0.14097	0.34317
2.66913	0.91274	0.65045	0.11686	0.39932
2.69981	0.95924	0.70413	0.17243	0.47937
2.73049	1.03806	0.76874	0.254	0.56652
2.76117	1.12647	0.82987	0.3318	0.64762
2.79184	1.20559	0.877	0.39555	0.71355
2.82252	1.26218	0.90346	0.44046	0.75831
2.8532	1.28798	0.90572	0.46434	0.77837
2.88388	1.27871	0.88283	0.46697	0.77231
2.91456	1.23324	0.83589	0.4499	0.74055
2.94524	1.15304	0.76775	0.41656	0.68511
2.97592	1.04164	0.6827	0.37245	0.60941
3.0066	0.90426	0.5863	0.3257	0.51804
3.03728	0.74732	0.48544	0.28757	0.41661
3.06796	0.57809	0.38876	0.27058	0.31183
3.09864	0.40439	0.30767	0.28101	0.21257
3.12932	0.23476	0.25641	0.31287	0.13491
3.16	0.08494	0.24458	0.35364	0.11211
3.19068	0.09666	0.26383	0.39226	0.14611
3.22136	0.21249	0.29471	0.42115	0.19026
3.25204	0.3098	0.32241	0.43562	0.22202
3.28272	0.37999	0.33937	0.43301	0.23451
3.3134	0.42083	0.34268	0.41226	0.22574
3.34408	0.43213	0.33221	0.37359	0.19617
3.37476	0.41518	0.30973	0.31826	0.14869
3.40544	0.37257	0.27865	0.2484	0.09278
3.43612	0.30795	0.24404	0.16687	0.07432
3.4668	0.22581	0.21296	0.07731	0.1401
3.49748	0.13133	0.19405	0.0233	0.23571
3.52816	0.03225	0.19397	0.11619	0.33891
3.55884	0.07743	0.21194	0.20993	0.44227
3.58952	0.17756	0.24074	0.29824	0.54093
3.62019	0.27065	0.27279	0.37802	0.631
3.65087	0.35228	0.30291	0.4468	0.70934
3.68155	0.41928	0.32827	0.50271	0.77357
3.71223	0.46946	0.34765	0.54454	0.82208
3.74291	0.50164	0.36104	0.57172	0.85404
3.77359	0.51563	0.36921	0.58435	0.86939
3.80427	0.51216	0.37349	0.58313	0.86881
3.83495	0.49279	0.37542	0.56927	0.85363
3.86563	0.45977	0.37654	0.54449	0.82575
3.89631	0.41592	0.37806	0.51082	0.7875
3.92699	0.36435	0.38071	0.47059	0.74158
3.95767	0.30839	0.38468	0.42632	0.69085
3.98835	0.25132	0.38968	0.38062	0.63827
4.01903	0.1962	0.39516	0.33615	0.5867
4.04971	0.14577	0.40049	0.29554	0.53878
4.08039	0.10229	0.40513	0.26124	0.49671
4.11107	0.06761	0.40872	0.23522	0.46203
4.14175	0.04343	0.41107	0.21846	0.43545
4.17243	0.03193	0.41212	0.21048	0.41675
4.20311	0.03341	0.41181	0.20944	0.40489
4.23379	0.04365	0.41005	0.21281	0.39831
4.26447	0.05985	0.40661	0.21819	0.39526
4.29515	0.08108	0.4011	0.22372	0.39413
4.32583	0.10618	0.39305	0.22814	0.39358
4.35651	0.13343	0.38194	0.23064	0.39253
4.38719	0.16088	0.36735	0.23069	0.39023
4.41786	0.18654	0.34901	0.22799	0.38612
4.44854	0.20861	0.32698	0.22234	0.37981
4.47922	0.2256	0.30168	0.21367	0.37108
4.5099	0.23637	0.27403	0.20197	0.35985
4.54058	0.24021	0.24553	0.18735	0.34619
4.57126	0.23687	0.21836	0.17006	0.33029
4.60194	0.22659	0.19537	0.15043	0.31252
4.63262	0.21	0.1797	0.12893	0.29337
4.6633	0.1882	0.17368	0.10615	0.27345
4.69398	0.1627	0.1773	0.0828	0.25349
4.72466	0.13543	0.18802	0.0598	0.23424
4.75534	0.10896	0.20215	0.03862	0.21646
4.78602	0.08677	0.21635	0.02329	0.20083
4.8167	0.07329	0.22815	0.02368	0.18783
4.84738	0.07131	0.23597	0.03611	0.17773
4.87806	0.07808	0.23893	0.04995	0.17047
4.90874	0.08777	0.23678	0.06214	0.16575
4.93942	0.09612	0.22971	0.07195	0.16308
4.9701	0.10087	0.21831	0.07922	0.16193
5.00078	0.1011	0.20353	0.08411	0.1618
5.03146	0.09662	0.18657	0.08697	0.16229
5.06214	0.08774	0.16889	0.08826	0.16312
5.09282	0.07514	0.15211	0.08851	0.16405
5.1235	0.05981	0.13788	0.0883	0.16493
5.15418	0.04311	0.12759	0.08808	0.16561
5.18486	0.02752	0.12195	0.08819	0.16593
5.21553	0.0199	0.12064	0.08878	0.16576
5.24621	0.02725	0.12253	0.08976	0.16498
5.27689	0.04046	0.12609	0.09094	0.16347
5.30757	0.05325	0.13003	0.09204	0.16118
5.33825	0.0638	0.1334	0.0928	0.15813
5.36893	0.07142	0.13569	0.09303	0.15437
5.39961	0.07589	0.13673	0.09262	0.15005
5.43029	0.07722	0.13654	0.09157	0.14537
5.46097	0.07565	0.13524	0.08996	0.14059
5.49165	0.07157	0.13301	0.08796	0.13601
5.52233	0.0655	0.12996	0.08574	0.13193
5.55301	0.05802	0.12615	0.08345	0.12866
5.58369	0.04975	0.12156	0.08122	0.12648
5.61437	0.04129	0.1161	0.07905	0.12558
5.64505	0.03318	0.10966	0.07688	0.12609
5.67573	0.02585	0.10217	0.07454	0.12802
5.70641	0.01953	0.0936	0.07182	0.13129
5.73709	0.01423	0.08403	0.0685	0.13572
5.76777	0.00968	0.07368	0.06436	0.14106
5.79845	0.0055	0.06293	0.05926	0.14702
5.82913	0.0021	0.05243	0.05312	0.15329
5.85981	0.00497	0.04325	0.04597	0.15954
5.89049	0.01047	0.03707	0.03794	0.16546
5.92117	0.0167	0.03568	0.02937	0.17077
5.95185	0.02333	0.03929	0.02103	0.17522
5.98253	0.03005	0.04623	0.01506	0.17861

## Sheet: Fig. 2a
Mass	Normalized intensity	Normalized intensity	Normalized intensity	Normalized intensity
Da
	1:1 15 s	1:2 15 s	1:3 15 s	1:2 7 d
700.005	0.10187	0.09375	0.04861	0.03836
700.023	0.1623	0.13023	0.06618	0.04215
700.042	0.21995	0.15723	0.07875	0.04079
700.06	0.24176	0.16054	0.07715	0.03798
700.078	0.21475	0.13727	0.06689	0.03616
700.096	0.16082	0.10717	0.05663	0.03488
700.114	0.1092	0.08542	0.0484	0.03052
700.132	0.07845	0.06955	0.04187	0.02572
700.15	0.06861	0.05735	0.03561	0.02244
700.168	0.0642	0.04688	0.02711	0.02024
700.187	0.05652	0.03933	0.02102	0.02076
700.205	0.04466	0.03703	0.01679	0.02182
700.223	0.0366	0.03575	0.01752	0.01873
700.241	0.03507	0.03549	0.0194	0.01552
700.259	0.03645	0.03963	0.01798	0.01494
700.277	0.03577	0.0383	0.01602	0.01609
700.295	0.03272	0.03396	0.0157	0.01676
700.313	0.03176	0.02791	0.01658	0.01937
700.332	0.03486	0.03251	0.01821	0.01975
700.35	0.03837	0.03927	0.01808	0.0189
700.368	0.03866	0.04253	0.01635	0.01535
700.386	0.03489	0.03991	0.01484	0.01361
700.404	0.02999	0.03581	0.01403	0.01708
700.422	0.02824	0.02902	0.01397	0.02131
700.44	0.03098	0.02754	0.01616	0.02262
700.459	0.03461	0.02799	0.01533	0.01988
700.477	0.0364	0.02737	0.01483	0.01793
700.495	0.0348	0.02921	0.01385	0.01485
700.513	0.03251	0.0285	0.01455	0.01403
700.531	0.0291	0.02801	0.01589	0.01366
700.549	0.02679	0.02713	0.01566	0.0138
700.567	0.02855	0.02559	0.01474	0.01506
700.585	0.03145	0.02739	0.01386	0.0159
700.604	0.03343	0.02875	0.0136	0.01578
700.622	0.0331	0.03152	0.015	0.01624
700.64	0.03211	0.03083	0.01519	0.01575
700.658	0.02997	0.02847	0.01524	0.01461
700.676	0.0288	0.02534	0.01408	0.01391
700.694	0.02855	0.02288	0.01405	0.01479
700.712	0.02857	0.02432	0.01343	0.01454
700.731	0.02988	0.02855	0.01404	0.01396
700.749	0.03149	0.03348	0.01502	0.0139
700.767	0.03048	0.03688	0.01546	0.01297
700.785	0.02965	0.03435	0.01444	0.01176
700.803	0.02984	0.03001	0.01356	0.01229
700.821	0.02993	0.03286	0.01245	0.01383
700.839	0.03049	0.03499	0.01387	0.01603
700.857	0.03012	0.03377	0.01438	0.01811
700.876	0.0304	0.02778	0.01481	0.01692
700.894	0.03074	0.02425	0.01448	0.01567
700.912	0.02921	0.02837	0.01573	0.01602
700.93	0.02798	0.03278	0.01581	0.01621
700.948	0.02938	0.03347	0.01597	0.01935
700.966	0.03334	0.03528	0.01741	0.02144
700.984	0.03874	0.03948	0.0216	0.02212
701.003	0.04543	0.04874	0.02629	0.02289
701.021	0.05559	0.05876	0.03286	0.02709
701.039	0.06905	0.06485	0.03885	0.03117
701.057	0.07991	0.06926	0.04057	0.031
701.075	0.07976	0.07106	0.0364	0.03048
701.093	0.07036	0.06228	0.03113	0.02896
701.111	0.05663	0.05056	0.02662	0.027
701.13	0.04642	0.04233	0.0204	0.0231
701.148	0.04099	0.03437	0.01797	0.01993
701.166	0.03675	0.03437	0.0173	0.01716
701.184	0.03451	0.03448	0.01757	0.01857
701.202	0.03311	0.03266	0.01718	0.02016
701.22	0.03194	0.02987	0.01617	0.02102
701.238	0.03139	0.03046	0.01597	0.02041
701.257	0.03224	0.03374	0.01407	0.01638
701.275	0.03091	0.03629	0.01301	0.01281
701.293	0.02846	0.03228	0.01144	0.01248
701.311	0.02661	0.03105	0.01252	0.01269
701.329	0.02345	0.03204	0.01261	0.01321
701.347	0.02431	0.03415	0.01387	0.01379
701.365	0.02883	0.03554	0.01456	0.01425
701.384	0.03227	0.03694	0.01495	0.01585
701.402	0.03133	0.03619	0.01468	0.01791
701.42	0.02922	0.03391	0.01311	0.01658
701.438	0.02844	0.03116	0.01202	0.01506
701.456	0.02893	0.02918	0.01224	0.01582
701.474	0.02891	0.02961	0.01223	0.01534
701.492	0.02807	0.0304	0.01255	0.01618
701.511	0.02713	0.02906	0.01358	0.01518
701.529	0.0259	0.02758	0.01501	0.01525
701.547	0.02648	0.02787	0.01439	0.01668
701.565	0.02591	0.02797	0.01434	0.0191
701.583	0.02555	0.02793	0.01346	0.01921
701.601	0.02577	0.02866	0.01269	0.01851
701.619	0.02725	0.02679	0.01233	0.01629
701.638	0.02725	0.02492	0.01163	0.01664
701.656	0.0256	0.02564	0.01195	0.01454
701.674	0.02332	0.02644	0.01244	0.0136
701.692	0.02356	0.02701	0.01281	0.01226
701.71	0.02627	0.02583	0.01381	0.01213
701.728	0.02678	0.02552	0.01236	0.0139
701.746	0.02531	0.02616	0.01172	0.0139
701.765	0.02527	0.02366	0.01116	0.01344
701.783	0.02569	0.02037	0.01012	0.01484
701.801	0.02483	0.02028	0.00863	0.01476
701.819	0.02455	0.0243	0.00857	0.01583
701.837	0.02439	0.02901	0.00977	0.01563
701.855	0.02531	0.029	0.01212	0.01523
701.874	0.02703	0.0245	0.01273	0.01599
701.892	0.02656	0.0236	0.01247	0.01579
701.91	0.02522	0.02488	0.01182	0.01572
701.928	0.02398	0.02729	0.01257	0.01486
701.946	0.02254	0.03005	0.01304	0.0165
701.964	0.02421	0.03528	0.01424	0.0182
701.982	0.02807	0.03785	0.015	0.01775
702.001	0.03252	0.03892	0.01523	0.01668
702.019	0.03597	0.03895	0.01597	0.0167
702.037	0.03807	0.04008	0.01691	0.01768
702.055	0.04015	0.04092	0.01677	0.01976
702.073	0.04049	0.04187	0.01601	0.02097
702.091	0.03864	0.0346	0.01521	0.02207
702.109	0.03443	0.03303	0.01528	0.02278
702.128	0.03254	0.03666	0.01632	0.02077
702.146	0.03281	0.04127	0.01556	0.0195
702.164	0.03179	0.03811	0.01344	0.01918
702.182	0.02866	0.0333	0.01447	0.0206
702.2	0.02721	0.03072	0.01588	0.02004
702.218	0.02653	0.0305	0.01572	0.0163
702.237	0.02539	0.02722	0.01443	0.0137
702.255	0.02448	0.02472	0.01187	0.01402
702.273	0.02471	0.0273	0.01014	0.01519
702.291	0.02466	0.02814	0.01142	0.01458
702.309	0.02377	0.02869	0.01292	0.01497
702.327	0.0232	0.02965	0.01444	0.01498
702.345	0.02331	0.03067	0.01365	0.01405
702.364	0.02389	0.03097	0.01163	0.01215
702.382	0.02402	0.0263	0.01103	0.01308
702.4	0.02281	0.02218	0.01022	0.01617
702.418	0.02159	0.01947	0.00991	0.01762
702.436	0.02252	0.01987	0.01071	0.01878
702.454	0.02349	0.01972	0.01254	0.0194
702.473	0.0233	0.02123	0.01371	0.01865
702.491	0.02254	0.02272	0.01269	0.01835
702.509	0.02351	0.02625	0.01176	0.01776
702.527	0.02427	0.02948	0.01035	0.01809
702.545	0.02353	0.02817	0.01054	0.0167
702.563	0.02155	0.02493	0.01192	0.01376
702.582	0.02095	0.02297	0.01347	0.01356
702.6	0.02124	0.02042	0.01404	0.01316
702.618	0.02279	0.0237	0.01429	0.01411
702.636	0.02379	0.02754	0.01219	0.01408
702.654	0.02344	0.02888	0.01049	0.01264
702.672	0.02416	0.02759	0.00995	0.01165
702.69	0.02468	0.02427	0.01158	0.01308
702.709	0.02409	0.02059	0.01237	0.01469
702.727	0.02216	0.01804	0.0117	0.01531
702.745	0.0226	0.01943	0.00904	0.0146
702.763	0.02457	0.02374	0.00712	0.01254
702.781	0.02434	0.02755	0.00752	0.01121
702.799	0.02102	0.02739	0.00958	0.01316
702.818	0.0182	0.02434	0.00961	0.01797
702.836	0.01833	0.01964	0.01078	0.02143
702.854	0.02085	0.0209	0.01099	0.02186
702.872	0.02406	0.02573	0.01024	0.01735
702.89	0.0269	0.03131	0.00993	0.01483
702.908	0.02729	0.03217	0.00997	0.0158
702.927	0.02642	0.02912	0.01035	0.01778
702.945	0.02786	0.03016	0.01209	0.01873
702.963	0.0298	0.03516	0.0149	0.01955
702.981	0.02951	0.04374	0.01923	0.01909
702.999	0.0291	0.04848	0.02104	0.02116
703.017	0.03065	0.05064	0.02036	0.0247
703.036	0.03255	0.0515	0.01954	0.02615
703.054	0.03376	0.05466	0.01869	0.02608
703.072	0.03337	0.05202	0.01791	0.02837
703.09	0.0329	0.04206	0.01875	0.03046
703.108	0.03321	0.03571	0.01871	0.0318
703.126	0.03214	0.03328	0.01846	0.02807
703.145	0.03061	0.03429	0.01683	0.02409
703.163	0.02967	0.03553	0.01395	0.0208
703.181	0.02841	0.03766	0.01178	0.01825
703.199	0.02814	0.03632	0.01017	0.01848
703.217	0.02753	0.02902	0.00978	0.01641
703.235	0.0289	0.02455	0.01253	0.01789
703.254	0.02749	0.02571	0.01464	0.02052
703.272	0.02636	0.03174	0.01433	0.02132
703.29	0.02501	0.03526	0.01294	0.01871
703.308	0.02466	0.03242	0.0115	0.01675
703.326	0.02427	0.02785	0.01014	0.01539
703.344	0.02293	0.02826	0.0087	0.01655
703.363	0.02201	0.0282	0.00861	0.01843
703.381	0.02222	0.02985	0.01069	0.01675
703.399	0.02213	0.02869	0.01251	0.01536
703.417	0.02349	0.02693	0.01291	0.0173
703.435	0.02341	0.02512	0.01209	0.01875
703.453	0.02313	0.0253	0.01264	0.01683
703.472	0.02423	0.02553	0.01233	0.01562
703.49	0.02489	0.02922	0.01267	0.01568
703.508	0.02333	0.02798	0.01328	0.01514
703.526	0.02143	0.0254	0.01273	0.01391
703.544	0.02002	0.02826	0.01189	0.01392
703.562	0.02045	0.02895	0.01094	0.01526
703.581	0.02188	0.02509	0.01062	0.01605
703.599	0.02155	0.02118	0.01184	0.01545
703.617	0.01884	0.02104	0.01272	0.01349
703.635	0.01861	0.02397	0.01219	0.01469
703.653	0.01837	0.02447	0.00975	0.01866
703.671	0.01894	0.02198	0.00829	0.01819
703.69	0.02004	0.02451	0.00859	0.01423
703.708	0.0204	0.02532	0.01004	0.01306
703.726	0.02102	0.02057	0.01118	0.01333
703.744	0.02102	0.02092	0.01096	0.01318
703.762	0.02122	0.02468	0.01054	0.01393
703.781	0.02208	0.02643	0.0118	0.01378
703.799	0.02179	0.02383	0.01209	0.01323
703.817	0.02197	0.02	0.0119	0.01372
703.835	0.02222	0.01907	0.01128	0.01407
703.853	0.02205	0.02171	0.01099	0.01632
703.871	0.02107	0.02493	0.01025	0.01922
703.89	0.01998	0.02468	0.00949	0.01948
703.908	0.019	0.02398	0.01095	0.01829
703.926	0.01993	0.02608	0.01438	0.01678
703.944	0.021	0.02472	0.01609	0.01485
703.962	0.02069	0.0259	0.01565	0.0163
703.98	0.0224	0.02751	0.01329	0.01808
703.999	0.02588	0.0297	0.01324	0.02018
704.017	0.02629	0.02994	0.01394	0.02157
704.035	0.02528	0.03091	0.01488	0.02353
704.053	0.02595	0.02947	0.01686	0.02614
704.071	0.0273	0.03063	0.01763	0.02417
704.09	0.02682	0.03445	0.01496	0.01992
704.108	0.02521	0.03515	0.01319	0.01701
704.126	0.02445	0.03235	0.01503	0.01943
704.144	0.02623	0.02759	0.01688	0.02112
704.162	0.02629	0.02666	0.01582	0.01968
704.18	0.0243	0.02881	0.01262	0.0181
704.199	0.02328	0.03077	0.01028	0.01705
704.217	0.022	0.0338	0.01236	0.0165
704.235	0.02214	0.03559	0.01278	0.01612
704.253	0.02147	0.03104	0.01092	0.0141
704.271	0.02079	0.02551	0.01025	0.01236
704.289	0.02142	0.02591	0.01139	0.01255
704.308	0.02138	0.02974	0.01227	0.01438
704.326	0.02243	0.03098	0.01314	0.01749
704.344	0.02262	0.02629	0.0135	0.01719
704.362	0.02258	0.02211	0.01373	0.01355
704.38	0.02238	0.02133	0.01254	0.01216
704.399	0.02181	0.02261	0.01189	0.01271
704.417	0.02176	0.02377	0.0114	0.01405
704.435	0.02038	0.02359	0.01177	0.01423
704.453	0.01927	0.02545	0.01154	0.01276
704.471	0.01916	0.02787	0.01151	0.01407
704.49	0.02015	0.02705	0.01089	0.01816
704.508	0.01954	0.02365	0.01175	0.01822
704.526	0.01908	0.02254	0.01275	0.01636
704.544	0.02011	0.02082	0.01199	0.01526
704.562	0.01974	0.01893	0.01032	0.01291
704.58	0.01885	0.01884	0.01001	0.01333
704.599	0.01908	0.01936	0.00996	0.0156
704.617	0.02029	0.02083	0.00998	0.01604
704.635	0.01985	0.01881	0.0107	0.01528
704.653	0.0192	0.01749	0.01215	0.01413
704.671	0.01977	0.01544	0.01171	0.01195
704.69	0.01974	0.01621	0.00989	0.0101
704.708	0.01908	0.01766	0.00914	0.01137
704.726	0.01844	0.01995	0.0105	0.01258
704.744	0.01786	0.0197	0.01259	0.01278
704.762	0.01929	0.02038	0.01375	0.01299
704.78	0.0197	0.02162	0.01044	0.01459
704.799	0.01896	0.02121	0.00837	0.01475
704.817	0.01842	0.02013	0.00871	0.01344
704.835	0.01809	0.02205	0.00957	0.01303
704.853	0.01812	0.02465	0.0099	0.01644
704.871	0.01873	0.02835	0.00946	0.01933
704.89	0.0194	0.02947	0.00842	0.01598
704.908	0.01865	0.02608	0.00832	0.01332
704.926	0.01761	0.02206	0.00996	0.01539
704.944	0.01753	0.026	0.0114	0.01951
704.962	0.0195	0.03139	0.01186	0.02169
704.981	0.02298	0.03565	0.01332	0.02168
704.999	0.02797	0.03607	0.01577	0.02399
705.017	0.03024	0.0362	0.0204	0.02626
705.035	0.03003	0.03571	0.02448	0.02658
705.053	0.02865	0.03779	0.02464	0.02407
705.071	0.02741	0.0411	0.02125	0.02133
705.09	0.02865	0.03944	0.0197	0.02119
705.108	0.03014	0.03773	0.01858	0.02305
705.126	0.02828	0.03793	0.01677	0.02454
705.144	0.02673	0.03585	0.0146	0.02425
705.162	0.02622	0.03197	0.01442	0.02311
705.181	0.02676	0.02861	0.0138	0.02176
705.199	0.02616	0.02534	0.0114	0.02276
705.217	0.02428	0.02337	0.00997	0.02353
705.235	0.02347	0.02437	0.01016	0.02085
705.253	0.02283	0.02594	0.01018	0.01745
705.272	0.0216	0.02649	0.0115	0.0154
705.29	0.02153	0.02238	0.01171	0.0157
705.308	0.02239	0.02071	0.01131	0.01317
705.326	0.02191	0.02396	0.01116	0.01187
705.344	0.02009	0.02755	0.0121	0.01443
705.363	0.01946	0.02991	0.01209	0.01685
705.381	0.02032	0.03039	0.01156	0.01684
705.399	0.02081	0.03108	0.00893	0.01473
705.417	0.02109	0.02753	0.00744	0.01478
705.435	0.02165	0.02758	0.00775	0.016
705.454	0.02192	0.02777	0.00934	0.01542
705.472	0.02151	0.02513	0.01141	0.01571
705.49	0.02109	0.02288	0.01155	0.01346
705.508	0.02057	0.02219	0.0102	0.0124
705.526	0.02176	0.02187	0.01051	0.0134
705.545	0.02194	0.02299	0.01119	0.01309
705.563	0.02058	0.02249	0.01297	0.01292
705.581	0.0198	0.02058	0.01345	0.01433
705.599	0.01917	0.0216	0.01168	0.01298
705.617	0.0194	0.02361	0.01006	0.01111
705.636	0.01907	0.02328	0.00881	0.01128
705.654	0.01972	0.02406	0.00977	0.0121
705.672	0.02069	0.02571	0.011	0.0137
705.69	0.02035	0.02668	0.01121	0.01448
705.708	0.01978	0.0269	0.00991	0.01383
705.727	0.01878	0.02697	0.00804	0.01297
705.745	0.01755	0.02628	0.0077	0.01182
705.763	0.01787	0.02245	0.00928	0.01098
705.781	0.01963	0.02255	0.01083	0.01078
705.799	0.02009	0.02129	0.01048	0.01154
705.818	0.0184	0.02225	0.00999	0.01241
705.836	0.01718	0.02204	0.00934	0.01481
705.854	0.01718	0.02177	0.0103	0.0167
705.872	0.01735	0.02273	0.0103	0.01636
705.89	0.01771	0.02183	0.00994	0.01397
705.909	0.0171	0.01969	0.01093	0.0149
705.927	0.01867	0.02017	0.01342	0.01815
705.945	0.02055	0.02614	0.01449	0.02095
705.963	0.02258	0.03487	0.01436	0.01864
705.981	0.02448	0.03885	0.01374	0.01574
706	0.02594	0.03992	0.01324	0.01393
706.018	0.02555	0.04105	0.0124	0.01874
706.036	0.02418	0.04491	0.01145	0.023
706.054	0.02343	0.04281	0.01244	0.0237
706.072	0.0231	0.03504	0.01572	0.01994
706.091	0.02461	0.02925	0.01727	0.01592
706.109	0.02475	0.02652	0.01654	0.01525
706.127	0.02428	0.0305	0.01439	0.01749
706.145	0.02418	0.03133	0.01217	0.01897
706.163	0.02396	0.02887	0.01082	0.02053
706.182	0.02341	0.02815	0.01138	0.01926
706.2	0.02262	0.02785	0.01138	0.01888
706.218	0.02078	0.029	0.01016	0.01811
706.236	0.01959	0.02763	0.00865	0.01616
706.254	0.01881	0.02747	0.00837	0.01556
706.273	0.01874	0.02659	0.00912	0.01368
706.291	0.01891	0.02682	0.01001	0.01349
706.309	0.02001	0.02441	0.00982	0.01275
706.327	0.01995	0.02409	0.01064	0.01354
706.345	0.02013	0.02303	0.00983	0.01583
706.364	0.01981	0.02453	0.00911	0.01585
706.382	0.01934	0.02651	0.00945	0.01426
706.4	0.01969	0.02868	0.00948	0.01268
706.418	0.01928	0.02732	0.0099	0.01096
706.436	0.01777	0.0246	0.01082	0.01204
706.455	0.01757	0.02286	0.01058	0.01293
706.473	0.02018	0.02386	0.00888	0.01271
706.491	0.02225	0.02438	0.00928	0.01428
706.509	0.02229	0.02324	0.01033	0.01349
706.528	0.02131	0.02207	0.00965	0.01153
706.546	0.02122	0.02078	0.00724	0.01238
706.564	0.02107	0.02172	0.0068	0.01609
706.582	0.01985	0.02523	0.00882	0.01684
706.6	0.0181	0.0257	0.01039	0.01662
706.619	0.01663	0.02347	0.01119	0.01575
706.637	0.01636	0.01904	0.01051	0.01612
706.655	0.01719	0.01848	0.01058	0.01548
706.673	0.01891	0.01931	0.01187	0.01486
706.691	0.02044	0.02138	0.01308	0.01369
706.71	0.01909	0.02266	0.01306	0.01269
706.728	0.01797	0.02124	0.01117	0.01331
706.746	0.01837	0.02024	0.00933	0.01468
706.764	0.01796	0.01952	0.00893	0.01668
706.782	0.01778	0.02008	0.01009	0.01745
706.801	0.01788	0.02079	0.01052	0.01725
706.819	0.01909	0.02002	0.00992	0.01507
706.837	0.01942	0.02161	0.00904	0.01476
706.855	0.02018	0.02373	0.00819	0.01585
706.874	0.01982	0.02378	0.0081	0.01642
706.892	0.01975	0.0245	0.00818	0.01496
706.91	0.01997	0.02391	0.00871	0.0143
706.928	0.01859	0.02489	0.00949	0.01386
706.946	0.01794	0.02695	0.01099	0.01344
706.965	0.01935	0.02871	0.01184	0.01629
706.983	0.02194	0.03452	0.01222	0.01736
707.001	0.02544	0.04137	0.01317	0.02078
707.019	0.02835	0.04291	0.01583	0.0239
707.037	0.02988	0.04047	0.01912	0.0254
707.056	0.02909	0.04024	0.02124	0.02547
707.074	0.02754	0.04144	0.01969	0.02286
707.092	0.02677	0.03858	0.01702	0.02177
707.11	0.02608	0.03811	0.01499	0.02223
707.129	0.02444	0.03975	0.01416	0.02143
707.147	0.02324	0.04013	0.01315	0.02013
707.165	0.02321	0.03576	0.01277	0.01936
707.183	0.02351	0.03014	0.01296	0.01799
707.201	0.02415	0.02888	0.01303	0.01813
707.22	0.02284	0.03055	0.01261	0.01961
707.238	0.02203	0.03051	0.011	0.0206
707.256	0.021	0.02921	0.01051	0.01821
707.274	0.02105	0.0284	0.01027	0.01572
707.293	0.02009	0.02707	0.00994	0.01595
707.311	0.01915	0.02678	0.01092	0.01799
707.329	0.01839	0.02798	0.0114	0.0182
707.347	0.01973	0.02927	0.0121	0.01744
707.365	0.02087	0.03015	0.01167	0.01675
707.384	0.02194	0.02928	0.01167	0.01906
707.402	0.02105	0.0267	0.01169	0.02088
707.42	0.02083	0.02457	0.01168	0.01971
707.438	0.01957	0.02202	0.01121	0.01711
707.457	0.01811	0.02427	0.00912	0.01608
707.475	0.01756	0.02651	0.00769	0.01533
707.493	0.01872	0.03041	0.00728	0.01611
707.511	0.01987	0.03013	0.00722	0.01549
707.529	0.01991	0.02622	0.00904	0.01496
707.548	0.02004	0.02442	0.01141	0.01459
707.566	0.02056	0.02409	0.01303	0.01258
707.584	0.01976	0.02417	0.01195	0.01196
707.602	0.01877	0.0226	0.01011	0.01366
707.621	0.01775	0.02127	0.00887	0.01581
707.639	0.01867	0.02223	0.00842	0.01566
707.657	0.02003	0.02418	0.00931	0.0137
707.675	0.0208	0.02139	0.0103	0.01143
707.693	0.0212	0.02113	0.01171	0.01103
707.712	0.02087	0.02238	0.01181	0.01278
707.73	0.01993	0.02592	0.01113	0.01427
707.748	0.01909	0.02728	0.00997	0.01483
707.766	0.01709	0.026	0.00981	0.01537
707.785	0.0163	0.02224	0.01025	0.01561
707.803	0.01738	0.02133	0.0114	0.01563
707.821	0.01945	0.02382	0.0128	0.01456
707.839	0.01936	0.02551	0.0132	0.01364
707.857	0.01809	0.02617	0.01114	0.01452
707.876	0.01811	0.0253	0.00867	0.01413
707.894	0.01871	0.02468	0.00953	0.01254
707.912	0.01963	0.02233	0.01096	0.0128
707.93	0.02015	0.02331	0.01267	0.01418
707.949	0.02104	0.02607	0.01352	0.01641
707.967	0.02136	0.03187	0.01454	0.01746
707.985	0.02166	0.02953	0.01525	0.01793
708.003	0.02248	0.02357	0.01649	0.02023
708.022	0.02278	0.02522	0.01802	0.02093
708.04	0.02246	0.03131	0.01764	0.02
708.058	0.0222	0.03596	0.0168	0.01815
708.076	0.02284	0.03497	0.01686	0.01745
708.094	0.02366	0.02929	0.01631	0.01739
708.113	0.02365	0.02667	0.01511	0.01836
708.131	0.02403	0.0273	0.01402	0.01833
708.149	0.02393	0.02722	0.01508	0.01775
708.167	0.02342	0.02469	0.01508	0.0166
708.186	0.02108	0.02439	0.01209	0.01721
708.204	0.01946	0.02578	0.00958	0.01703
708.222	0.01903	0.02635	0.00883	0.01567
708.24	0.01839	0.02265	0.00878	0.01529
708.259	0.01779	0.02298	0.00861	0.01508
708.277	0.0161	0.02407	0.00823	0.01445
708.295	0.01517	0.02413	0.00819	0.01605
708.313	0.01595	0.02285	0.00815	0.01533
708.331	0.01711	0.02244	0.01026	0.01243
708.35	0.01793	0.022	0.0112	0.01261
708.368	0.01928	0.02139	0.0119	0.01316
708.386	0.01892	0.02074	0.00992	0.01274
708.404	0.01773	0.01978	0.00824	0.01123
708.423	0.01722	0.02157	0.00813	0.01108
708.441	0.01594	0.02431	0.0094	0.01132
708.459	0.01784	0.02355	0.00985	0.01013
708.477	0.01963	0.02142	0.00921	0.0115
708.496	0.01931	0.02168	0.00942	0.01236
708.514	0.01797	0.02076	0.00945	0.01208
708.532	0.01703	0.0241	0.00998	0.01086
708.55	0.01576	0.02575	0.01089	0.01104
708.568	0.01567	0.02799	0.01041	0.01237
708.587	0.01653	0.02785	0.01045	0.01236
708.605	0.01789	0.02213	0.00946	0.01211
708.623	0.01766	0.02065	0.00797	0.01277
708.641	0.01536	0.02432	0.00727	0.01433
708.66	0.01602	0.0277	0.00897	0.01791
708.678	0.01706	0.02886	0.01032	0.02044
708.696	0.01797	0.02723	0.01046	0.01899
708.714	0.01818	0.02705	0.01042	0.01603
708.733	0.01792	0.02808	0.00927	0.01343
708.751	0.01896	0.02665	0.00807	0.01293
708.769	0.01959	0.02631	0.01001	0.01424
708.787	0.01809	0.02426	0.0114	0.01482
708.806	0.01778	0.02267	0.01164	0.01491
708.824	0.01796	0.02113	0.01162	0.01578
708.842	0.0183	0.0202	0.01065	0.01607
708.86	0.0194	0.02264	0.01021	0.01629
708.879	0.01938	0.02749	0.00997	0.01454
708.897	0.01982	0.02886	0.01011	0.01355
708.915	0.02031	0.02833	0.01056	0.01283
708.933	0.02094	0.03004	0.01107	0.01442
708.952	0.02248	0.03825	0.01116	0.01808
708.97	0.02396	0.04559	0.01373	0.02127
708.988	0.02803	0.04952	0.01804	0.0236
709.006	0.03249	0.04526	0.01994	0.02683
709.024	0.03474	0.03926	0.01986	0.02929
709.043	0.03544	0.03299	0.01949	0.03054
709.061	0.03315	0.02902	0.02092	0.02704
709.079	0.02901	0.03281	0.0224	0.02389
709.097	0.02638	0.03867	0.02215	0.0239
709.116	0.02527	0.03918	0.01987	0.02597
709.134	0.02497	0.0344	0.01676	0.02919
709.152	0.02518	0.03284	0.01414	0.02682
709.17	0.02553	0.03381	0.01396	0.02048
709.189	0.0251	0.03294	0.01459	0.0167
709.207	0.02606	0.03874	0.0144	0.01517
709.225	0.02548	0.04568	0.0129	0.01616
709.243	0.02413	0.04326	0.01159	0.01785
709.262	0.02141	0.03196	0.01104	0.01752
709.28	0.02068	0.02179	0.01074	0.0182
709.298	0.02191	0.02199	0.01062	0.01996
709.316	0.02397	0.02405	0.01156	0.01809
709.335	0.02487	0.02607	0.0108	0.01447
709.353	0.02262	0.0288	0.00931	0.01411
709.371	0.02096	0.02801	0.0088	0.01585
709.389	0.01918	0.02583	0.01074	0.0165
709.408	0.01845	0.02664	0.01379	0.01536
709.426	0.01971	0.0273	0.01489	0.01616
709.444	0.02182	0.02866	0.0138	0.01793
709.462	0.02187	0.02968	0.01231	0.01761
709.481	0.02096	0.0323	0.01129	0.01628
709.499	0.01845	0.03316	0.01071	0.01479
709.517	0.01788	0.02729	0.01184	0.01234
709.535	0.01959	0.02572	0.01214	0.01062
709.554	0.01941	0.02772	0.0103	0.01034
709.572	0.01872	0.03057	0.00936	0.01258
709.59	0.01671	0.02868	0.01059	0.01378
709.608	0.01715	0.02351	0.01213	0.01315
709.627	0.01888	0.02028	0.01387	0.01262
709.645	0.02102	0.01962	0.01348	0.01307
709.663	0.02238	0.02238	0.01209	0.01427
709.681	0.02218	0.02625	0.01229	0.01445
709.7	0.02202	0.02433	0.01155	0.01281
709.718	0.02204	0.01935	0.01054	0.01129
709.736	0.02115	0.01804	0.01179	0.01144
709.754	0.01982	0.01953	0.01219	0.01251
709.773	0.01892	0.02011	0.01087	0.01341
709.791	0.01822	0.02033	0.01125	0.01407
709.809	0.01885	0.02092	0.01097	0.01443
709.827	0.02064	0.02197	0.01078	0.01347
709.846	0.02166	0.02155	0.00957	0.01404
709.864	0.02193	0.02192	0.009	0.01492
709.882	0.02034	0.02298	0.00973	0.01537
709.9	0.01856	0.021	0.01035	0.01473
709.919	0.01772	0.02216	0.01011	0.01363
709.937	0.01897	0.02414	0.01073	0.01392
709.955	0.02057	0.02713	0.01155	0.01771
709.973	0.02339	0.035	0.01352	0.01962
709.992	0.02594	0.04201	0.01625	0.01954
710.01	0.02811	0.0452	0.01902	0.01914
710.028	0.02776	0.04305	0.01908	0.01985
710.046	0.02727	0.03767	0.01833	0.01853
710.065	0.02802	0.03217	0.01734	0.0184
710.083	0.02684	0.03497	0.01622	0.01817
710.101	0.02389	0.03538	0.01534	0.01696
710.119	0.02155	0.03472	0.01475	0.01625
710.138	0.02074	0.0351	0.01537	0.01739
710.156	0.02189	0.03493	0.01529	0.01813
710.174	0.0233	0.03241	0.01368	0.01744
710.192	0.02371	0.02981	0.01334	0.01725
710.211	0.02171	0.02775	0.01362	0.01791
710.229	0.01947	0.02758	0.01424	0.016
710.247	0.01968	0.02771	0.01427	0.01557
710.265	0.01969	0.02782	0.01344	0.0174
710.284	0.01975	0.02692	0.01076	0.01734
710.302	0.01984	0.02824	0.01012	0.01699
710.32	0.01913	0.02496	0.01178	0.01544
710.338	0.0187	0.02313	0.01248	0.0154
710.357	0.01802	0.02414	0.0108	0.01621
710.375	0.01698	0.02583	0.01047	0.01551
710.393	0.01591	0.02588	0.01095	0.01505
710.412	0.01595	0.02606	0.01049	0.01451
710.43	0.01808	0.02472	0.00941	0.01406
710.448	0.01977	0.02263	0.00938	0.01336
710.466	0.02021	0.02166	0.00942	0.01358
710.485	0.02015	0.02217	0.00979	0.01536
710.503	0.01954	0.02275	0.01088	0.01592
710.521	0.01825	0.02488	0.01233	0.01298
710.539	0.01782	0.02505	0.01305	0.0118
710.558	0.01711	0.02167	0.01259	0.01239
710.576	0.0161	0.02021	0.01235	0.01391
710.594	0.01636	0.02279	0.01184	0.01342
710.612	0.01664	0.0243	0.01185	0.01102
710.631	0.016	0.02261	0.01284	0.01034
710.649	0.01606	0.01995	0.01204	0.0123
710.667	0.01622	0.01984	0.0118	0.01549
710.685	0.01662	0.0193	0.01126	0.01834
710.704	0.01794	0.02085	0.00973	0.01962
710.722	0.01935	0.0218	0.00911	0.01889
710.74	0.01908	0.02245	0.01098	0.01548
710.759	0.0179	0.02326	0.01092	0.01316
710.777	0.01781	0.02244	0.00971	0.01446
710.795	0.01791	0.01794	0.00927	0.01511
710.813	0.0195	0.01837	0.00934	0.0156
710.832	0.01925	0.02013	0.00879	0.0151
710.85	0.01878	0.02217	0.00945	0.01285
710.868	0.01845	0.02171	0.01061	0.0122
710.886	0.01793	0.02318	0.01164	0.01372
710.905	0.01749	0.02781	0.01208	0.01553
710.923	0.01977	0.03444	0.01199	0.01805
710.941	0.02253	0.03939	0.01531	0.02326
710.959	0.02681	0.05187	0.02265	0.03223
710.978	0.03665	0.07058	0.03347	0.04406
710.996	0.05225	0.0801	0.04485	0.057
711.014	0.06682	0.0736	0.04842	0.06472
711.033	0.07233	0.06772	0.04549	0.06184
711.051	0.0676	0.07035	0.04119	0.05649
711.069	0.06004	0.077	0.04024	0.05393
711.087	0.05444	0.07397	0.04015	0.05206
711.106	0.05186	0.06248	0.03855	0.04869
711.124	0.04821	0.05644	0.03182	0.04153
711.142	0.04331	0.04835	0.02518	0.03648
711.16	0.03848	0.04134	0.02155	0.0301
711.179	0.03491	0.03735	0.02049	0.02273
711.197	0.03046	0.03287	0.01892	0.02187
711.215	0.0281	0.02882	0.01973	0.02154
711.233	0.02778	0.02494	0.01798	0.02281
711.252	0.02837	0.02534	0.01395	0.02035
711.27	0.02639	0.02814	0.01134	0.01498
711.288	0.02334	0.03189	0.01161	0.01379
711.307	0.02106	0.03491	0.01284	0.01883
711.325	0.01993	0.03198	0.01373	0.02379
711.343	0.02111	0.0277	0.01282	0.02328
711.361	0.02167	0.02711	0.01157	0.021
711.38	0.0208	0.03113	0.01094	0.01726
711.398	0.02036	0.03257	0.01061	0.0168
711.416	0.02126	0.03248	0.00987	0.01641
711.434	0.02201	0.03225	0.01032	0.01312
711.453	0.02133	0.03192	0.00985	0.01092
711.471	0.0201	0.0289	0.00989	0.01196
711.489	0.01861	0.02274	0.01068	0.01305
711.508	0.01792	0.02192	0.01229	0.01407
711.526	0.01835	0.02339	0.01237	0.01445
711.544	0.01906	0.02285	0.0114	0.01581
711.562	0.0208	0.02095	0.01182	0.01597
711.581	0.02187	0.02099	0.01226	0.01575
711.599	0.02111	0.02234	0.01253	0.01504
711.617	0.02	0.02518	0.01226	0.01339
711.635	0.01986	0.02554	0.01062	0.01399
711.654	0.02011	0.02337	0.00962	0.01372
711.672	0.01935	0.02503	0.00888	0.01492
711.69	0.01931	0.02875	0.00919	0.01562
711.709	0.01966	0.02895	0.01105	0.01669
711.727	0.02104	0.02723	0.01315	0.01726
711.745	0.02187	0.02489	0.01387	0.01449
711.763	0.02072	0.02586	0.01327	0.01206
711.782	0.01949	0.02622	0.01286	0.01236
711.8	0.01961	0.02581	0.01242	0.01401
711.818	0.02068	0.02571	0.01202	0.01596
711.837	0.02158	0.02544	0.01234	0.01683
711.855	0.02202	0.02666	0.01074	0.01608
711.873	0.02215	0.02447	0.01213	0.01517
711.891	0.02149	0.02246	0.01237	0.01388
711.91	0.02049	0.0234	0.01246	0.01292
711.928	0.02014	0.02793	0.01436	0.01496
711.946	0.02174	0.03529	0.01623	0.02111
711.964	0.02647	0.0426	0.01788	0.02589
711.983	0.03482	0.05357	0.02266	0.02873
712.001	0.04499	0.06298	0.0288	0.03078
712.019	0.05306	0.06663	0.0328	0.02967
712.038	0.05372	0.06279	0.03061	0.02989
712.056	0.04618	0.05522	0.02463	0.02997
712.074	0.03715	0.05135	0.02061	0.02967
712.092	0.02938	0.04764	0.01993	0.02878
712.111	0.02631	0.04532	0.01977	0.02701
712.129	0.02678	0.03924	0.01774	0.02615
712.147	0.02771	0.03239	0.01405	0.02608
712.166	0.02741	0.02562	0.01281	0.02408
712.184	0.02513	0.02222	0.01146	0.01878
712.202	0.02365	0.02167	0.01235	0.01506
712.22	0.02194	0.02319	0.01327	0.01561
712.239	0.02209	0.02352	0.01303	0.01723
712.257	0.02092	0.02111	0.01247	0.01747
712.275	0.02115	0.02061	0.01223	0.0165
712.294	0.02125	0.02341	0.01204	0.0143
712.312	0.0227	0.02755	0.01175	0.01633
712.33	0.02319	0.03044	0.01155	0.01968
712.348	0.02245	0.03145	0.01125	0.01944
712.367	0.02022	0.03112	0.01103	0.01682
712.385	0.02022	0.0297	0.01083	0.01433
712.403	0.02135	0.0306	0.0099	0.01451
712.422	0.02035	0.02834	0.00968	0.01695
712.44	0.02061	0.02657	0.01007	0.01868
712.458	0.02284	0.0255	0.01052	0.01767
712.476	0.02373	0.02817	0.01151	0.01282
712.495	0.02194	0.02972	0.01078	0.012
712.513	0.02085	0.02927	0.00942	0.01273
712.531	0.02054	0.02581	0.0102	0.01498
712.55	0.02162	0.02151	0.01181	0.01598
712.568	0.02258	0.02028	0.01254	0.01345
712.586	0.02188	0.02285	0.01136	0.01277
712.604	0.02108	0.0258	0.01165	0.01462
712.623	0.02039	0.02922	0.01285	0.01613
712.641	0.02097	0.02794	0.01371	0.01722
712.659	0.02195	0.02503	0.01368	0.01715
712.678	0.0225	0.02279	0.01208	0.01737
712.696	0.02256	0.02174	0.01101	0.01506
712.714	0.02157	0.02373	0.01158	0.01335
712.732	0.01995	0.02295	0.0126	0.01255
712.751	0.02043	0.02246	0.01442	0.01466
712.769	0.02156	0.02164	0.01541	0.01518
712.787	0.02268	0.02013	0.01502	0.01173
712.806	0.02319	0.0205	0.0142	0.01113
712.824	0.02252	0.02512	0.01226	0.01423
712.842	0.02171	0.02837	0.01157	0.01795
712.86	0.02222	0.02571	0.01185	0.01813
712.879	0.02435	0.02204	0.0128	0.01528
712.897	0.02588	0.02221	0.01358	0.01433
712.915	0.02668	0.02527	0.01329	0.01593
712.934	0.02682	0.03344	0.01595	0.01859
712.952	0.02807	0.04687	0.02043	0.023
712.97	0.03663	0.06912	0.02815	0.03189
712.988	0.0534	0.09903	0.03881	0.04063
713.007	0.07464	0.12001	0.04922	0.04344
713.025	0.08813	0.12312	0.05252	0.04419
713.043	0.08396	0.11142	0.04719	0.04499
713.062	0.0663	0.09149	0.03787	0.04193
713.08	0.0523	0.07627	0.03031	0.03684
713.098	0.04554	0.06556	0.02612	0.03048
713.117	0.04443	0.05808	0.02353	0.02175
713.135	0.04376	0.05399	0.02051	0.02185
713.153	0.04076	0.04887	0.01967	0.02382
713.171	0.03604	0.04312	0.01955	0.02609
713.19	0.03256	0.03666	0.01865	0.02498
713.208	0.03099	0.03513	0.01575	0.0233
713.226	0.03051	0.03522	0.01401	0.02089
713.245	0.03037	0.03796	0.01411	0.01852
713.263	0.02819	0.03842	0.01308	0.01719
713.281	0.02521	0.03195	0.01354	0.017
713.299	0.0253	0.02745	0.01373	0.01834
713.318	0.02692	0.03079	0.01446	0.02054
713.336	0.02848	0.035	0.015	0.02006
713.354	0.02826	0.03974	0.01277	0.01728
713.373	0.02543	0.03603	0.01121	0.01685
713.391	0.02367	0.0366	0.01177	0.01667
713.409	0.02465	0.03381	0.01246	0.01721
713.428	0.02546	0.03001	0.01384	0.01539
713.446	0.02676	0.02683	0.01462	0.0151
713.464	0.02581	0.02462	0.01551	0.01733
713.482	0.02347	0.02563	0.01447	0.01888
713.501	0.02134	0.02721	0.01209	0.02028
713.519	0.02289	0.03025	0.01245	0.02193
713.537	0.02505	0.03284	0.01361	0.02159
713.556	0.02585	0.03077	0.01545	0.01891
713.574	0.02424	0.02658	0.01568	0.01779
713.592	0.02246	0.0254	0.01651	0.01523
713.611	0.0239	0.02625	0.01423	0.01558
713.629	0.02618	0.02641	0.01231	0.01395
713.647	0.02583	0.02324	0.01116	0.01325
713.665	0.02522	0.02561	0.01276	0.01446
713.684	0.02587	0.02727	0.01479	0.01436
713.702	0.02623	0.02973	0.01518	0.01541
713.72	0.0256	0.02851	0.01395	0.01843
713.739	0.02477	0.02531	0.01423	0.02014
713.757	0.02511	0.02493	0.0154	0.0185
713.775	0.02586	0.02699	0.01604	0.01717
713.794	0.02609	0.03081	0.01537	0.01641
713.812	0.02544	0.03229	0.01476	0.01692
713.83	0.02756	0.03193	0.0137	0.01584
713.849	0.02975	0.03155	0.01244	0.01439
713.867	0.02905	0.0292	0.01174	0.01442
713.885	0.02728	0.02646	0.01244	0.01685
713.903	0.02652	0.03071	0.01385	0.02058
713.922	0.02899	0.03469	0.01595	0.02076
713.94	0.03343	0.03535	0.01668	0.01759
713.958	0.03859	0.04334	0.01744	0.01791
713.977	0.04522	0.05421	0.02153	0.02204
713.995	0.0557	0.06804	0.02731	0.0266
714.013	0.06778	0.07425	0.03053	0.02946
714.032	0.07268	0.07512	0.03108	0.03179
714.05	0.06732	0.07298	0.02731	0.03107
714.068	0.05599	0.06695	0.02338	0.03064
714.086	0.04634	0.05601	0.02131	0.0278
714.105	0.04092	0.04166	0.02299	0.0232
714.123	0.03779	0.03184	0.02106	0.022
714.141	0.0345	0.0321	0.01814	0.01927
714.16	0.03367	0.03393	0.01701	0.01858
714.178	0.03299	0.03578	0.01668	0.01806
714.196	0.03079	0.03734	0.01611	0.01701
714.215	0.02938	0.03742	0.01485	0.01676
714.233	0.0283	0.03474	0.014	0.01685
714.251	0.02817	0.02932	0.0149	0.01724
714.27	0.02788	0.02671	0.01582	0.01771
714.288	0.02689	0.02891	0.01516	0.01925
714.306	0.02631	0.03141	0.0143	0.01815
714.324	0.02772	0.03237	0.01234	0.01663
714.343	0.02959	0.03439	0.01164	0.01704
714.361	0.0295	0.03325	0.01227	0.01982
714.379	0.02823	0.02885	0.01312	0.01888
714.398	0.0268	0.02371	0.01324	0.01608
714.416	0.027	0.02571	0.01293	0.01302
714.434	0.02819	0.03217	0.01355	0.01007
714.453	0.02793	0.03571	0.01515	0.01117
714.471	0.02689	0.03458	0.01609	0.0137
714.489	0.02594	0.02882	0.01617	0.01577
714.508	0.02534	0.02787	0.01497	0.0174
714.526	0.02462	0.03374	0.01279	0.01835
714.544	0.02297	0.03716	0.0134	0.01698
714.563	0.02098	0.03441	0.01312	0.01665
714.581	0.02266	0.03259	0.01228	0.01816
714.599	0.02556	0.03234	0.01143	0.01787
714.617	0.02736	0.03042	0.01163	0.01797
714.636	0.02725	0.02531	0.01177	0.01664
714.654	0.02631	0.02075	0.01265	0.01656
714.672	0.02461	0.02258	0.01198	0.01761
714.691	0.02366	0.02429	0.0119	0.01648
714.709	0.0229	0.023	0.0113	0.01281
714.727	0.02451	0.02527	0.0108	0.01097
714.746	0.02557	0.02872	0.00985	0.01199
714.764	0.02435	0.0285	0.01072	0.0125
714.782	0.02166	0.02484	0.01292	0.01312
714.801	0.02197	0.02489	0.01356	0.01244
714.819	0.02305	0.02558	0.01375	0.01327
714.837	0.02509	0.02727	0.01271	0.01314
714.856	0.02609	0.02776	0.01223	0.01209
714.874	0.02607	0.02445	0.01367	0.01356
714.892	0.02582	0.02661	0.01386	0.01639
714.911	0.02472	0.02852	0.01351	0.01863
714.929	0.02542	0.02981	0.01479	0.01952
714.947	0.03173	0.03708	0.01777	0.01973
714.965	0.04608	0.05549	0.02153	0.0244
714.984	0.06773	0.08191	0.02727	0.03324
715.002	0.08902	0.0943	0.03205	0.039
715.02	0.10138	0.0938	0.03264	0.03918
715.039	0.10154	0.08466	0.0291	0.03689
715.057	0.08872	0.07568	0.02609	0.03442
715.075	0.06753	0.06279	0.02185	0.03126
715.094	0.04795	0.0514	0.02021	0.03047
715.112	0.03849	0.0445	0.01706	0.02876
715.13	0.03561	0.03756	0.01407	0.02557
715.149	0.03531	0.03527	0.01315	0.02282
715.167	0.03349	0.03575	0.01404	0.02
715.185	0.02905	0.03441	0.01593	0.01951
715.204	0.02635	0.03487	0.01541	0.01899
715.222	0.02569	0.03631	0.01421	0.01796
715.24	0.02687	0.03684	0.01261	0.01596
715.259	0.0286	0.03499	0.01188	0.01586
715.277	0.02831	0.02906	0.01225	0.01463
715.295	0.02582	0.02417	0.01218	0.01621
715.314	0.02464	0.02422	0.01265	0.0178
715.332	0.02509	0.02733	0.01287	0.01812
715.35	0.02552	0.03158	0.01305	0.01738
715.369	0.02516	0.0322	0.0129	0.01541
715.387	0.02332	0.0331	0.01188	0.01655
715.405	0.02298	0.0313	0.00987	0.01903
715.424	0.0239	0.02927	0.01079	0.01823
715.442	0.02356	0.02671	0.00997	0.01681
715.46	0.0224	0.0249	0.00933	0.01502
715.478	0.02106	0.02399	0.00946	0.01466
715.497	0.02121	0.0252	0.01024	0.01568
715.515	0.02111	0.02685	0.01151	0.01548
715.533	0.02025	0.02897	0.01101	0.01442
715.552	0.02047	0.02949	0.00921	0.01318
715.57	0.02066	0.02702	0.00892	0.01341
715.588	0.02043	0.02501	0.00971	0.01432
715.607	0.02081	0.02318	0.01142	0.01434
715.625	0.02152	0.02452	0.01088	0.01489
715.643	0.02143	0.02632	0.01067	0.01469
715.662	0.02112	0.02449	0.0099	0.01483
715.68	0.02068	0.02433	0.01022	0.01341
715.698	0.02056	0.02564	0.01045	0.01239
715.717	0.02074	0.02543	0.01076	0.01304
715.735	0.0211	0.02627	0.0112	0.01465
715.753	0.01993	0.02736	0.01203	0.01572
715.772	0.01815	0.03187	0.01152	0.01418
715.79	0.01679	0.03216	0.0116	0.01187
715.808	0.01747	0.02633	0.01111	0.01085
715.827	0.01986	0.02267	0.01103	0.01253
715.845	0.0226	0.0225	0.01014	0.01433
715.863	0.024	0.02626	0.00965	0.01471
715.882	0.02243	0.02921	0.00872	0.01363
715.9	0.02009	0.02815	0.00922	0.01279
715.918	0.0199	0.02639	0.01084	0.01562
715.937	0.02074	0.02691	0.01218	0.02009
715.955	0.02379	0.0305	0.01128	0.02162
715.973	0.02974	0.03357	0.01102	0.01984
715.992	0.0371	0.04106	0.01369	0.01757
716.01	0.04289	0.04793	0.01692	0.01833
716.028	0.04414	0.04776	0.01712	0.0181
716.047	0.043	0.04141	0.01534	0.02036
716.065	0.0398	0.03427	0.01358	0.02431
716.083	0.03607	0.03207	0.0136	0.02494
716.102	0.03226	0.03173	0.0145	0.0228
716.12	0.02915	0.02922	0.01523	0.02181
716.138	0.02781	0.02645	0.01489	0.02327
716.157	0.02595	0.02754	0.01364	0.02114
716.175	0.02416	0.02707	0.01153	0.01817
716.193	0.02252	0.02747	0.0093	0.0173
716.212	0.02224	0.02745	0.00888	0.01674
716.23	0.0222	0.02483	0.00904	0.01619
716.248	0.02153	0.024	0.00933	0.01646
716.267	0.01996	0.02363	0.01019	0.01578
716.285	0.019	0.02458	0.01138	0.01767
716.303	0.0195	0.02812	0.01208	0.01733
716.322	0.0193	0.0313	0.01074	0.01599
716.34	0.01931	0.0303	0.00938	0.01402
716.358	0.01875	0.02762	0.00873	0.01304
716.377	0.01883	0.02416	0.0075	0.01257
716.395	0.01888	0.02133	0.00744	0.01201
716.413	0.01982	0.02071	0.00844	0.01179
716.432	0.02124	0.02316	0.00936	0.01461
716.45	0.02172	0.02688	0.01085	0.01714
716.468	0.01976	0.02583	0.01083	0.01752
716.487	0.01745	0.02315	0.0108	0.01621
716.505	0.01593	0.02417	0.01069	0.01361
716.523	0.01622	0.02475	0.01244	0.01264
716.542	0.01785	0.02379	0.01341	0.01302
716.56	0.01984	0.02451	0.01309	0.01259
716.578	0.01895	0.02143	0.01246	0.0124
716.597	0.01655	0.02124	0.01176	0.01272
716.615	0.0158	0.0204	0.0098	0.01281
716.633	0.01692	0.02128	0.00863	0.01188
716.652	0.01819	0.01873	0.00905	0.01177
716.67	0.01872	0.01843	0.009	0.01223
716.688	0.01951	0.01999	0.00848	0.01151
716.707	0.01949	0.0216	0.00874	0.01004
716.725	0.01852	0.02299	0.00973	0.00901
716.743	0.01677	0.02483	0.01142	0.01101
716.762	0.01589	0.02627	0.01275	0.01446
716.78	0.01726	0.02605	0.01211	0.01439
716.798	0.0184	0.02517	0.01104	0.01248
716.817	0.01903	0.02306	0.01112	0.01197
716.835	0.01881	0.02123	0.01104	0.01411
716.854	0.01799	0.02151	0.01058	0.01651
716.872	0.01609	0.02003	0.01016	0.01498
716.89	0.01659	0.01971	0.00911	0.01214
716.909	0.01884	0.021	0.00989	0.01179
716.927	0.01977	0.02392	0.01064	0.01144
716.945	0.02023	0.02737	0.0111	0.0132
716.964	0.02047	0.02937	0.01201	0.01575
716.982	0.0227	0.03478	0.01464	0.01763
717	0.02734	0.04284	0.01637	0.01775
717.019	0.0304	0.04399	0.01793	0.01752
717.037	0.03087	0.04002	0.01798	0.02143
717.055	0.03025	0.03826	0.01752	0.02766
717.074	0.02991	0.03662	0.01632	0.03007
717.092	0.02866	0.03597	0.01434	0.02722
717.11	0.02553	0.03319	0.01357	0.02305
717.129	0.02398	0.03258	0.01465	0.02153
717.147	0.02274	0.03134	0.01651	0.01976
717.165	0.02182	0.02985	0.01584	0.01679
717.184	0.02015	0.0272	0.0129	0.01535
717.202	0.01947	0.02502	0.01091	0.01483
717.22	0.02209	0.02435	0.00998	0.01651
717.239	0.02304	0.02355	0.00839	0.01704
717.257	0.02178	0.02142	0.00966	0.01594
717.275	0.01964	0.01999	0.0099	0.01388
717.294	0.01896	0.0221	0.01071	0.01686
717.312	0.0185	0.02397	0.01025	0.01758
717.33	0.01672	0.02326	0.00874	0.0164
717.349	0.01781	0.02332	0.01021	0.01578
717.367	0.02049	0.02432	0.01118	0.01537
717.386	0.02152	0.02406	0.01186	0.01721
717.404	0.02156	0.02468	0.01182	0.01879
717.422	0.02048	0.02232	0.01014	0.01604
717.441	0.01826	0.0223	0.00916	0.01185
717.459	0.01637	0.02135	0.00918	0.01282
717.477	0.01435	0.02156	0.00769	0.01568
717.496	0.014	0.01826	0.00705	0.01884
717.514	0.01623	0.01736	0.00823	0.01892
717.532	0.01842	0.01884	0.00948	0.01712
717.551	0.01813	0.02111	0.00999	0.01498
717.569	0.01751	0.02371	0.00967	0.01349
717.587	0.01731	0.02628	0.0078	0.01164
717.606	0.01765	0.02642	0.00808	0.01138
717.624	0.01688	0.02534	0.00972	0.0109
717.642	0.01768	0.02442	0.01076	0.01269
717.661	0.01708	0.02513	0.01025	0.01544
717.679	0.01627	0.02164	0.0092	0.01521
717.697	0.01613	0.01778	0.0088	0.01378
717.716	0.0171	0.01451	0.00922	0.01278
717.734	0.01813	0.01764	0.00966	0.01352
717.753	0.01761	0.01845	0.00916	0.01328
717.771	0.0173	0.01718	0.00937	0.01226
717.789	0.01718	0.0169	0.01098	0.01283
717.808	0.01792	0.02075	0.01211	0.01341
717.826	0.01858	0.02453	0.01278	0.01335
717.844	0.018	0.02643	0.01326	0.01477
717.863	0.01854	0.02311	0.01255	0.0168
717.881	0.01901	0.01955	0.01111	0.01833
717.899	0.01927	0.01752	0.00861	0.01941
717.918	0.0192	0.01756	0.00861	0.01785
717.936	0.01931	0.02238	0.00857	0.01831
717.954	0.01898	0.028	0.00945	0.0209
717.973	0.02113	0.03463	0.01198	0.02141
717.991	0.02195	0.03772	0.01311	0.02099
718.01	0.02339	0.03756	0.01283	0.01957
718.028	0.02389	0.03263	0.01157	0.02026
718.046	0.02317	0.03052	0.0116	0.02004
718.065	0.02289	0.0301	0.01356	0.018
718.083	0.02176	0.03219	0.0136	0.01717
718.101	0.02126	0.02983	0.01279	0.02051
718.12	0.02168	0.02781	0.01118	0.02446
718.138	0.02151	0.02522	0.00995	0.02457
718.156	0.02098	0.0251	0.00892	0.0219
718.175	0.01967	0.02564	0.0091	0.01765
718.193	0.01846	0.02507	0.0094	0.01735
718.211	0.01749	0.02264	0.00984	0.01958
718.23	0.01764	0.0199	0.01116	0.01921
718.248	0.01803	0.02194	0.01291	0.01824
718.267	0.0169	0.02612	0.01244	0.01683
718.285	0.01589	0.02668	0.01111	0.01475
718.303	0.01592	0.02372	0.00999	0.01223
718.322	0.01672	0.02101	0.01014	0.01171
718.34	0.01812	0.02154	0.00984	0.01431
718.358	0.01954	0.02138	0.0094	0.0156
718.377	0.01891	0.02054	0.00987	0.01631
718.395	0.01685	0.02164	0.01116	0.01459
718.413	0.01575	0.02322	0.01097	0.01331
718.432	0.01647	0.02403	0.01028	0.01323
718.45	0.01812	0.02123	0.00916	0.01591
718.469	0.01869	0.01936	0.00867	0.01806
718.487	0.01654	0.02539	0.01036	0.01778
718.505	0.01582	0.02645	0.01134	0.01574
718.524	0.01584	0.01999	0.01128	0.014
718.542	0.01579	0.01605	0.01031	0.01342
718.56	0.01622	0.01651	0.00797	0.01355
718.579	0.01634	0.01825	0.00797	0.01412
718.597	0.01709	0.01892	0.00845	0.01425
718.615	0.01752	0.01911	0.00945	0.01291
718.634	0.01826	0.01919	0.01001	0.01339
718.652	0.01669	0.02157	0.01048	0.01436
718.671	0.01546	0.02299	0.01056	0.01518
718.689	0.01538	0.0231	0.01056	0.01542
718.707	0.01662	0.02126	0.01057	0.01321
718.726	0.01653	0.02305	0.00945	0.01307
718.744	0.0163	0.01972	0.00826	0.01212
718.762	0.01619	0.0183	0.00909	0.01226
718.781	0.01755	0.022	0.01023	0.0144
718.799	0.01841	0.0295	0.01077	0.01525
718.817	0.01689	0.03026	0.0106	0.01415
718.836	0.0155	0.02614	0.01084	0.01297
718.854	0.01554	0.0226	0.01111	0.00965
718.873	0.01645	0.02078	0.00997	0.01029
718.891	0.01726	0.02334	0.01	0.01346
718.909	0.01729	0.02473	0.01115	0.01327
718.928	0.0177	0.02514	0.012	0.01251
718.946	0.01792	0.029	0.01222	0.01155
718.964	0.0186	0.03394	0.01249	0.015
718.983	0.02052	0.03639	0.01346	0.01937
719.001	0.02294	0.03879	0.01471	0.02135
719.02	0.02431	0.04063	0.01617	0.0203
719.038	0.02389	0.03923	0.01624	0.01946
719.056	0.02336	0.03641	0.01685	0.02013
719.075	0.02316	0.03447	0.01674	0.02195
719.093	0.02501	0.03412	0.01715	0.02263
719.111	0.02611	0.03108	0.0172	0.02158
719.13	0.02543	0.03036	0.01754	0.01892
719.148	0.0243	0.02892	0.01555	0.01899
719.167	0.02306	0.02841	0.01345	0.02004
719.185	0.02303	0.02898	0.01177	0.02166
719.203	0.02323	0.02673	0.01087	0.02277
719.222	0.0217	0.02536	0.01105	0.02234
719.24	0.02072	0.02493	0.01082	0.01756
719.258	0.01976	0.02401	0.00943	0.01298
719.277	0.01959	0.02276	0.00889	0.0131
719.295	0.01966	0.02172	0.00977	0.01604
719.313	0.01853	0.02519	0.01293	0.01876
719.332	0.01739	0.02648	0.01437	0.01817
719.35	0.01578	0.02473	0.01351	0.01589
719.369	0.01519	0.02591	0.01057	0.01356
719.387	0.01606	0.03092	0.00862	0.01254
719.405	0.01718	0.02898	0.0094	0.01268
719.424	0.01866	0.02502	0.01104	0.01297
719.442	0.01986	0.02388	0.01083	0.01473
719.46	0.02014	0.0232	0.01012	0.01657
719.479	0.01892	0.02426	0.00953	0.01834
719.497	0.01783	0.02474	0.01036	0.01626
719.516	0.01794	0.02203	0.01075	0.01397
719.534	0.0174	0.01935	0.01086	0.01223
719.552	0.01541	0.02339	0.00946	0.01281
719.571	0.01509	0.02938	0.00847	0.01261
719.589	0.01612	0.02923	0.00801	0.01333
719.607	0.01715	0.02474	0.00937	0.01413
719.626	0.0176	0.02422	0.01006	0.01524
719.644	0.01723	0.02406	0.01112	0.01463
719.663	0.01659	0.0219	0.01061	0.01431
719.681	0.01719	0.01923	0.0097	0.01484
719.699	0.01583	0.0184	0.00815	0.01668
719.718	0.01559	0.01944	0.0092	0.0151
719.736	0.01736	0.01851	0.01138	0.01398
719.755	0.01902	0.01565	0.01186	0.01457
719.773	0.02	0.01497	0.0109	0.01718
719.791	0.01904	0.01911	0.01065	0.01671
719.81	0.01544	0.02251	0.00937	0.01417
719.828	0.0139	0.02215	0.00872	0.0121
719.846	0.0152	0.02028	0.01001	0.01252
719.865	0.01677	0.02189	0.01285	0.01385
719.883	0.01649	0.02549	0.01365	0.01355
719.902	0.01533	0.02751	0.01346	0.01253
719.92	0.01517	0.02673	0.01144	0.01153
719.938	0.01728	0.02956	0.01057	0.01095
719.957	0.0194	0.03162	0.00992	0.01314
719.975	0.01928	0.03088	0.00937	0.01514
719.993	0.01788	0.02889	0.00994	0.018
720.012	0.01706	0.03083	0.01208	0.01807
720.03	0.01722	0.03033	0.01418	0.0168
720.049	0.01925	0.02982	0.01527	0.01561
720.067	0.02147	0.03022	0.01471	0.01605
720.085	0.0229	0.03036	0.0143	0.01969
720.104	0.02278	0.03016	0.01323	0.02259
720.122	0.0212	0.02587	0.01151	0.0229
720.141	0.02003	0.0229	0.01101	0.02023
720.159	0.02072	0.02316	0.01048	0.01817
720.177	0.022	0.02549	0.01126	0.01693
720.196	0.02207	0.02726	0.01157	0.01536
720.214	0.01995	0.02561	0.01124	0.01429
720.232	0.01734	0.02556	0.01014	0.0145
720.251	0.01667	0.02423	0.00865	0.01327
720.269	0.01599	0.01944	0.00841	0.01242
720.288	0.01575	0.02014	0.00997	0.01222
720.306	0.01456	0.02376	0.01111	0.01323
720.324	0.01439	0.02621	0.00989	0.01422
720.343	0.01614	0.02608	0.00882	0.01556
720.361	0.01738	0.02503	0.00854	0.01789
720.38	0.01818	0.026	0.00947	0.01725
720.398	0.01702	0.02688	0.01076	0.0155
720.416	0.01569	0.0246	0.01141	0.01357
720.435	0.01468	0.02542	0.01053	0.01248
720.453	0.0156	0.02763	0.00917	0.01366
720.471	0.01703	0.02462	0.00783	0.01498
720.49	0.01925	0.02207	0.00733	0.01518
720.508	0.01973	0.02127	0.00728	0.01517
720.527	0.01665	0.02049	0.00803	0.01546
720.545	0.01468	0.02045	0.00777	0.01362
720.563	0.01437	0.02201	0.00888	0.01229
720.582	0.01589	0.0237	0.00957	0.01195
720.6	0.01676	0.02642	0.01003	0.01152
720.619	0.01627	0.02823	0.01062	0.01371
720.637	0.01594	0.02773	0.01094	0.01534
720.655	0.01592	0.02629	0.01062	0.01571
720.674	0.0161	0.02413	0.00916	0.01486
720.692	0.01605	0.01946	0.00887	0.01583
720.711	0.01553	0.01849	0.00819	0.01527
720.729	0.01623	0.01921	0.00842	0.0156
720.747	0.01595	0.01804	0.01061	0.01521
720.766	0.01594	0.01585	0.01107	0.01392
720.784	0.01523	0.01767	0.01085	0.01418
720.803	0.01587	0.01845	0.01034	0.0146
720.821	0.01695	0.01896	0.00951	0.01399
720.839	0.01746	0.01875	0.00938	0.01493
720.858	0.01662	0.01831	0.01016	0.01595
720.876	0.01582	0.02112	0.00997	0.01615
720.894	0.01639	0.02375	0.01012	0.01635
720.913	0.01767	0.02495	0.00897	0.01615
720.931	0.01937	0.02516	0.00878	0.01873
720.95	0.02062	0.02805	0.01063	0.02076
720.968	0.02203	0.0362	0.01368	0.02215
720.986	0.02409	0.04385	0.01616	0.02346
721.005	0.02606	0.04993	0.01787	0.023
721.023	0.02868	0.0516	0.01915	0.02342
721.042	0.029	0.05078	0.01984	0.02523
721.06	0.02724	0.04067	0.01952	0.02543
721.078	0.02584	0.0372	0.01753	0.02497
721.097	0.02596	0.03812	0.01441	0.02516
721.115	0.02771	0.03543	0.01662	0.02546
721.134	0.02819	0.03198	0.01915	0.02528
721.152	0.0252	0.03032	0.01766	0.02326
721.17	0.02187	0.03203	0.01363	0.01939
721.189	0.01991	0.03171	0.01099	0.01604
721.207	0.02034	0.03293	0.01138	0.01518
721.226	0.02158	0.03132	0.01213	0.01508
721.244	0.02185	0.027	0.01158	0.01537
721.262	0.02161	0.02565	0.0103	0.0165
721.281	0.02137	0.02325	0.00984	0.01758
721.299	0.02192	0.0249	0.01188	0.01545
721.318	0.02136	0.02928	0.01323	0.01496
721.336	0.02068	0.02924	0.01383	0.01611
721.354	0.0198	0.02454	0.0124	0.01665
721.373	0.01925	0.0222	0.01085	0.01491
721.391	0.01839	0.02133	0.00996	0.01281
721.41	0.01788	0.02415	0.01073	0.0133
721.428	0.01636	0.02468	0.01083	0.01485
721.446	0.0152	0.02482	0.01128	0.01359
721.465	0.01493	0.0257	0.01112	0.01325
721.483	0.01684	0.03295	0.01203	0.01408
721.502	0.01824	0.04036	0.01185	0.0154
721.52	0.018	0.04329	0.0106	0.01522
721.538	0.01725	0.03815	0.00894	0.01315
721.557	0.01772	0.03417	0.00911	0.01153
721.575	0.01856	0.03296	0.01039	0.01012
721.594	0.0189	0.0316	0.0119	0.01162
721.612	0.01838	0.02896	0.01198	0.01224
721.63	0.01829	0.02693	0.01098	0.01391
721.649	0.01772	0.02662	0.01123	0.014
721.667	0.0162	0.02613	0.01266	0.01288
721.686	0.01613	0.02582	0.01194	0.01245
721.704	0.01661	0.02344	0.01089	0.01336
721.722	0.01769	0.02144	0.01119	0.01214
721.741	0.01933	0.02135	0.01258	0.01287
721.759	0.02061	0.0233	0.01192	0.01351
721.778	0.01934	0.02561	0.01092	0.01277
721.796	0.01738	0.02576	0.00838	0.01268
721.814	0.01686	0.02359	0.00998	0.01281
721.833	0.01795	0.0229	0.01255	0.01438
721.851	0.0183	0.02514	0.01225	0.0143
721.87	0.01804	0.02392	0.00969	0.01329
721.888	0.01828	0.02052	0.00862	0.01221
721.907	0.01875	0.02019	0.00991	0.01346
721.925	0.01908	0.02242	0.01149	0.01675
721.943	0.01814	0.02374	0.01141	0.01794
721.962	0.01844	0.02499	0.01065	0.0172
721.98	0.02122	0.03065	0.01048	0.02012
721.999	0.02329	0.03674	0.01058	0.02128
722.017	0.02324	0.04024	0.0104	0.02006
722.035	0.02205	0.03403	0.01117	0.02036
722.054	0.02147	0.02733	0.01243	0.02175
722.072	0.02259	0.02593	0.01384	0.02262
722.091	0.02329	0.02603	0.01396	0.01988
722.109	0.02276	0.02447	0.01342	0.01675
722.127	0.02136	0.02161	0.01326	0.01592
722.146	0.02045	0.01982	0.01203	0.01643
722.164	0.01987	0.02138	0.01157	0.01802
722.183	0.01999	0.02301	0.01245	0.01926
722.201	0.02065	0.02178	0.01187	0.0189
722.219	0.02131	0.02128	0.01185	0.01835
722.238	0.02125	0.02513	0.01172	0.01641
722.256	0.01996	0.02598	0.0119	0.01348
722.275	0.01959	0.02481	0.0134	0.01413
722.293	0.01893	0.02339	0.01251	0.01579
722.312	0.01807	0.01862	0.01014	0.01812
722.33	0.01639	0.01801	0.00868	0.01839
722.348	0.01572	0.01827	0.00846	0.01721
722.367	0.01576	0.01809	0.01014	0.01483
722.385	0.01551	0.01981	0.0122	0.01228
722.404	0.01655	0.02019	0.01279	0.01415
722.422	0.0179	0.01927	0.01189	0.01632
722.44	0.01785	0.02029	0.01087	0.0157
722.459	0.01777	0.02475	0.00834	0.0147
722.477	0.01819	0.02787	0.00795	0.01409
722.496	0.01816	0.02738	0.00959	0.0141
722.514	0.01723	0.02599	0.00928	0.01409
722.532	0.01633	0.02509	0.0086	0.01254
722.551	0.01605	0.02511	0.00892	0.01131
722.569	0.01478	0.02481	0.00825	0.01168
722.588	0.01401	0.02127	0.00778	0.01223
722.606	0.01458	0.01858	0.0065	0.01317
722.625	0.01483	0.02065	0.00767	0.01391
722.643	0.0161	0.02524	0.00834	0.01545
722.661	0.01674	0.02495	0.00793	0.01559
722.68	0.01622	0.0221	0.0072	0.01333
722.698	0.01607	0.01967	0.00814	0.01236
722.717	0.01623	0.01874	0.00921	0.01338
722.735	0.01735	0.01968	0.01102	0.01483
722.753	0.01738	0.02156	0.01235	0.01467
722.772	0.01626	0.02376	0.01203	0.01245
722.79	0.01495	0.02292	0.01056	0.01248
722.809	0.01499	0.02195	0.00928	0.0129
722.827	0.01754	0.02238	0.00961	0.01541
722.846	0.01923	0.0232	0.00995	0.0158
722.864	0.01769	0.0214	0.00965	0.01499
722.882	0.01621	0.02102	0.00944	0.01326
722.901	0.01608	0.02069	0.00908	0.01234
722.919	0.01686	0.02346	0.00889	0.01219
722.938	0.01844	0.02485	0.00721	0.01241
722.956	0.02055	0.02403	0.00761	0.01188
722.975	0.02155	0.02681	0.01075	0.01145
722.993	0.02206	0.02668	0.0139	0.01354
723.011	0.02151	0.02806	0.01479	0.01739
723.03	0.0217	0.02942	0.01389	0.02008
723.048	0.02174	0.0296	0.01469	0.02184
723.067	0.02163	0.03304	0.01635	0.02039
723.085	0.02389	0.03252	0.01762	0.01997
723.103	0.02517	0.0308	0.01682	0.01862
723.122	0.02408	0.0288	0.01404	0.02074
723.14	0.02181	0.0266	0.01308	0.02232
723.159	0.02061	0.02758	0.0135	0.02051
723.177	0.02016	0.02776	0.01413	0.01695
723.196	0.02014	0.02924	0.01166	0.01453
723.214	0.02019	0.03129	0.0094	0.0149
723.232	0.01956	0.03127	0.00934	0.01472
723.251	0.0202	0.03268	0.01065	0.0136
723.269	0.02028	0.03204	0.01031	0.01459
723.288	0.01991	0.02847	0.00881	0.01691
723.306	0.01975	0.02673	0.00788	0.01679
723.325	0.01869	0.02634	0.00836	0.01457
723.343	0.01858	0.02345	0.0088	0.0141
723.361	0.01838	0.02051	0.00987	0.01367
723.38	0.01819	0.0235	0.00936	0.01413
723.398	0.01737	0.02648	0.00832	0.01614
723.417	0.01591	0.02538	0.00947	0.01794
723.435	0.01492	0.02368	0.01064	0.0157
723.454	0.01659	0.02136	0.00932	0.01462
723.472	0.01897	0.01875	0.00861	0.01446
723.49	0.01973	0.01851	0.00924	0.01535
723.509	0.01904	0.01814	0.01037	0.01717
723.527	0.01719	0.01882	0.01023	0.01641
723.546	0.0156	0.02046	0.00867	0.01487
723.564	0.01582	0.01941	0.00834	0.01258
723.583	0.01629	0.0212	0.00861	0.01202
723.601	0.01672	0.02493	0.00752	0.01351
723.619	0.01689	0.02594	0.00794	0.01649
723.638	0.01741	0.02262	0.00829	0.01889
723.656	0.01766	0.0185	0.00944	0.01778
723.675	0.01745	0.01864	0.00894	0.01392
723.693	0.01787	0.02395	0.00886	0.01238
723.712	0.01816	0.02844	0.00991	0.01445
723.73	0.01849	0.02604	0.01014	0.01874
723.748	0.01863	0.02144	0.00944	0.02273
723.767	0.01836	0.02036	0.01014	0.02207
723.785	0.01704	0.0201	0.01182	0.01817
723.804	0.01694	0.02209	0.01369	0.01577
723.822	0.01824	0.02353	0.01195	0.01664
723.841	0.01874	0.02148	0.00851	0.01859
723.859	0.01801	0.0221	0.00796	0.0191
723.877	0.01697	0.02353	0.00965	0.01786
723.896	0.01696	0.02347	0.01206	0.01575
723.914	0.0186	0.02208	0.01408	0.01503
723.933	0.01983	0.02415	0.01361	0.01612
723.951	0.02014	0.02821	0.01051	0.01755
723.97	0.0191	0.03131	0.00875	0.01937
723.988	0.0198	0.02999	0.00941	0.01864
724.006	0.02189	0.02738	0.01092	0.01849
724.025	0.02308	0.03036	0.0135	0.01565
724.043	0.02293	0.03328	0.01456	0.01395
724.062	0.02233	0.03254	0.01377	0.01616
724.08	0.02186	0.03009	0.0126	0.0164
724.099	0.02172	0.02768	0.01158	0.01588
724.117	0.02159	0.02527	0.00937	0.0171
724.135	0.02061	0.02293	0.0085	0.01795
724.154	0.01966	0.02381	0.00977	0.01676
724.172	0.01978	0.0237	0.01052	0.01331
724.191	0.02095	0.02318	0.00956	0.01179
724.209	0.02145	0.02495	0.00937	0.01142
724.228	0.01935	0.02678	0.01039	0.01354
724.246	0.01624	0.02813	0.01217	0.015
724.265	0.01497	0.02555	0.01105	0.01614
724.283	0.01693	0.02174	0.00951	0.01719
724.301	0.01808	0.01949	0.00923	0.01517
724.32	0.01871	0.01916	0.01032	0.01277
724.338	0.01729	0.0209	0.00906	0.0121
724.357	0.01735	0.02283	0.00728	0.01338
724.375	0.01884	0.02323	0.00703	0.01514
724.394	0.01951	0.02537	0.00839	0.01474
724.412	0.0189	0.02724	0.01021	0.01315
724.43	0.01618	0.02392	0.0113	0.01195
724.449	0.01528	0.02007	0.01164	0.01228
724.467	0.01691	0.01649	0.01121	0.01316
724.486	0.01783	0.01377	0.01004	0.01535
724.504	0.01706	0.01766	0.0093	0.01538
724.523	0.01663	0.02	0.00901	0.01482
724.541	0.01694	0.02305	0.00868	0.01396
724.56	0.0171	0.02195	0.00761	0.01167
724.578	0.01842	0.0203	0.00632	0.01259
724.596	0.0173	0.01671	0.00625	0.01462
724.615	0.01509	0.01832	0.00669	0.01446
724.633	0.01556	0.02	0.00669	0.01363
724.652	0.01724	0.02382	0.00775	0.01377
724.67	0.01879	0.02743	0.00835	0.01428
724.689	0.01986	0.02547	0.00891	0.01446
724.707	0.01962	0.02252	0.00922	0.01423
724.726	0.01964	0.02023	0.00896	0.01293
724.744	0.01898	0.02067	0.01064	0.01185
724.762	0.0185	0.02123	0.01159	0.01474
724.781	0.01891	0.02231	0.01052	0.01771
724.799	0.0189	0.02156	0.00929	0.01711
724.818	0.0189	0.02065	0.00902	0.01581
724.836	0.01803	0.02081	0.01076	0.01481
724.855	0.01781	0.02073	0.01164	0.01436
724.873	0.01765	0.02397	0.01142	0.0135
724.892	0.01909	0.02524	0.0111	0.01369
724.91	0.02118	0.02723	0.01224	0.01178
724.928	0.02319	0.03142	0.01254	0.01366
724.947	0.02558	0.0378	0.01464	0.01736
724.965	0.02773	0.04552	0.01612	0.01761
724.984	0.02984	0.04617	0.01804	0.01664
725.002	0.03023	0.04389	0.01921	0.01882
725.021	0.02869	0.04163	0.018	0.02249
725.039	0.02577	0.03927	0.017	0.0256
725.058	0.02539	0.0336	0.01766	0.02546
725.076	0.02592	0.03024	0.01651	0.02537
725.094	0.02892	0.03173	0.0148	0.02626
725.113	0.03068	0.03216	0.01441	0.02376
725.131	0.02894	0.03053	0.01464	0.02089
725.15	0.02441	0.02742	0.01391	0.01947
725.168	0.02221	0.02923	0.01209	0.0194
725.187	0.02337	0.03001	0.01088	0.02098
725.205	0.02582	0.02724	0.01281	0.02082
725.224	0.02467	0.02349	0.0135	0.01878
725.242	0.02022	0.02336	0.01196	0.01717
725.26	0.01951	0.02784	0.01058	0.01235
725.279	0.02048	0.02987	0.01086	0.013
725.297	0.02101	0.02711	0.01199	0.01462
725.316	0.0202	0.02406	0.01122	0.01581
725.334	0.01859	0.02211	0.00992	0.01585
725.353	0.01888	0.02612	0.00974	0.01258
725.371	0.01937	0.03144	0.01116	0.01225
725.39	0.01963	0.03279	0.01183	0.01285
725.408	0.01914	0.02991	0.01104	0.01606
725.427	0.01844	0.02377	0.00977	0.01948
725.445	0.01714	0.02082	0.01029	0.01983
725.463	0.0153	0.02076	0.00983	0.01745
725.482	0.0162	0.02364	0.00924	0.01619
725.5	0.01874	0.02487	0.00909	0.01588
725.519	0.01954	0.02248	0.00893	0.01485
725.537	0.01788	0.02087	0.00909	0.01366
725.556	0.01706	0.02049	0.00933	0.0117
725.574	0.01689	0.01823	0.00994	0.01221
725.593	0.01725	0.01836	0.00939	0.01221
725.611	0.0186	0.02084	0.00831	0.01305
725.63	0.01912	0.02401	0.00708	0.01433
725.648	0.01709	0.0241	0.00669	0.01429
725.666	0.01464	0.02302	0.00634	0.01193
725.685	0.01526	0.02072	0.00714	0.01129
725.703	0.01798	0.02086	0.00918	0.01251
725.722	0.01839	0.02239	0.01116	0.01149
725.74	0.01585	0.02056	0.01066	0.01315
725.759	0.01505	0.0172	0.00937	0.0158
725.777	0.01621	0.01701	0.00814	0.01723
725.796	0.01811	0.01875	0.00929	0.01663
725.814	0.02033	0.02246	0.01053	0.01512
725.833	0.02079	0.02657	0.01065	0.01373
725.851	0.01904	0.02898	0.01156	0.01315
725.869	0.0169	0.0285	0.01233	0.01342
725.888	0.01697	0.0265	0.01115	0.01311
725.906	0.01796	0.02478	0.01146	0.0157
725.925	0.01916	0.02386	0.01202	0.01597
725.943	0.02007	0.02489	0.01362	0.01557
725.962	0.02025	0.02817	0.01416	0.01468
725.98	0.02144	0.03249	0.01405	0.01543
725.999	0.02389	0.03325	0.01357	0.01735
726.017	0.02474	0.03107	0.01269	0.02059
726.036	0.02298	0.0277	0.01298	0.02443
726.054	0.02132	0.0275	0.01291	0.02641
726.072	0.01994	0.03153	0.01264	0.02288
726.091	0.02017	0.03679	0.01206	0.01723
726.109	0.02004	0.03523	0.01244	0.0183
726.128	0.01921	0.02676	0.01424	0.02095
726.146	0.0212	0.01968	0.01275	0.02057
726.165	0.02137	0.02287	0.0106	0.0197
726.183	0.01959	0.02833	0.00929	0.02053
726.202	0.0181	0.02882	0.00945	0.0205
726.22	0.01924	0.02456	0.00938	0.01847
726.239	0.01965	0.02128	0.01055	0.01445
726.257	0.02011	0.01996	0.0091	0.01376
726.276	0.01856	0.02258	0.00847	0.01359
726.294	0.01535	0.02656	0.00868	0.01366
726.312	0.01517	0.03007	0.00955	0.01349
726.331	0.01779	0.02595	0.00939	0.01411
726.349	0.02018	0.01982	0.00913	0.0152
726.368	0.01967	0.01622	0.0083	0.01608
726.386	0.01722	0.01699	0.00769	0.01435
726.405	0.01452	0.02292	0.00699	0.01348
726.423	0.01346	0.02958	0.00761	0.01662
726.442	0.01534	0.02839	0.0077	0.0176
726.46	0.0172	0.02066	0.00791	0.01729
726.479	0.01651	0.02045	0.00842	0.01386
726.497	0.01531	0.02264	0.00871	0.01171
726.516	0.01432	0.02192	0.00884	0.01166
726.534	0.0148	0.01998	0.00872	0.01105
726.553	0.01619	0.01584	0.00914	0.01041
726.571	0.01567	0.01704	0.00971	0.01045
726.589	0.01518	0.01877	0.00906	0.0115
726.608	0.01413	0.0185	0.00761	0.01322
726.626	0.01458	0.01822	0.00747	0.01508
726.645	0.0163	0.01729	0.00939	0.01604
726.663	0.01719	0.01592	0.00909	0.01542
726.682	0.01793	0.01616	0.00772	0.01528
726.7	0.0177	0.01725	0.00765	0.01671
726.719	0.01684	0.01803	0.00795	0.01549
726.737	0.01556	0.02167	0.00818	0.01227
726.756	0.016	0.02214	0.00855	0.01019
726.774	0.01711	0.02018	0.00905	0.01213
726.793	0.01756	0.02156	0.01117	0.0166
726.811	0.01705	0.02226	0.01217	0.01853
726.83	0.01671	0.02388	0.01201	0.01677
726.848	0.01684	0.02396	0.01152	0.01279
726.866	0.0169	0.02216	0.01149	0.01252
726.885	0.01795	0.02205	0.01089	0.01348
726.903	0.01897	0.02366	0.01075	0.01324
726.922	0.01969	0.02858	0.01198	0.01516
726.94	0.02065	0.03813	0.01417	0.01785
726.959	0.02439	0.05222	0.01975	0.02005
726.977	0.03032	0.0727	0.02781	0.02275
726.996	0.03724	0.08391	0.0348	0.02722
727.014	0.04205	0.08002	0.03749	0.03255
727.033	0.04309	0.06837	0.03581	0.03571
727.051	0.03722	0.05779	0.03104	0.03497
727.07	0.02968	0.04715	0.02658	0.03203
727.088	0.02746	0.04557	0.02101	0.02707
727.107	0.02804	0.03954	0.01623	0.02485
727.125	0.02951	0.03342	0.01485	0.02716
727.144	0.02873	0.03303	0.01517	0.02802
727.162	0.0267	0.0298	0.01557	0.0242
727.18	0.02592	0.0254	0.01481	0.0202
727.199	0.02611	0.02874	0.01379	0.01934
727.217	0.02433	0.03569	0.01218	0.01789
727.236	0.02225	0.03455	0.01052	0.01624
727.254	0.02164	0.0256	0.00946	0.01358
727.273	0.02108	0.01986	0.00867	0.01308
727.291	0.01966	0.02104	0.00867	0.01268
727.31	0.01821	0.02574	0.00912	0.01301
727.328	0.01944	0.02845	0.01015	0.01367
727.347	0.02089	0.02546	0.01185	0.01517
727.365	0.02056	0.0239	0.01164	0.01441
727.384	0.01982	0.02409	0.01072	0.01284
727.402	0.01847	0.02347	0.00945	0.01258
727.421	0.01812	0.0246	0.00914	0.01303
727.439	0.01924	0.02983	0.00994	0.01463
727.458	0.02099	0.03224	0.01092	0.01604
727.476	0.02277	0.03151	0.01141	0.01618
727.495	0.02306	0.02487	0.012	0.01456
727.513	0.02241	0.02408	0.01115	0.01362
727.532	0.02136	0.02798	0.01125	0.01512
727.55	0.02103	0.02679	0.01208	0.01569
727.568	0.0224	0.02188	0.01234	0.01508
727.587	0.02374	0.01786	0.01111	0.01469
727.605	0.0229	0.01762	0.00993	0.01504
727.624	0.01996	0.01979	0.00906	0.01522
727.642	0.01771	0.02207	0.01029	0.01378
727.661	0.01659	0.023	0.01165	0.01211
727.679	0.01678	0.02568	0.01182	0.01347
727.698	0.01757	0.02729	0.00974	0.01518
727.716	0.0176	0.02537	0.00919	0.01479
727.735	0.01839	0.02161	0.00967	0.01492
727.753	0.01832	0.01912	0.01056	0.01336
727.772	0.01762	0.02012	0.0106	0.01195
727.79	0.01766	0.02152	0.01077	0.01279
727.809	0.01838	0.02157	0.01088	0.01614
727.827	0.01839	0.01982	0.01054	0.01717
727.846	0.01913	0.01778	0.00976	0.01712
727.864	0.0206	0.02046	0.00909	0.01585
727.883	0.01968	0.02185	0.00878	0.01383
727.901	0.01859	0.02332	0.0097	0.01094
727.92	0.01895	0.02535	0.01075	0.01118
727.938	0.019	0.03054	0.01185	0.01458
727.957	0.02134	0.0413	0.01403	0.01674
727.975	0.0249	0.05057	0.01726	0.01745
727.994	0.03005	0.05637	0.01957	0.01801
728.012	0.03316	0.06389	0.02051	0.0189
728.031	0.03245	0.06353	0.02009	0.02013
728.049	0.03176	0.0581	0.02176	0.0216
728.068	0.03078	0.0463	0.02259	0.02353
728.086	0.02871	0.04223	0.01833	0.02399
728.104	0.0266	0.04022	0.01302	0.02298
728.123	0.02431	0.03821	0.01207	0.02036
728.141	0.0223	0.03245	0.01254	0.0192
728.16	0.02097	0.02638	0.01285	0.01752
728.178	0.02023	0.02286	0.01205	0.01794
728.197	0.02026	0.02588	0.0121	0.01743
728.215	0.0205	0.02673	0.01237	0.01486
728.234	0.02014	0.02407	0.01391	0.01395
728.252	0.02049	0.0214	0.01223	0.01508
728.271	0.01973	0.02285	0.01143	0.01478
728.289	0.01787	0.02491	0.01238	0.0148
728.308	0.01685	0.02462	0.01371	0.01554
728.326	0.01725	0.02246	0.0132	0.01666
728.345	0.01789	0.02036	0.01221	0.01689
728.363	0.01832	0.02073	0.0108	0.01704
728.382	0.01871	0.02087	0.01018	0.01579
728.4	0.02026	0.0206	0.01065	0.01666
728.419	0.02078	0.02197	0.01075	0.01705
728.437	0.01924	0.02268	0.01086	0.01658
728.456	0.01723	0.02356	0.01156	0.01457
728.474	0.01759	0.02569	0.01132	0.01531
728.493	0.01986	0.02662	0.01078	0.01522
728.511	0.02024	0.02652	0.00952	0.01653
728.53	0.01789	0.02916	0.00797	0.01767
728.548	0.01714	0.02665	0.00693	0.01539
728.567	0.01709	0.02277	0.00793	0.01346
728.585	0.01793	0.01964	0.00922	0.01184
728.604	0.01726	0.01869	0.01007	0.01313
728.622	0.01558	0.01915	0.00984	0.01553
728.641	0.01637	0.02257	0.01005	0.01528
728.659	0.01777	0.02384	0.0097	0.01348
728.678	0.01839	0.02364	0.01073	0.01232
728.696	0.01872	0.02273	0.01106	0.01324
728.715	0.01923	0.02027	0.01131	0.01528
728.733	0.02121	0.01865	0.01137	0.01645
728.752	0.02236	0.01799	0.01092	0.01434
728.77	0.02082	0.019	0.01179	0.01314
728.789	0.01821	0.02268	0.0104	0.01252
728.807	0.01725	0.02653	0.00901	0.012
728.826	0.01819	0.02717	0.0092	0.012
728.844	0.01719	0.02497	0.01003	0.01198
728.863	0.01713	0.0232	0.00993	0.01271
728.881	0.01743	0.02253	0.00929	0.01522
728.9	0.01769	0.02565	0.00955	0.01836
728.918	0.01892	0.03111	0.01072	0.01974
728.937	0.02122	0.03457	0.01271	0.02016
728.955	0.0252	0.03997	0.01491	0.02295
728.974	0.03061	0.05163	0.01748	0.02434
728.992	0.03471	0.0697	0.0189	0.02319
729.011	0.03798	0.08407	0.02152	0.02179
729.029	0.04054	0.08154	0.0254	0.02369
729.048	0.04037	0.06968	0.0275	0.02676
729.066	0.03811	0.05923	0.02545	0.02794
729.085	0.03509	0.05117	0.02121	0.02707
729.103	0.03229	0.0445	0.01662	0.02561
729.122	0.02957	0.03732	0.01527	0.02368
729.14	0.02741	0.03406	0.01547	0.02159
729.159	0.02593	0.03591	0.01639	0.02023
729.177	0.02488	0.03583	0.01583	0.02116
729.196	0.0238	0.03175	0.0146	0.02115
729.214	0.02277	0.02677	0.01272	0.0178
729.233	0.02233	0.02383	0.01041	0.01505
729.251	0.02054	0.02463	0.01013	0.01358
729.27	0.01882	0.02877	0.0101	0.01282
729.288	0.01989	0.02932	0.01045	0.01327
729.307	0.02143	0.02759	0.01129	0.01429
729.325	0.0211	0.0269	0.0103	0.01512
729.344	0.01919	0.02806	0.00946	0.01458
729.362	0.01727	0.03048	0.00934	0.01453
729.381	0.01727	0.03067	0.01216	0.01677
729.399	0.01991	0.02524	0.014	0.01979
729.418	0.02206	0.02088	0.01175	0.01876
729.436	0.02251	0.02428	0.00949	0.01477
729.455	0.02044	0.03131	0.0088	0.01306
729.473	0.01726	0.03252	0.00841	0.0135
729.492	0.01668	0.02667	0.00871	0.01584
729.51	0.01839	0.02321	0.00933	0.0157
729.529	0.01946	0.02291	0.01024	0.01435
729.547	0.01879	0.02255	0.01075	0.01436
729.566	0.0179	0.02492	0.01057	0.01243
729.584	0.01837	0.0257	0.01073	0.01057
729.603	0.01859	0.02479	0.01171	0.01003
729.621	0.01873	0.02145	0.01176	0.01154
729.64	0.01996	0.02089	0.01056	0.01441
729.658	0.01972	0.02235	0.00965	0.01556
729.677	0.01905	0.02428	0.0109	0.01535
729.695	0.01875	0.02452	0.01246	0.01509
729.714	0.01867	0.02457	0.01133	0.01497
729.732	0.01968	0.02496	0.00962	0.01403
729.751	0.01914	0.0234	0.0107	0.01274
729.769	0.01732	0.02378	0.01124	0.01246
729.788	0.01626	0.02245	0.01058	0.01163
729.806	0.01698	0.02332	0.01036	0.01234
729.825	0.01863	0.02586	0.0102	0.01397
729.843	0.01873	0.02146	0.00996	0.01471
729.862	0.01874	0.02024	0.01076	0.01355
729.88	0.0186	0.02394	0.00972	0.01294
729.899	0.01891	0.0261	0.00964	0.01184
729.917	0.01915	0.024	0.00992	0.01273
729.936	0.02047	0.02238	0.00998	0.01403
729.954	0.02207	0.02491	0.01146	0.01437
729.973	0.02435	0.03181	0.01183	0.01565
729.991	0.02561	0.03475	0.0125	0.01731
730.01	0.02729	0.03675	0.01411	0.01862
730.028	0.02743	0.03997	0.01413	0.01879
730.047	0.02647	0.04151	0.0124	0.02176
730.065	0.02536	0.03755	0.01108	0.02341
730.084	0.02339	0.03285	0.01287	0.02143
730.102	0.02207	0.03299	0.01567	0.01977
730.121	0.02158	0.03441	0.01673	0.02011
730.139	0.02237	0.02949	0.0142	0.01965
730.158	0.02251	0.0255	0.01192	0.0185
730.176	0.02057	0.02151	0.01235	0.01663
730.195	0.01787	0.02308	0.01359	0.01426
730.213	0.01646	0.02522	0.01315	0.01245
730.232	0.01634	0.02592	0.0115	0.01159
730.25	0.0166	0.02295	0.01042	0.01161
730.269	0.01764	0.02106	0.01014	0.01196
730.287	0.01756	0.02211	0.00987	0.01219
730.306	0.01831	0.0214	0.00994	0.01118
730.324	0.01999	0.02291	0.01074	0.01045
730.343	0.02157	0.02795	0.01125	0.01136
730.361	0.02053	0.02748	0.01093	0.01372
730.38	0.01785	0.02441	0.01007	0.01575
730.399	0.01601	0.02181	0.00933	0.01685
730.417	0.01681	0.0256	0.00959	0.01552
730.436	0.01636	0.02689	0.00947	0.0138
730.454	0.01626	0.02564	0.00856	0.0141
730.473	0.01794	0.02186	0.00838	0.01522
730.491	0.01866	0.01842	0.00888	0.01435
730.51	0.01711	0.01818	0.00889	0.01362
730.528	0.017	0.01912	0.00867	0.01252
730.547	0.01767	0.02032	0.00998	0.0128
730.565	0.01782	0.02303	0.01036	0.01481
730.584	0.0171	0.02141	0.00998	0.01571
730.602	0.01551	0.02006	0.00958	0.01394
730.621	0.01536	0.01766	0.01045	0.01042
730.639	0.01588	0.01712	0.01107	0.00992
730.658	0.01697	0.02025	0.01073	0.01274
730.676	0.01704	0.02197	0.01098	0.01499
730.695	0.01643	0.02196	0.00956	0.0156
730.713	0.01616	0.02382	0.00871	0.01423
730.732	0.0158	0.02411	0.0086	0.01205
730.75	0.0161	0.02304	0.00914	0.01159
730.769	0.01616	0.02185	0.00935	0.01125
730.787	0.01597	0.02202	0.00831	0.01259
730.806	0.01681	0.02279	0.00743	0.0134
730.824	0.0176	0.02255	0.0077	0.01208
730.843	0.017	0.02267	0.00916	0.01416
730.861	0.0173	0.02253	0.01051	0.01577
730.88	0.0186	0.02218	0.01076	0.01452
730.899	0.01971	0.0263	0.01178	0.0144
730.917	0.02195	0.03038	0.01309	0.01373
730.936	0.02695	0.03481	0.01529	0.01476
730.954	0.0335	0.03551	0.01665	0.0185
730.973	0.038	0.03615	0.01946	0.02273
730.991	0.03891	0.03907	0.02245	0.02488
731.01	0.03855	0.04006	0.02209	0.02151
731.028	0.0359	0.03842	0.01893	0.0217
731.047	0.03282	0.03609	0.01786	0.02168
731.065	0.02885	0.02951	0.01819	0.02366
731.084	0.02733	0.02545	0.01759	0.0235
731.102	0.02609	0.02547	0.01595	0.02248
731.121	0.02691	0.03118	0.01512	0.02203
731.139	0.02531	0.03444	0.01395	0.02222
731.158	0.02301	0.03506	0.01401	0.02029
731.176	0.02205	0.035	0.01281	0.01959
731.195	0.02127	0.03424	0.01122	0.01826
731.213	0.01944	0.0321	0.0097	0.01464
731.232	0.01882	0.02868	0.00963	0.01201
731.25	0.0198	0.02476	0.01007	0.01228
731.269	0.01872	0.02596	0.01075	0.01225
731.288	0.01611	0.02777	0.01026	0.0122
731.306	0.01563	0.02625	0.00908	0.01179
731.325	0.01602	0.02261	0.00909	0.01306
731.343	0.01686	0.01918	0.0098	0.01455
731.362	0.01841	0.01805	0.01108	0.01483
731.38	0.01888	0.02066	0.01058	0.01442
731.399	0.01798	0.02345	0.00916	0.01537
731.417	0.01756	0.02277	0.00931	0.01563
731.436	0.01775	0.0211	0.01106	0.01373
731.454	0.018	0.02268	0.01183	0.01231
731.473	0.01815	0.02507	0.01087	0.01515
731.491	0.01758	0.02623	0.0092	0.0172
731.51	0.01764	0.0259	0.00733	0.01572
731.528	0.01815	0.02438	0.00744	0.01248
731.547	0.01814	0.0231	0.00819	0.01057
731.565	0.0168	0.02431	0.00903	0.0119
731.584	0.01564	0.02222	0.00934	0.01471
731.602	0.01601	0.01934	0.00839	0.01512
731.621	0.01638	0.01727	0.0086	0.01255
731.64	0.01684	0.01988	0.0093	0.01079
731.658	0.01698	0.02153	0.0095	0.01258
731.677	0.01743	0.02257	0.00949	0.01411
731.695	0.01688	0.02288	0.0088	0.01313
731.714	0.0165	0.02178	0.00957	0.01136
731.732	0.01474	0.0199	0.01057	0.01292
731.751	0.01451	0.01933	0.01045	0.01533
731.769	0.01538	0.01933	0.01048	0.01521
731.788	0.01726	0.02002	0.01114	0.01176
731.806	0.01784	0.02062	0.01086	0.01017
731.825	0.01698	0.02489	0.01028	0.01143
731.843	0.01504	0.02792	0.01135	0.01291
731.862	0.01588	0.02918	0.01366	0.01422
731.88	0.01901	0.02709	0.01332	0.01407
731.899	0.02128	0.02392	0.01176	0.01485
731.918	0.02001	0.02168	0.01103	0.01406
731.936	0.01886	0.02089	0.01151	0.01191
731.955	0.02092	0.02404	0.01241	0.01173
731.973	0.02417	0.02705	0.01363	0.01433
731.992	0.02798	0.02772	0.01475	0.01584
732.01	0.02968	0.02897	0.01472	0.01512
732.029	0.02762	0.03339	0.01357	0.01488
732.047	0.02412	0.03933	0.01256	0.01784
732.066	0.02187	0.03908	0.01186	0.01917
732.084	0.0218	0.03493	0.01403	0.01949
732.103	0.02221	0.02933	0.01592	0.01843
732.121	0.02212	0.02717	0.01454	0.01713
732.14	0.02073	0.02338	0.01157	0.01914
732.158	0.01994	0.01974	0.00995	0.01913
732.177	0.02087	0.01601	0.00969	0.01807
732.196	0.02038	0.01993	0.01	0.01778
732.214	0.01916	0.0195	0.00859	0.0163
732.233	0.01861	0.01683	0.0074	0.01321
732.251	0.01774	0.01643	0.00768	0.01287
732.27	0.0178	0.02063	0.0084	0.01334
732.288	0.01862	0.02443	0.00835	0.0159
732.307	0.01788	0.02814	0.00856	0.01739
732.325	0.0167	0.03075	0.00911	0.01684
732.344	0.01681	0.03038	0.01092	0.0149
732.362	0.018	0.02733	0.01163	0.01365
732.381	0.01879	0.0244	0.01106	0.01477
732.399	0.01786	0.02483	0.01008	0.01623
732.418	0.01663	0.0272	0.00876	0.01588
732.437	0.01587	0.02571	0.00808	0.01505
732.455	0.01627	0.02429	0.00848	0.01239
732.474	0.01803	0.02172	0.00902	0.01195
732.492	0.02062	0.0219	0.01049	0.01315
732.511	0.02109	0.02239	0.01111	0.01234
732.529	0.02007	0.02027	0.00979	0.01183
732.548	0.01743	0.02027	0.00857	0.0126
732.566	0.01522	0.02414	0.00854	0.01298
732.585	0.01593	0.0254	0.00967	0.0127
732.603	0.01748	0.02546	0.00947	0.01335
732.622	0.01815	0.02344	0.00945	0.01402
732.641	0.01723	0.02028	0.00962	0.01437
732.659	0.01599	0.0169	0.00929	0.01367
732.678	0.01527	0.01767	0.00954	0.01323
732.696	0.01638	0.01846	0.009	0.01356
732.715	0.01739	0.02059	0.00835	0.0162
732.733	0.01608	0.0216	0.00891	0.01881
732.752	0.01601	0.01973	0.0092	0.01929
732.77	0.01557	0.01637	0.01099	0.01765
732.789	0.01506	0.01724	0.01146	0.01409
732.807	0.01576	0.01761	0.00898	0.01041
732.826	0.01799	0.01741	0.0076	0.00917
732.845	0.01894	0.01835	0.00858	0.01101
732.863	0.01922	0.02119	0.00929	0.01603
732.882	0.01879	0.0233	0.00874	0.01896
732.9	0.01886	0.02495	0.00978	0.01973
732.919	0.01816	0.02748	0.01158	0.02126
732.937	0.01986	0.03233	0.01648	0.02515
732.956	0.02336	0.03998	0.02305	0.02881
732.974	0.03094	0.0511	0.03097	0.03053
732.993	0.03872	0.06268	0.03875	0.03227
733.011	0.04336	0.06866	0.04521	0.03384
733.03	0.04237	0.06328	0.04742	0.03359
733.049	0.03827	0.05597	0.04555	0.03594
733.067	0.03578	0.05538	0.03933	0.04016
733.086	0.03367	0.05578	0.033	0.03996
733.104	0.03139	0.05089	0.03113	0.03782
733.123	0.03017	0.04161	0.02904	0.03412
733.141	0.02915	0.03491	0.02499	0.03058
733.16	0.02713	0.03503	0.02044	0.02757
733.178	0.02512	0.03354	0.01766	0.02657
733.197	0.02472	0.03019	0.01808	0.02415
733.215	0.02281	0.02513	0.01622	0.02191
733.234	0.02155	0.02199	0.01405	0.01722
733.253	0.01916	0.01999	0.01386	0.01562
733.271	0.01761	0.02304	0.01513	0.01792
733.29	0.01837	0.02347	0.01484	0.02008
733.308	0.02039	0.02174	0.01387	0.01937
733.327	0.02216	0.02356	0.01174	0.01662
733.345	0.02244	0.02623	0.01115	0.01624
733.364	0.02025	0.02792	0.01085	0.01714
733.382	0.01839	0.02703	0.01061	0.01714
733.401	0.01698	0.02719	0.01117	0.01688
733.42	0.0175	0.03261	0.01283	0.01533
733.438	0.01838	0.03275	0.01257	0.01603
733.457	0.01974	0.02832	0.01326	0.01549
733.475	0.02078	0.02623	0.0125	0.01608
733.494	0.02045	0.02689	0.01108	0.01576
733.512	0.01813	0.02996	0.00905	0.01486
733.531	0.01611	0.02924	0.009	0.01299
733.549	0.01568	0.02266	0.00972	0.01197
733.568	0.01709	0.01775	0.01006	0.01223
733.587	0.01782	0.01939	0.00986	0.01343
733.605	0.01697	0.02049	0.0087	0.01472
733.624	0.01603	0.02177	0.00874	0.01437
733.642	0.01641	0.02386	0.00891	0.01405
733.661	0.01653	0.02164	0.00774	0.01263
733.679	0.01594	0.02237	0.00802	0.01167
733.698	0.01637	0.02834	0.00898	0.01389
733.716	0.01701	0.02843	0.01017	0.01514
733.735	0.01717	0.02332	0.00918	0.01525
733.754	0.01673	0.01824	0.00923	0.01495
733.772	0.01471	0.01695	0.01009	0.01377
733.791	0.01407	0.0173	0.01002	0.01274
733.809	0.01609	0.01804	0.00901	0.01228
733.828	0.01744	0.02101	0.00918	0.01366
733.846	0.01696	0.02085	0.01032	0.01439
733.865	0.017	0.02074	0.01047	0.01664
733.883	0.01779	0.02022	0.00911	0.01749
733.902	0.01764	0.02153	0.00873	0.01718
733.921	0.01781	0.02437	0.01009	0.01748
733.939	0.01896	0.03009	0.01447	0.02095
733.958	0.02276	0.04096	0.02043	0.02339
733.976	0.03066	0.05942	0.02639	0.02361
733.995	0.04202	0.07157	0.03453	0.02466
734.013	0.05073	0.07594	0.04045	0.02587
734.032	0.05229	0.07356	0.04006	0.02699
734.05	0.04647	0.07519	0.03534	0.0288
734.069	0.0379	0.06898	0.02883	0.02977
734.088	0.03141	0.0511	0.02243	0.02897
734.106	0.02778	0.04032	0.01915	0.02532
734.125	0.02625	0.0356	0.01643	0.02234
734.143	0.02637	0.03228	0.016	0.02008
734.162	0.02573	0.03102	0.01641	0.02003
734.18	0.02422	0.02861	0.01425	0.0196
734.199	0.02174	0.02809	0.01246	0.01838
734.218	0.01983	0.02867	0.01187	0.01679
734.236	0.02041	0.02513	0.01291	0.01677
734.255	0.02136	0.02429	0.01237	0.01531
734.273	0.02064	0.02534	0.01264	0.01406
734.292	0.02006	0.02622	0.01158	0.01336
734.31	0.01911	0.02828	0.01131	0.01308
734.329	0.01971	0.03064	0.01073	0.01514
734.347	0.02043	0.02822	0.00981	0.01716
734.366	0.02036	0.02385	0.00925	0.0167
734.385	0.01906	0.02061	0.00967	0.0161
734.403	0.01806	0.02251	0.01075	0.01536
734.422	0.01933	0.02308	0.01123	0.01597
734.44	0.01842	0.02375	0.01074	0.01707
734.459	0.01777	0.02498	0.01145	0.01441
734.477	0.01799	0.02799	0.01268	0.01141
734.496	0.0182	0.03198	0.01387	0.01221
734.515	0.01788	0.03045	0.0127	0.01418
734.533	0.01664	0.0248	0.01233	0.01647
734.552	0.01559	0.02204	0.01168	0.01556
734.57	0.01555	0.0227	0.00994	0.01263
734.589	0.01632	0.02382	0.00869	0.01316
734.607	0.01668	0.02417	0.009	0.01533
734.626	0.01711	0.02517	0.01047	0.01682
734.645	0.01796	0.02739	0.01215	0.01575
734.663	0.0187	0.02759	0.01164	0.01431
734.682	0.01694	0.02772	0.00923	0.01357
734.7	0.01533	0.02659	0.00858	0.01243
734.719	0.01587	0.02403	0.01026	0.01156
734.737	0.01773	0.02174	0.01274	0.01219
734.756	0.01903	0.02062	0.01364	0.01354
734.775	0.01785	0.02427	0.01209	0.01361
734.793	0.01544	0.02776	0.01108	0.01379
734.812	0.01569	0.02499	0.01078	0.0137
734.83	0.01707	0.02472	0.01196	0.0146
734.849	0.01749	0.02573	0.01182	0.0159
734.867	0.01783	0.02552	0.01192	0.01639
734.886	0.01836	0.0252	0.01142	0.01686
734.905	0.01808	0.02707	0.0095	0.01602
734.923	0.01811	0.03108	0.01161	0.01301
734.942	0.02128	0.03866	0.01735	0.01393
734.96	0.02675	0.05061	0.0244	0.01909
734.979	0.03745	0.0687	0.03033	0.02554
734.997	0.05169	0.08792	0.03503	0.02939
735.016	0.06475	0.09768	0.03936	0.03297
735.035	0.06959	0.09548	0.04146	0.03664
735.053	0.06291	0.09156	0.04093	0.03759
735.072	0.0514	0.08203	0.03683	0.03369
735.09	0.04047	0.06975	0.02962	0.02834
735.109	0.03418	0.05734	0.02255	0.02742
735.127	0.02993	0.04824	0.01777	0.02792
735.146	0.029	0.04252	0.01752	0.02626
735.165	0.02828	0.03802	0.01745	0.02223
735.183	0.02656	0.03295	0.01667	0.01956
735.202	0.02517	0.02999	0.01609	0.01938
735.22	0.02364	0.03164	0.01574	0.01819
735.239	0.02312	0.03467	0.01493	0.01682
735.257	0.02428	0.03677	0.01492	0.0173
735.276	0.02435	0.03323	0.01388	0.01774
735.295	0.0236	0.02592	0.01236	0.01852
735.313	0.02229	0.02201	0.01074	0.01698
735.332	0.02202	0.02019	0.00941	0.01755
735.35	0.02243	0.02516	0.01059	0.01747
735.369	0.02246	0.02664	0.01227	0.01649
735.388	0.0219	0.02709	0.01258	0.01683
735.406	0.02054	0.02818	0.01057	0.01675
735.425	0.02028	0.03085	0.01053	0.0167
735.443	0.01929	0.03093	0.01016	0.01692
735.462	0.01993	0.02702	0.01046	0.016
735.48	0.02055	0.02501	0.01096	0.0154
735.499	0.02028	0.03073	0.01082	0.01278
735.518	0.02085	0.03184	0.01071	0.0119
735.536	0.02216	0.03008	0.01138	0.01369
735.555	0.02222	0.02657	0.0127	0.01441
735.573	0.02031	0.0281	0.01219	0.01311
735.592	0.01846	0.02939	0.01066	0.01313
735.61	0.01729	0.02627	0.01254	0.01255
735.629	0.01738	0.0232	0.01342	0.01522
735.648	0.01771	0.0247	0.01093	0.0176
735.666	0.01766	0.02427	0.00795	0.017
735.685	0.01837	0.02167	0.00811	0.01499
735.703	0.0191	0.02285	0.01201	0.0152
735.722	0.02027	0.02532	0.01596	0.01584
735.741	0.02144	0.02602	0.01589	0.01424
735.759	0.02228	0.02798	0.01284	0.01328
735.778	0.02233	0.02824	0.01163	0.01618
735.796	0.02141	0.02736	0.01155	0.01809
735.815	0.02118	0.02445	0.01301	0.01624
735.833	0.02122	0.02723	0.01252	0.01456
735.852	0.01891	0.02793	0.01105	0.01629
735.871	0.01718	0.02595	0.01209	0.01597
735.889	0.0171	0.02549	0.01327	0.01521
735.908	0.01792	0.02957	0.01452	0.01623
735.926	0.02	0.03457	0.01465	0.01736
735.945	0.02152	0.03765	0.01482	0.02049
735.964	0.0232	0.03833	0.01367	0.02285
735.982	0.02665	0.0423	0.016	0.02085
736.001	0.03144	0.0512	0.01963	0.01778
736.019	0.03611	0.05665	0.02513	0.01679
736.038	0.03699	0.06078	0.02547	0.02066
736.056	0.03306	0.06163	0.02142	0.02555
736.075	0.02955	0.05242	0.01651	0.02802
736.094	0.02812	0.04285	0.01588	0.02551
736.112	0.02825	0.03437	0.01752	0.02102
736.131	0.02764	0.03384	0.01966	0.01654
736.149	0.02674	0.03618	0.01868	0.01626
736.168	0.02559	0.03282	0.01575	0.01765
736.187	0.02537	0.02894	0.0135	0.0169
736.205	0.02467	0.02581	0.01174	0.01609
736.224	0.02302	0.02569	0.0113	0.01532
736.242	0.02228	0.02797	0.01155	0.01468
736.261	0.02212	0.02925	0.01	0.01514
736.28	0.02188	0.02589	0.01055	0.0154
736.298	0.02072	0.02064	0.01155	0.01631
736.317	0.02151	0.0187	0.01195	0.01595
736.335	0.02098	0.02307	0.01102	0.01445
736.354	0.01998	0.02933	0.01094	0.01397
736.372	0.01882	0.0309	0.01161	0.01386
736.391	0.01983	0.03151	0.01164	0.0147
736.41	0.02006	0.0298	0.01205	0.01453
736.428	0.01995	0.02361	0.01162	0.01405
736.447	0.01917	0.02144	0.0113	0.01463
736.465	0.02058	0.02643	0.01217	0.01544
736.484	0.02198	0.032	0.01333	0.01843
736.503	0.02222	0.02898	0.0141	0.01987
736.521	0.02026	0.02694	0.01159	0.01708
736.54	0.01879	0.02734	0.01064	0.01293
736.558	0.01937	0.02953	0.0106	0.01098
736.577	0.02023	0.02855	0.0107	0.01104
736.596	0.01982	0.02559	0.01009	0.0126
736.614	0.01941	0.02272	0.01079	0.01285
736.633	0.01922	0.02202	0.01189	0.01293
736.651	0.01978	0.02303	0.01308	0.01252
[truncated: 66,732 more rows]

## Sheet: Fig. 2c
Energy	Normalized intensity	Normalized intensity	Normalized intensity	Normalized intensity
eV
	1:1 15 s	1:2 15 s	1:3 15 s	1:2 7 d
11880.8	0.00245	0.00187	0.000975774	0.00106
11881.8	0.00292	0.00246	0.00129	0.00141
11882.8	0.00312	0.00292	0.00183	0.00187
11883.8	0.00366	0.00354	0.00219	0.00217
11884.8	0.00516	0.00433	0.00245	0.00288
11885.8	0.00578	0.00502	0.00306	0.00319
11886.8	0.00668	0.00592	0.0037	0.00375
11887.8	0.00679	0.00667	0.00448	0.00436
11888.8	0.00831	0.00758	0.00509	0.00521
11889.8	0.00911	0.00871	0.00591	0.00588
11890.8	0.00988	0.00978	0.00676	0.00671
11891.8	0.01138	0.01114	0.00751	0.00773
11892.8	0.01304	0.01244	0.00857	0.00878
11893.8	0.01517	0.01376	0.00973	0.01013
11894.8	0.0162	0.01566	0.01108	0.0112
11895.8	0.01911	0.01765	0.01229	0.01296
11896.8	0.02095	0.01966	0.01413	0.01439
11897.8	0.02266	0.02201	0.01581	0.01619
11898.8	0.02605	0.02455	0.01778	0.01829
11899.8	0.02991	0.02746	0.02017	0.02054
11900.8	0.03358	0.03112	0.02267	0.02334
11901.8	0.03746	0.03463	0.02571	0.02637
11902.8	0.04265	0.0391	0.02937	0.02988
11903.8	0.04875	0.04416	0.03402	0.03396
11904.8	0.05528	0.05009	0.03836	0.03937
11905.8	0.0632	0.05764	0.04322	0.045
11906.8	0.0712	0.06686	0.04995	0.05195
11907.8	0.08267	0.07596	0.0586	0.06011
11908.8	0.09573	0.08888	0.069	0.07098
11909.8	0.11541	0.10507	0.08271	0.08474
11910.8	0.1388	0.12465	0.09929	0.10121
11911.2	0.14852	0.13334	0.10654	0.10806
11911.6	0.16148	0.14332	0.11515	0.11678
11912	0.17551	0.15549	0.12656	0.12764
11912.4	0.18906	0.16995	0.1382	0.13956
11912.8	0.20503	0.18596	0.15262	0.15365
11913.2	0.22394	0.20268	0.16799	0.16866
11913.6	0.24591	0.22316	0.18635	0.18688
11914	0.27093	0.24548	0.2068	0.20629
11914.4	0.29814	0.27031	0.22955	0.22946
11914.8	0.32947	0.29929	0.25686	0.25699
11915.2	0.36415	0.33142	0.28733	0.28745
11915.6	0.40687	0.37117	0.32541	0.32593
11916	0.45322	0.41471	0.36717	0.36909
11916.4	0.50313	0.46065	0.41205	0.4157
11916.8	0.55183	0.50909	0.45941	0.46589
11917.2	0.59552	0.55514	0.50433	0.51486
11917.6	0.64262	0.60407	0.55102	0.56712
11918	0.68693	0.6499	0.59753	0.61827
11918.4	0.72633	0.69323	0.64078	0.66795
11918.8	0.76154	0.73367	0.67964	0.71515
11919.2	0.79109	0.76724	0.71331	0.75495
11919.6	0.81469	0.79334	0.74037	0.78618
11920	0.82934	0.81153	0.75909	0.80768
11920.4	0.83909	0.82293	0.77255	0.82216
11920.8	0.84434	0.82974	0.78097	0.83053
11921.2	0.84689	0.83391	0.78604	0.83515
11921.6	0.84883	0.83574	0.78944	0.83759
11922	0.84961	0.83683	0.79185	0.8389
11922.4	0.85107	0.83816	0.79389	0.84029
11922.8	0.85297	0.8397	0.79643	0.84222
11923.2	0.85502	0.84237	0.79958	0.84546
11923.6	0.85889	0.84579	0.80366	0.84994
11924	0.86317	0.85056	0.80859	0.8552
11924.4	0.8671	0.85537	0.81403	0.86171
11924.8	0.87308	0.86064	0.8201	0.86873
11925.2	0.87844	0.86721	0.82647	0.87647
11925.6	0.88361	0.87342	0.83325	0.88462
11926	0.8902	0.87933	0.84001	0.89248
11926.4	0.89472	0.88522	0.84656	0.90001
11926.8	0.89951	0.88995	0.85175	0.90636
11927.2	0.90338	0.89413	0.85678	0.91105
11927.6	0.90613	0.89732	0.86071	0.91466
11928	0.9078	0.89966	0.86407	0.91742
11928.4	0.90956	0.90154	0.86678	0.91856
11928.8	0.91082	0.90239	0.869	0.91931
11929.2	0.91126	0.90303	0.8709	0.91921
11929.6	0.91153	0.9036	0.87205	0.91862
11930	0.91148	0.90356	0.8734	0.9176
11930.4	0.91167	0.90381	0.87488	0.91685
11930.8	0.91111	0.90416	0.87643	0.91617
11931.2	0.91199	0.90467	0.878	0.91594
11931.6	0.91262	0.90525	0.88003	0.91583
11932	0.91374	0.90642	0.88204	0.91617
11932.4	0.9147	0.90744	0.88436	0.91713
11932.8	0.91571	0.90927	0.88722	0.91864
11933.2	0.91774	0.91054	0.89001	0.92037
11933.6	0.91924	0.91233	0.8932	0.92276
11934	0.92116	0.9146	0.8964	0.9252
11934.4	0.9234	0.91688	0.89939	0.92779
11934.8	0.92551	0.91923	0.90278	0.93055
11935.2	0.92791	0.92163	0.90609	0.93352
11935.6	0.93091	0.92381	0.90983	0.93651
11936	0.93357	0.92635	0.91313	0.94
11936.4	0.93539	0.92847	0.91678	0.9429
11936.8	0.93746	0.93091	0.91992	0.94553
11937.2	0.94037	0.93353	0.92373	0.94878
11937.6	0.94275	0.93559	0.92685	0.95143
11938	0.94416	0.93785	0.93022	0.95387
11938.4	0.94629	0.93955	0.93331	0.95597
11938.8	0.9482	0.94178	0.93647	0.95841
11939.2	0.95013	0.94377	0.94027	0.96046
11939.6	0.95201	0.94595	0.94322	0.96235
11940	0.95423	0.94795	0.94654	0.96421
11940.4	0.9568	0.94981	0.94983	0.96616
11940.8	0.95803	0.95191	0.95254	0.96783
11941.2	0.95993	0.95402	0.95569	0.96932
11941.6	0.96142	0.95541	0.9586	0.97071
11942	0.96329	0.95733	0.96116	0.97204
11942.4	0.96459	0.95923	0.96402	0.9732
11942.8	0.96661	0.96091	0.96659	0.97449
11943.2	0.96767	0.96267	0.96905	0.97587
11943.6	0.96988	0.96437	0.97152	0.9769
11944	0.971	0.96598	0.97374	0.97812
11944.4	0.97321	0.96764	0.9757	0.97911
11944.8	0.97445	0.96904	0.97761	0.98036
11945.2	0.97533	0.97073	0.97935	0.98117
11945.6	0.97751	0.97243	0.98095	0.98207
11946	0.97914	0.97381	0.98265	0.98305
11946.4	0.97972	0.97548	0.98418	0.98386
11946.8	0.98168	0.97741	0.98554	0.98467
11947.2	0.98275	0.97886	0.98681	0.98578
11947.6	0.98411	0.98069	0.98815	0.98664
11948	0.98585	0.98199	0.98903	0.98731
11948.4	0.98742	0.98356	0.99002	0.98777
11948.8	0.98908	0.98478	0.99127	0.98842
11949.2	0.98977	0.9861	0.99234	0.98873
11949.6	0.99179	0.98676	0.99335	0.98962
11950	0.99248	0.98792	0.9942	0.99017
11950.4	0.99355	0.98986	0.99488	0.99099
11950.8	0.99429	0.99103	0.99551	0.99159
11951.2	0.9964	0.99242	0.99631	0.99223
11951.6	0.99615	0.99406	0.99673	0.9928
11952	0.99558	0.99549	0.9976	0.99351
11952.4	0.99575	0.99708	0.99837	0.99417
11952.8	0.99867	0.99882	0.99963	0.99442
11953.2	1.00005	0.99945	1.00048	0.99499
11953.6	1.00098	1.00012	1.00158	0.99592
11954	1.00158	1.00078	1.00249	0.99661
11954.4	1.00231	1.00177	1.00347	0.99745
11954.8	1.00333	1.00257	1.00455	0.9981
11955.2	1.00414	1.00339	1.00568	0.99901
11955.6	1.00481	1.00424	1.00644	0.99984
11956.5	1.00729	1.00629	1.00952	1.00266
11957.3	1.00872	1.00775	1.01178	1.00508
11958.1	1.00949	1.00924	1.01387	1.00689
11958.8	1.00983	1.01054	1.01626	1.00904
11959.6	1.01217	1.01155	1.01861	1.01095
11960.4	1.01309	1.01263	1.02081	1.0128
11961.2	1.0137	1.01367	1.02327	1.01493
11961.9	1.01471	1.01498	1.02534	1.01663
11962.7	1.01542	1.01601	1.02757	1.01839
11963.6	1.01788	1.01682	1.0293	1.01991
11964.4	1.01859	1.01782	1.03103	1.02153
11965.2	1.01852	1.01857	1.03254	1.02287
11966	1.01887	1.01911	1.03361	1.02407
11966.8	1.01951	1.02005	1.03442	1.02473
11967.7	1.02005	1.02026	1.03498	1.02557
11968.5	1.01995	1.02038	1.03476	1.02565
11969.4	1.01913	1.02031	1.03418	1.02559
11970.3	1.01906	1.01988	1.03347	1.0249
11971.1	1.0179	1.01923	1.03194	1.02388
11972	1.01629	1.01845	1.02976	1.0224
11972.9	1.01476	1.01744	1.02764	1.02096
11973.8	1.01239	1.01618	1.02497	1.01923
11974.7	1.01091	1.01497	1.02216	1.01701
11975.6	1.00977	1.01279	1.01903	1.01389
11976.5	1.0096	1.0102	1.0155	1.01084
11977.4	1.00744	1.00719	1.01214	1.00746
11978.3	1.00386	1.00532	1.00843	1.00445
11979.2	1.00084	1.00309	1.00468	1.00081
11980.2	0.99859	1.00036	1.0013	0.99744
11981.1	0.99676	0.99781	0.99779	0.99393
11982.1	0.99417	0.99531	0.99413	0.99043
11983	0.99211	0.99296	0.99095	0.98705
11984	0.99043	0.99082	0.98824	0.98438
11985	0.98855	0.98864	0.98547	0.98158
11985.9	0.98653	0.98689	0.98289	0.97907
11986.9	0.98505	0.98518	0.98116	0.9768
11987.9	0.98479	0.98394	0.98025	0.97515
11988.9	0.98342	0.98177	0.97931	0.97394
11989.9	0.9841	0.98123	0.97797	0.97355
11992	0.98266	0.98153	0.97675	0.97288
11993	0.98114	0.98268	0.97679	0.97268
11994	0.98126	0.98108	0.97707	0.97254
11995.1	0.98157	0.98082	0.97761	0.97276
11996.1	0.98254	0.98116	0.97817	0.97346
11997.2	0.98317	0.98134	0.97879	0.97424
11998.2	0.98316	0.98197	0.97948	0.97524
11999.3	0.98377	0.98253	0.98061	0.97627

## Sheet: Fig. 2d
Radial distance	FT of k3∙χ(k)	FT of k3∙χ(k)
Å	Å-4	Å-4
	1:1 15 s	1:1 15 s+3 hr
0	0.16891	0.07063
0.03068	0.17717	0.06899
0.06136	0.19812	0.0642
0.09204	0.22389	0.05671
0.12272	0.24751	0.04741
0.1534	0.26425	0.03797
0.18408	0.27139	0.03165
0.21476	0.26788	0.03255
0.24544	0.25437	0.04055
0.27612	0.23337	0.05163
0.3068	0.2097	0.06264
0.33748	0.19101	0.07176
0.36816	0.18627	0.07783
0.39884	0.20019	0.08016
0.42951	0.22894	0.07843
0.46019	0.2641	0.07283
0.49087	0.29795	0.0643
0.52155	0.32492	0.055
0.55223	0.34141	0.04906
0.58291	0.34562	0.05141
0.61359	0.33766	0.06244
0.64427	0.31997	0.07785
0.67495	0.29812	0.09341
0.70563	0.28161	0.10632
0.73631	0.2826	0.11522
0.76699	0.30953	0.12056
0.79767	0.36087	0.12581
0.82835	0.42794	0.13849
0.85903	0.50106	0.16786
0.88971	0.57211	0.21913
0.92039	0.6347	0.29189
0.95107	0.68384	0.3831
0.98175	0.71574	0.48905
1.01243	0.7277	0.60564
1.04311	0.71804	0.72827
1.07379	0.68604	0.8518
1.10447	0.63187	0.97055
1.13515	0.55644	1.07845
1.16583	0.46131	1.16923
1.1965	0.34875	1.23668
1.22718	0.22312	1.27496
1.25786	0.10589	1.27895
1.28854	0.14153	1.24477
1.31922	0.30144	1.17041
1.3499	0.48941	1.05687
1.38058	0.69543	0.91075
1.41126	0.91811	0.75071
1.44194	1.15708	0.62421
1.47262	1.41171	0.62097
1.5033	1.68063	0.79274
1.53398	1.96143	1.08809
1.56466	2.25054	1.44793
1.59534	2.54322	1.83848
1.62602	2.83371	2.23858
1.6567	3.11542	2.63198
1.68738	3.38124	3.00463
1.71806	3.62382	3.34384
1.74874	3.83594	3.63825
1.77942	4.01087	3.87799
1.8101	4.14267	4.05496
1.84078	4.22649	4.16313
1.87146	4.25885	4.19875
1.90214	4.23775	4.16059
1.93282	4.16288	4.05006
1.9635	4.0356	3.87125
1.99418	3.85896	3.63096
2.02485	3.63762	3.33865
2.05553	3.37767	3.00644
2.08621	3.08645	2.64922
2.11689	2.77234	2.28496
2.14757	2.44451	1.93553
2.17825	2.11274	1.62758
2.20893	1.78726	1.39202
2.23961	1.47879	1.25608
2.27029	1.1988	1.22494
2.30097	0.95999	1.27127
2.33165	0.77626	1.35202
2.36233	0.65941	1.43057
2.39301	0.60946	1.48363
2.42369	0.60774	1.49919
2.45437	0.62696	1.47344
2.48505	0.6457	1.40865
2.51573	0.65227	1.31213
2.54641	0.64228	1.19596
2.57709	0.61581	1.07706
2.60777	0.57561	0.97678
2.63845	0.526	0.91737
2.66913	0.47215	0.91274
2.69981	0.41947	0.95924
2.73049	0.37291	1.03806
2.76117	0.33597	1.12647
2.79184	0.30962	1.20559
2.82252	0.29188	1.26218
2.8532	0.27874	1.28798
2.88388	0.26588	1.27871
2.91456	0.25012	1.23324
2.94524	0.23001	1.15304
2.97592	0.20602	1.04164
3.0066	0.18051	0.90426
3.03728	0.15786	0.74732
3.06796	0.14388	0.57809
3.09864	0.14305	0.40439
3.12932	0.15441	0.23476
3.16	0.17217	0.08494
3.19068	0.19	0.09666
3.22136	0.20318	0.21249
3.25204	0.20864	0.3098
3.28272	0.20459	0.37999
3.3134	0.19023	0.42083
3.34408	0.16561	0.43213
3.37476	0.13173	0.41518
3.40544	0.09114	0.37257
3.43612	0.05286	0.30795
3.4668	0.05524	0.22581
3.49748	0.1032	0.13133
3.52816	0.16189	0.03225
3.55884	0.22195	0.07743
3.58952	0.27982	0.17756
3.62019	0.3331	0.27065
3.65087	0.37991	0.35228
3.68155	0.41877	0.41928
3.71223	0.44863	0.46946
3.74291	0.46883	0.50164
3.77359	0.47914	0.51563
3.80427	0.47973	0.51216
3.83495	0.47118	0.49279
3.86563	0.45446	0.45977
3.89631	0.43086	0.41592
3.92699	0.40202	0.36435
3.95767	0.36985	0.30839
3.98835	0.33653	0.25132
4.01903	0.30443	0.1962
4.04971	0.276	0.14577
4.08039	0.25344	0.10229
4.11107	0.23824	0.06761
4.14175	0.23059	0.04343
4.17243	0.22923	0.03193
4.20311	0.23192	0.03341
4.23379	0.23614	0.04365
4.26447	0.23975	0.05985
4.29515	0.2412	0.08108
4.32583	0.2395	0.10618
4.35651	0.23418	0.13343
4.38719	0.22519	0.16088
4.41786	0.21275	0.18654
4.44854	0.19732	0.20861
4.47922	0.1795	0.2256
4.5099	0.16001	0.23637
4.54058	0.13959	0.24021
4.57126	0.11902	0.23687
4.60194	0.09906	0.22659
4.63262	0.08041	0.21
4.6633	0.06373	0.1882
4.69398	0.04959	0.1627
4.72466	0.03839	0.13543
4.75534	0.03028	0.10896
4.78602	0.02495	0.08677
4.8167	0.02177	0.07329
4.84738	0.02041	0.07131
4.87806	0.02154	0.07808
4.90874	0.02633	0.08777
4.93942	0.03512	0.09612
4.9701	0.04741	0.10087
5.00078	0.0625	0.1011
5.03146	0.07977	0.09662
5.06214	0.09865	0.08774
5.09282	0.11858	0.07514
5.1235	0.13898	0.05981
5.15418	0.1593	0.04311
5.18486	0.17898	0.02752
5.21553	0.19751	0.0199
5.24621	0.21442	0.02725
5.27689	0.22928	0.04046
5.30757	0.24178	0.05325
5.33825	0.25166	0.0638
5.36893	0.2588	0.07142
5.39961	0.26316	0.07589
5.43029	0.26483	0.07722
5.46097	0.26401	0.07565
5.49165	0.261	0.07157
5.52233	0.25617	0.0655
5.55301	0.24997	0.05802
5.58369	0.2429	0.04975
5.61437	0.23543	0.04129
5.64505	0.22806	0.03318
5.67573	0.22117	0.02585
5.70641	0.2151	0.01953
5.73709	0.21005	0.01423
5.76777	0.20611	0.00968
5.79845	0.20324	0.0055
5.82913	0.20135	0.0021
5.85981	0.20023	0.00497
5.89049	0.19969	0.01047
5.92117	0.1995	0.0167
5.95185	0.19943	0.02333
5.98253	0.19928	0.03005

## Sheet: Fig. 2e
Radial distance	FT of k3∙χ(k)	FT of k3∙χ(k)
Å	Å-4	Å-4
	1:2 15 s	1:2 15 s+3 hr
0	0.21832	0.1762
0.03068	0.22433	0.17207
0.06136	0.24009	0.16024
0.09204	0.26046	0.14251
0.12272	0.28002	0.12233
0.1534	0.29459	0.1056
0.18408	0.30155	0.10013
0.21476	0.29988	0.10994
0.24544	0.29013	0.13048
0.27612	0.27455	0.15417
0.3068	0.25722	0.17528
0.33748	0.2439	0.1902
0.36816	0.24069	0.19686
0.39884	0.25116	0.19448
0.42951	0.27408	0.18369
0.46019	0.30453	0.16693
0.49087	0.33676	0.14931
0.52155	0.36599	0.13925
0.55223	0.38893	0.14546
0.58291	0.40387	0.16926
0.61359	0.4107	0.20387
0.64427	0.41098	0.2412
0.67495	0.408	0.27518
0.70563	0.40658	0.30201
0.73631	0.41233	0.32031
0.76699	0.43017	0.33181
0.79767	0.4626	0.34257
0.82835	0.50903	0.36349
0.85903	0.56663	0.40773
0.88971	0.63171	0.4843
0.92039	0.7008	0.59402
0.95107	0.77104	0.73147
0.98175	0.84024	0.88862
1.01243	0.90666	1.0566
1.04311	0.96872	1.22625
1.07379	1.02469	1.3882
1.10447	1.0724	1.533
1.13515	1.10911	1.65131
1.16583	1.13148	1.73418
1.1965	1.13571	1.77335
1.22718	1.11798	1.7616
1.25786	1.07502	1.69305
1.28854	1.00521	1.56354
1.31922	0.91049	1.37089
1.3499	0.80048	1.11543
1.38058	0.70123	0.801
1.41126	0.66625	0.44169
1.44194	0.75665	0.19249
1.47262	0.97997	0.54225
1.5033	1.29971	1.03459
1.53398	1.68232	1.55971
1.56466	2.1053	2.09693
1.59534	2.55197	2.63082
1.62602	3.00794	3.14677
1.6567	3.45976	3.6307
1.68738	3.89448	4.06928
1.71806	4.29969	4.45039
1.74874	4.66375	4.76349
1.77942	4.97613	5.00005
1.8101	5.22775	5.15377
1.84078	5.41125	5.22092
1.87146	5.5213	5.20042
1.90214	5.55479	5.09391
1.93282	5.51094	4.90568
1.9635	5.39135	4.64258
1.99418	5.19993	4.31371
2.02485	4.94281	3.93016
2.05553	4.62808	3.50465
2.08621	4.26559	3.05117
2.11689	3.86659	2.5846
2.14757	3.44346	2.12062
2.17825	3.00937	1.67585
2.20893	2.57815	1.26917
2.23961	2.16416	0.92531
2.27029	1.78253	0.68206
2.30097	1.44954	0.58402
2.33165	1.18263	0.61987
2.36233	0.99757	0.71062
2.39301	0.89945	0.79541
2.42369	0.87248	0.84906
2.45437	0.88509	0.865
2.48505	0.90707	0.84564
2.51573	0.91887	0.79886
2.54641	0.91103	0.73683
2.57709	0.88092	0.6755
2.60777	0.83004	0.63284
2.63845	0.76234	0.62342
2.66913	0.68311	0.65045
2.69981	0.59822	0.70413
2.73049	0.51358	0.76874
2.76117	0.4346	0.82987
2.79184	0.36563	0.877
2.82252	0.30942	0.90346
2.8532	0.26647	0.90572
2.88388	0.23518	0.88283
2.91456	0.21303	0.83589
2.94524	0.19857	0.76775
2.97592	0.19279	0.6827
3.0066	0.19846	0.5863
3.03728	0.21742	0.48544
3.06796	0.24824	0.38876
3.09864	0.28683	0.30767
3.12932	0.3282	0.25641
3.16	0.36764	0.24458
3.19068	0.40115	0.26383
3.22136	0.42544	0.29471
3.25204	0.43804	0.32241
3.28272	0.43725	0.33937
3.3134	0.42214	0.34268
3.34408	0.39257	0.33221
3.37476	0.34913	0.30973
3.40544	0.29306	0.27865
3.43612	0.2262	0.24404
3.4668	0.15095	0.21296
3.49748	0.07073	0.19405
3.52816	0.02624	0.19397
3.55884	0.10456	0.21194
3.58952	0.18692	0.24074
3.62019	0.26496	0.27279
3.65087	0.33606	0.30291
3.68155	0.39828	0.32827
3.71223	0.45024	0.34765
3.74291	0.49112	0.36104
3.77359	0.52067	0.36921
3.80427	0.53927	0.37349
3.83495	0.54787	0.37542
3.86563	0.54798	0.37654
3.89631	0.54162	0.37806
3.92699	0.53118	0.38071
3.95767	0.51923	0.38468
3.98835	0.50828	0.38968
4.01903	0.50039	0.39516
4.04971	0.49686	0.40049
4.08039	0.49797	0.40513
4.11107	0.50301	0.40872
4.14175	0.51051	0.41107
4.17243	0.51862	0.41212
4.20311	0.52547	0.41181
4.23379	0.52944	0.41005
4.26447	0.52927	0.40661
4.29515	0.52416	0.4011
4.32583	0.51375	0.39305
4.35651	0.49805	0.38194
4.38719	0.4774	0.36735
4.41786	0.45239	0.34901
4.44854	0.42379	0.32698
4.47922	0.39244	0.30168
4.5099	0.35922	0.27403
4.54058	0.32496	0.24553
4.57126	0.29036	0.21836
4.60194	0.25603	0.19537
4.63262	0.2224	0.1797
4.6633	0.18978	0.17368
4.69398	0.15841	0.1773
4.72466	0.12852	0.18802
4.75534	0.10046	0.20215
4.78602	0.07504	0.21635
4.8167	0.05423	0.22815
4.84738	0.04259	0.23597
4.87806	0.04491	0.23893
4.90874	0.05725	0.23678
4.93942	0.07272	0.22971
4.9701	0.08786	0.21831
5.00078	0.10121	0.20353
5.03146	0.11212	0.18657
5.06214	0.12033	0.16889
5.09282	0.12581	0.15211
5.1235	0.12878	0.13788
5.15418	0.12963	0.12759
5.18486	0.12892	0.12195
5.21553	0.12731	0.12064
5.24621	0.12549	0.12253
5.27689	0.12405	0.12609
5.30757	0.12339	0.13003
5.33825	0.1236	0.1334
5.36893	0.12446	0.13569
5.39961	0.12554	0.13673
5.43029	0.12625	0.13654
5.46097	0.12604	0.13524
5.49165	0.12443	0.13301
5.52233	0.12115	0.12996
5.55301	0.11607	0.12615
5.58369	0.10935	0.12156
5.61437	0.10138	0.1161
5.64505	0.09289	0.10966
5.67573	0.08497	0.10217
5.70641	0.0791	0.0936
5.73709	0.07684	0.08403
5.76777	0.0792	0.07368
5.79845	0.08602	0.06293
5.82913	0.0962	0.05243
5.85981	0.10831	0.04325
5.89049	0.12113	0.03707
5.92117	0.13371	0.03568
5.95185	0.14537	0.03929
5.98253	0.15563	0.04623

## Sheet: Fig. 2f
Radial distance	FT of k3∙χ(k)	FT of k3∙χ(k)
Å	Å-4	Å-4
	1:3 15 s	1:3 15 s+3 hr
0	0.20691	0.08994
0.03068	0.20143	0.08792
0.06136	0.18539	0.0819
0.09204	0.16009	0.07198
0.12272	0.12807	0.0584
0.1534	0.09441	0.04153
0.18408	0.07127	0.02196
0.21476	0.07782	0.00353
0.24544	0.10931	0.02327
0.27612	0.14738	0.04605
0.3068	0.18267	0.06767
0.33748	0.2105	0.0867
0.36816	0.22796	0.10178
0.39884	0.23319	0.11164
0.42951	0.2253	0.11523
0.46019	0.20449	0.11179
0.49087	0.17238	0.10099
0.52155	0.13319	0.083
0.55223	0.0977	0.05865
0.58291	0.09068	0.03003
0.61359	0.12391	0.01536
0.64427	0.17406	0.04465
0.67495	0.22347	0.07784
0.70563	0.2629	0.10743
0.73631	0.28591	0.12989
0.76699	0.28735	0.14208
0.79767	0.26314	0.14121
0.82835	0.21065	0.12505
0.85903	0.13029	0.09273
0.88971	0.05327	0.0496
0.92039	0.15311	0.05732
0.95107	0.32134	0.1382
0.98175	0.51532	0.24245
1.01243	0.72612	0.36112
1.04311	0.94527	0.48913
1.07379	1.16338	0.62108
1.10447	1.37018	0.75098
1.13515	1.55486	0.87237
1.16583	1.70652	0.97859
1.1965	1.81471	1.06314
1.22718	1.87006	1.1202
1.25786	1.8651	1.1452
1.28854	1.7953	1.13571
1.31922	1.66095	1.09283
1.3499	1.47085	1.0236
1.38058	1.2514	0.94535
1.41126	1.06811	0.89155
1.44194	1.04592	0.91071
1.47262	1.28165	1.04078
1.5033	1.72925	1.28079
1.53398	2.30192	1.60363
1.56466	2.94319	1.98056
1.59534	3.61746	2.38838
1.62602	4.29798	2.80818
1.6567	4.9619	3.22363
1.68738	5.58861	3.62005
1.71806	6.15936	3.9841
1.74874	6.65746	4.30384
1.77942	7.06854	4.56895
1.8101	7.38097	4.77089
1.84078	7.58617	4.90322
1.87146	7.67891	4.96176
1.90214	7.65738	4.94468
1.93282	7.52331	4.85261
1.9635	7.28181	4.68856
1.99418	6.94121	4.45779
2.02485	6.5127	4.1676
2.05553	6.00993	3.82707
2.08621	5.44851	3.44667
2.11689	4.84546	3.03785
2.14757	4.21866	2.61265
2.17825	3.58632	2.1832
2.20893	2.9666	1.76129
2.23961	2.37743	1.35796
2.27029	1.8369	0.98307
2.30097	1.36482	0.64503
2.33165	0.98665	0.35049
2.36233	0.73799	0.10416
2.39301	0.64636	0.09127
2.42369	0.67418	0.23515
2.45437	0.73966	0.32883
2.48505	0.78942	0.37553
2.51573	0.80294	0.38015
2.54641	0.77619	0.34914
2.57709	0.71259	0.29053
2.60777	0.61914	0.21489
2.63845	0.50463	0.14097
2.66913	0.37866	0.11686
2.69981	0.25172	0.17243
2.73049	0.13841	0.254
2.76117	0.08448	0.3318
2.79184	0.13428	0.39555
2.82252	0.20068	0.44046
2.8532	0.25136	0.46434
2.88388	0.28173	0.46697
2.91456	0.2931	0.4499
2.94524	0.29026	0.41656
2.97592	0.28119	0.37245
3.0066	0.27648	0.3257
3.03728	0.28614	0.28757
3.06796	0.31408	0.27058
3.09864	0.3561	0.28101
3.12932	0.40384	0.31287
3.16	0.44892	0.35364
3.19068	0.48462	0.39226
3.22136	0.50607	0.42115
3.25204	0.51004	0.43562
3.28272	0.4949	0.43301
3.3134	0.46047	0.41226
3.34408	0.40811	0.37359
3.37476	0.34098	0.31826
3.40544	0.26528	0.2484
3.43612	0.19476	0.16687
3.4668	0.1625	0.07731
3.49748	0.20114	0.0233
3.52816	0.28507	0.11619
3.55884	0.38262	0.20993
3.58952	0.47989	0.29824
3.62019	0.5702	0.37802
3.65087	0.6496	0.4468
3.68155	0.71563	0.50271
3.71223	0.76687	0.54454
3.74291	0.80281	0.57172
3.77359	0.82375	0.58435
3.80427	0.8307	0.58313
3.83495	0.82529	0.56927
3.86563	0.80965	0.54449
3.89631	0.78624	0.51082
3.92699	0.75773	0.47059
3.95767	0.72677	0.42632
3.98835	0.69583	0.38062
4.01903	0.66691	0.33615
4.04971	0.6414	0.29554
4.08039	0.61993	0.26124
4.11107	0.60238	0.23522
4.14175	0.58797	0.21846
4.17243	0.5755	0.21048
4.20311	0.56362	0.20944
4.23379	0.55102	0.21281
4.26447	0.53657	0.21819
4.29515	0.51947	0.22372
4.32583	0.4992	0.22814
4.35651	0.47554	0.23064
4.38719	0.44853	0.23069
4.41786	0.41842	0.22799
4.44854	0.38567	0.22234
4.47922	0.35083	0.21367
4.5099	0.31459	0.20197
4.54058	0.2777	0.18735
4.57126	0.24096	0.17006
4.60194	0.20518	0.15043
4.63262	0.17118	0.12893
4.6633	0.13977	0.10615
4.69398	0.11173	0.0828
4.72466	0.08778	0.0598
4.75534	0.06862	0.03862
4.78602	0.05466	0.02329
4.8167	0.04573	0.02368
4.84738	0.0406	0.03611
4.87806	0.03733	0.04995
4.90874	0.03416	0.06214
4.93942	0.03007	0.07195
4.9701	0.02476	0.07922
5.00078	0.01849	0.08411
5.03146	0.01253	0.08697
5.06214	0.0108	0.08826
5.09282	0.01609	0.08851
5.1235	0.02439	0.0883
5.15418	0.03331	0.08808
5.18486	0.04205	0.08819
5.21553	0.05024	0.08878
5.24621	0.05766	0.08976
5.27689	0.06419	0.09094
5.30757	0.0697	0.09204
5.33825	0.07411	0.0928
5.36893	0.07729	0.09303
5.39961	0.07912	0.09262
5.43029	0.07945	0.09157
5.46097	0.07812	0.08996
5.49165	0.07501	0.08796
5.52233	0.07005	0.08574
5.55301	0.06324	0.08345
5.58369	0.05473	0.08122
5.61437	0.04492	0.07905
5.64505	0.03475	0.07688
5.67573	0.02657	0.07454
5.70641	0.02521	0.07182
5.73709	0.03285	0.0685
5.76777	0.04543	0.06436
5.79845	0.05957	0.05926
5.82913	0.07369	0.05312
5.85981	0.08687	0.04597
5.89049	0.09849	0.03794
5.92117	0.10808	0.02937
5.95185	0.11529	0.02103
5.98253	0.1199	0.01506

## Sheet: Fig. 2g
Radial distance	FT of k3∙χ(k)	FT of k3∙χ(k)
Å	Å-4	Å-4
	1:2 7 d	1:2 7 d+3 hr
0	0.22878	0.05954
0.03068	0.22245	0.06505
0.06136	0.20386	0.07771
0.09204	0.17423	0.0911
0.12272	0.13582	0.10071
0.1534	0.093	0.1039
0.18408	0.05823	0.09933
0.21476	0.0647	0.08668
0.24544	0.10602	0.06678
0.27612	0.15277	0.04274
0.3068	0.19502	0.0286
0.33748	0.2283	0.04842
0.36816	0.24969	0.08181
0.39884	0.2572	0.11547
0.42951	0.24972	0.14478
0.46019	0.22719	0.16661
0.49087	0.19076	0.17851
0.52155	0.14351	0.17864
0.55223	0.0935	0.16596
0.58291	0.06957	0.14035
0.61359	0.1061	0.10323
0.64427	0.16674	0.06085
0.67495	0.2266	0.05025
0.70563	0.27598	0.10223
0.73631	0.30835	0.17227
0.76699	0.31838	0.24641
0.79767	0.3017	0.31971
0.82835	0.25513	0.38879
0.85903	0.17703	0.45119
0.88971	0.06955	0.50538
0.92039	0.08343	0.55093
0.95107	0.25034	0.58857
0.98175	0.4429	0.62002
1.01243	0.65227	0.64764
1.04311	0.86994	0.6737
1.07379	1.08628	0.69945
1.10447	1.29064	0.72438
1.13515	1.47181	0.74578
1.16583	1.61844	0.75887
1.1965	1.71961	0.7574
1.22718	1.76545	0.73448
1.25786	1.74788	0.68361
1.28854	1.66162	0.60006
1.31922	1.50596	0.48398
1.3499	1.2886	0.35222
1.38058	1.03708	0.2891
1.41126	0.83369	0.4311
1.44194	0.85528	0.72024
1.47262	1.18586	1.08497
1.5033	1.70967	1.50074
1.53398	2.3322	1.95407
1.56466	3.00658	2.43313
1.59534	3.70338	2.92576
1.62602	4.39895	3.41914
1.6567	5.07198	3.89998
1.68738	5.70266	4.35486
1.71806	6.27281	4.77074
1.74874	6.7661	5.1354
1.77942	7.1686	5.43789
1.8101	7.46912	5.66898
1.84078	7.65961	5.82152
1.87146	7.7354	5.89075
1.90214	7.69536	5.87446
1.93282	7.54193	5.77313
1.9635	7.28096	5.58989
1.99418	6.92154	5.33045
2.02485	6.47563	5.00285
2.05553	5.95762	4.61716
2.08621	5.38381	4.18514
2.11689	4.77193	3.71974
2.14757	4.14052	3.23466
2.17825	3.50854	2.74386
2.20893	2.89503	2.26106
2.23961	2.31921	1.79935
2.27029	1.80118	1.37092
2.30097	1.36386	0.98718
2.33165	1.03554	0.65988
2.36233	0.84495	0.40598
2.39301	0.79104	0.26203
2.42369	0.8199	0.25829
2.45437	0.86685	0.31465
2.48505	0.89346	0.35807
2.51573	0.88444	0.37173
2.54641	0.83722	0.35985
2.57709	0.75564	0.33665
2.60777	0.64687	0.32394
2.63845	0.51973	0.34317
2.66913	0.38382	0.39932
2.69981	0.24936	0.47937
2.73049	0.13026	0.56652
2.76117	0.07521	0.64762
2.79184	0.13044	0.71355
2.82252	0.19568	0.75831
2.8532	0.24194	0.77837
2.88388	0.26637	0.77231
2.91456	0.27182	0.74055
2.94524	0.26529	0.68511
2.97592	0.25825	0.60941
3.0066	0.26477	0.51804
3.03728	0.29442	0.41661
3.06796	0.34564	0.31183
3.09864	0.40919	0.21257
3.12932	0.47486	0.13491
3.16	0.53422	0.11211
3.19068	0.58082	0.14611
3.22136	0.60993	0.19026
3.25204	0.61836	0.22202
3.28272	0.60434	0.23451
3.3134	0.56743	0.22574
3.34408	0.50845	0.19617
3.37476	0.42943	0.14869
3.40544	0.33375	0.09278
3.43612	0.22702	0.07432
3.4668	0.12447	0.1401
3.49748	0.10425	0.23571
3.52816	0.20305	0.33891
3.55884	0.32513	0.44227
3.58952	0.44643	0.54093
3.62019	0.56009	0.631
3.65087	0.66225	0.70934
3.68155	0.7503	0.77357
3.71223	0.8226	0.82208
3.74291	0.87831	0.85404
3.77359	0.9174	0.86939
3.80427	0.94053	0.86881
3.83495	0.949	0.85363
3.86563	0.94459	0.82575
3.89631	0.92945	0.7875
3.92699	0.90593	0.74158
3.95767	0.87643	0.69085
3.98835	0.84316	0.63827
4.01903	0.80809	0.5867
4.04971	0.77268	0.53878
4.08039	0.73793	0.49671
4.11107	0.70424	0.46203
4.14175	0.67157	0.43545
4.17243	0.63951	0.41675
4.20311	0.60744	0.40489
4.23379	0.57473	0.39831
4.26447	0.5408	0.39526
4.29515	0.50528	0.39413
4.32583	0.46801	0.39358
4.35651	0.42907	0.39253
4.38719	0.38874	0.39023
4.41786	0.34746	0.38612
4.44854	0.30578	0.37981
4.47922	0.26434	0.37108
4.5099	0.22383	0.35985
4.54058	0.18502	0.34619
4.57126	0.14883	0.33029
4.60194	0.11653	0.31252
4.63262	0.09021	0.29337
4.6633	0.0733	0.27345
4.69398	0.06925	0.25349
4.72466	0.07688	0.23424
4.75534	0.09071	0.21646
4.78602	0.10621	0.20083
4.8167	0.12099	0.18783
4.84738	0.13385	0.17773
4.87806	0.14418	0.17047
4.90874	0.15166	0.16575
4.93942	0.15616	0.16308
4.9701	0.15772	0.16193
5.00078	0.15651	0.1618
5.03146	0.15285	0.16229
5.06214	0.14726	0.16312
5.09282	0.14043	0.16405
5.1235	0.13322	0.16493
5.15418	0.12669	0.16561
5.18486	0.12189	0.16593
5.21553	0.11974	0.16576
5.24621	0.12071	0.16498
5.27689	0.12464	0.16347
5.30757	0.13085	0.16118
5.33825	0.13835	0.15813
5.36893	0.14613	0.15437
5.39961	0.15329	0.15005
5.43029	0.15914	0.14537
5.46097	0.16315	0.14059
5.49165	0.16501	0.13601
5.52233	0.16455	0.13193
5.55301	0.16177	0.12866
5.58369	0.15677	0.12648
5.61437	0.14979	0.12558
5.64505	0.14116	0.12609
5.67573	0.13129	0.12802
5.70641	0.12068	0.13129
5.73709	0.1099	0.13572
5.76777	0.09958	0.14106
5.79845	0.09042	0.14702
5.82913	0.08307	0.15329
5.85981	0.0781	0.15954
5.89049	0.07576	0.16546
5.92117	0.0759	0.17077
5.95185	0.07799	0.17522
5.98253	0.08134	0.17861

## Sheet: Fig. 3a
Wavelegnth	Absorbance	Absorbance	Absorbance	Absorbance	Absorbance
nm
	1:1 15 s+0 m	1:1 15 s+10 m	1:1 15 s+30 m	1:1 15 s+1 hr	1:1 15 s+3 hr
350	0.516	0.474	0.483	0.614	0.535
351	0.513	0.471	0.48	0.612	0.531
352	0.511	0.468	0.477	0.607	0.529
353	0.508	0.466	0.474	0.604	0.525
354	0.505	0.463	0.471	0.601	0.523
355	0.501	0.46	0.468	0.598	0.52
356	0.499	0.457	0.464	0.594	0.516
357	0.495	0.455	0.462	0.59	0.513
358	0.492	0.452	0.458	0.587	0.51
359	0.49	0.45	0.455	0.583	0.507
360	0.487	0.448	0.453	0.58	0.504
361	0.485	0.447	0.45	0.576	0.501
362	0.483	0.446	0.447	0.573	0.499
363	0.48	0.445	0.445	0.569	0.496
364	0.478	0.442	0.442	0.565	0.492
365	0.477	0.442	0.439	0.563	0.491
366	0.474	0.44	0.436	0.559	0.487
367	0.473	0.441	0.434	0.556	0.485
368	0.47	0.441	0.431	0.551	0.482
369	0.469	0.44	0.428	0.548	0.478
370	0.467	0.441	0.425	0.544	0.476
371	0.461	0.433	0.414	0.532	0.466
372	0.459	0.433	0.411	0.528	0.463
373	0.458	0.433	0.408	0.525	0.46
374	0.455	0.432	0.406	0.521	0.458
375	0.453	0.431	0.403	0.518	0.456
376	0.45	0.43	0.401	0.515	0.453
377	0.449	0.428	0.398	0.511	0.452
378	0.445	0.427	0.396	0.508	0.449
379	0.444	0.426	0.395	0.506	0.447
380	0.441	0.424	0.392	0.502	0.445
381	0.439	0.422	0.39	0.501	0.443
382	0.438	0.42	0.388	0.498	0.441
383	0.435	0.418	0.386	0.495	0.439
384	0.432	0.417	0.384	0.493	0.436
385	0.43	0.414	0.382	0.49	0.434
386	0.428	0.412	0.38	0.488	0.432
387	0.426	0.41	0.378	0.485	0.43
388	0.423	0.409	0.376	0.483	0.428
389	0.42	0.406	0.374	0.481	0.426
390	0.419	0.404	0.372	0.478	0.423
391	0.416	0.402	0.37	0.476	0.422
392	0.413	0.399	0.368	0.474	0.42
393	0.411	0.398	0.366	0.471	0.417
394	0.409	0.396	0.365	0.47	0.415
395	0.408	0.394	0.363	0.468	0.413
396	0.405	0.392	0.361	0.466	0.412
397	0.403	0.39	0.36	0.464	0.41
398	0.401	0.388	0.357	0.462	0.409
399	0.399	0.387	0.356	0.46	0.406
400	0.398	0.384	0.354	0.458	0.405
401	0.395	0.382	0.352	0.457	0.403
402	0.393	0.38	0.351	0.454	0.401
403	0.391	0.378	0.349	0.452	0.399
404	0.389	0.376	0.347	0.45	0.397
405	0.387	0.374	0.345	0.449	0.395
406	0.384	0.371	0.343	0.446	0.393
407	0.382	0.369	0.341	0.444	0.391
408	0.38	0.367	0.339	0.443	0.39
409	0.377	0.365	0.337	0.44	0.388
410	0.375	0.363	0.335	0.438	0.385
411	0.373	0.361	0.333	0.436	0.384
412	0.371	0.359	0.332	0.434	0.382
413	0.369	0.357	0.33	0.433	0.38
414	0.367	0.354	0.328	0.431	0.379
415	0.365	0.352	0.326	0.428	0.377
416	0.363	0.35	0.324	0.427	0.375
417	0.361	0.348	0.322	0.425	0.373
418	0.359	0.346	0.32	0.422	0.371
419	0.355	0.343	0.318	0.42	0.37
420	0.354	0.342	0.317	0.418	0.368
421	0.351	0.34	0.315	0.416	0.366
422	0.349	0.338	0.313	0.414	0.365
423	0.348	0.336	0.311	0.412	0.362
424	0.345	0.333	0.309	0.409	0.361
425	0.342	0.331	0.307	0.407	0.359
426	0.34	0.329	0.305	0.406	0.357
427	0.339	0.328	0.304	0.403	0.356
428	0.336	0.325	0.302	0.401	0.354
429	0.334	0.324	0.301	0.399	0.353
430	0.332	0.322	0.299	0.397	0.351
431	0.329	0.32	0.297	0.396	0.35
432	0.328	0.319	0.296	0.394	0.348
433	0.327	0.317	0.295	0.392	0.347
434	0.325	0.316	0.294	0.39	0.346
435	0.323	0.314	0.292	0.388	0.344
436	0.321	0.312	0.291	0.387	0.343
437	0.319	0.311	0.289	0.385	0.342
438	0.318	0.309	0.288	0.383	0.34
439	0.316	0.308	0.287	0.381	0.339
440	0.314	0.306	0.285	0.379	0.337
441	0.312	0.305	0.284	0.378	0.336
442	0.31	0.303	0.283	0.376	0.335
443	0.309	0.301	0.281	0.374	0.333
444	0.307	0.3	0.28	0.372	0.331
445	0.305	0.298	0.278	0.371	0.33
446	0.303	0.297	0.277	0.369	0.329
447	0.302	0.295	0.275	0.367	0.328
448	0.3	0.294	0.274	0.366	0.326
449	0.298	0.293	0.273	0.364	0.325
450	0.297	0.291	0.271	0.362	0.323
451	0.295	0.29	0.27	0.361	0.322
452	0.293	0.288	0.268	0.359	0.321
453	0.292	0.287	0.267	0.357	0.319
454	0.29	0.285	0.266	0.356	0.318
455	0.288	0.283	0.264	0.354	0.316
456	0.287	0.282	0.263	0.352	0.314
457	0.285	0.28	0.261	0.35	0.313
458	0.283	0.278	0.26	0.348	0.311
459	0.281	0.277	0.258	0.347	0.31
460	0.28	0.275	0.257	0.345	0.308
461	0.278	0.273	0.255	0.343	0.306
462	0.276	0.272	0.253	0.342	0.305
463	0.274	0.27	0.252	0.34	0.303
464	0.273	0.269	0.251	0.339	0.302
465	0.272	0.267	0.249	0.337	0.3
466	0.27	0.266	0.248	0.336	0.299
467	0.269	0.265	0.247	0.334	0.298
468	0.268	0.263	0.245	0.332	0.296
469	0.266	0.262	0.244	0.331	0.294
470	0.265	0.261	0.243	0.33	0.293
471	0.264	0.259	0.242	0.328	0.292
472	0.262	0.258	0.24	0.326	0.291
473	0.261	0.256	0.238	0.325	0.289
474	0.259	0.255	0.237	0.323	0.287
475	0.258	0.254	0.236	0.322	0.286
476	0.256	0.252	0.235	0.32	0.285
477	0.255	0.251	0.234	0.318	0.283
478	0.253	0.249	0.232	0.317	0.282
479	0.252	0.248	0.231	0.316	0.281
480	0.251	0.247	0.23	0.314	0.279
481	0.249	0.245	0.229	0.312	0.278
482	0.248	0.244	0.227	0.311	0.277
483	0.247	0.243	0.226	0.31	0.276
484	0.245	0.241	0.225	0.308	0.274
485	0.244	0.24	0.223	0.307	0.273
486	0.243	0.239	0.222	0.306	0.271
487	0.242	0.238	0.221	0.304	0.27
488	0.241	0.236	0.22	0.302	0.269
489	0.239	0.235	0.219	0.301	0.267
490	0.238	0.234	0.218	0.299	0.266
491	0.237	0.232	0.216	0.298	0.265
492	0.235	0.231	0.215	0.296	0.263
493	0.234	0.229	0.214	0.294	0.262
494	0.233	0.228	0.212	0.293	0.26
495	0.231	0.226	0.211	0.291	0.258
496	0.23	0.225	0.21	0.29	0.257
497	0.229	0.224	0.208	0.288	0.256
498	0.227	0.222	0.207	0.287	0.254
499	0.226	0.222	0.206	0.286	0.253
500	0.225	0.22	0.205	0.284	0.252
501	0.224	0.22	0.204	0.283	0.251
502	0.223	0.218	0.203	0.281	0.249
503	0.222	0.217	0.202	0.28	0.248
504	0.221	0.216	0.201	0.279	0.247
505	0.22	0.215	0.2	0.278	0.246
506	0.219	0.214	0.199	0.276	0.244
507	0.217	0.213	0.198	0.275	0.243
508	0.217	0.212	0.197	0.273	0.242
509	0.215	0.212	0.196	0.272	0.24
510	0.214	0.21	0.195	0.271	0.239
511	0.213	0.209	0.195	0.269	0.238
512	0.213	0.208	0.194	0.268	0.236
513	0.212	0.207	0.193	0.267	0.236
514	0.21	0.206	0.192	0.265	0.234
515	0.21	0.206	0.191	0.264	0.233
516	0.209	0.204	0.19	0.263	0.232
517	0.208	0.204	0.189	0.262	0.23
518	0.208	0.202	0.188	0.26	0.229
519	0.207	0.201	0.187	0.259	0.229
520	0.205	0.201	0.187	0.258	0.227
521	0.205	0.2	0.186	0.256	0.226
522	0.204	0.199	0.185	0.255	0.225
523	0.203	0.198	0.184	0.254	0.224
524	0.202	0.197	0.183	0.252	0.223
525	0.201	0.195	0.182	0.251	0.221
526	0.2	0.194	0.181	0.249	0.22
527	0.199	0.193	0.18	0.248	0.218
528	0.198	0.192	0.179	0.246	0.217
529	0.197	0.191	0.177	0.245	0.216
530	0.196	0.19	0.177	0.243	0.214
531	0.195	0.189	0.176	0.242	0.213
532	0.195	0.188	0.175	0.241	0.212
533	0.193	0.187	0.174	0.239	0.211
534	0.193	0.186	0.173	0.238	0.21
535	0.192	0.186	0.173	0.237	0.209
536	0.191	0.185	0.172	0.236	0.208
537	0.19	0.184	0.171	0.235	0.207
538	0.189	0.183	0.17	0.233	0.206
539	0.188	0.182	0.169	0.232	0.205
540	0.188	0.181	0.169	0.231	0.204
541	0.187	0.181	0.168	0.23	0.203
542	0.185	0.179	0.166	0.228	0.202
543	0.185	0.178	0.166	0.227	0.2
544	0.184	0.177	0.165	0.226	0.199
545	0.183	0.177	0.165	0.224	0.198
546	0.183	0.176	0.164	0.223	0.197
547	0.182	0.175	0.163	0.222	0.196
548	0.181	0.174	0.162	0.221	0.195
549	0.18	0.173	0.161	0.22	0.194
550	0.18	0.172	0.161	0.218	0.193
551	0.178	0.172	0.16	0.217	0.192
552	0.178	0.171	0.159	0.216	0.191
553	0.177	0.17	0.158	0.215	0.19
554	0.176	0.169	0.157	0.214	0.189
555	0.175	0.168	0.157	0.213	0.188
556	0.175	0.167	0.156	0.211	0.187
557	0.174	0.167	0.155	0.21	0.186
558	0.173	0.166	0.154	0.209	0.185
559	0.172	0.165	0.154	0.207	0.183
560	0.171	0.164	0.153	0.206	0.182
561	0.17	0.163	0.152	0.204	0.181
562	0.17	0.163	0.152	0.203	0.18
563	0.169	0.162	0.151	0.201	0.179
564	0.168	0.161	0.15	0.2	0.178
565	0.167	0.16	0.149	0.199	0.177
566	0.166	0.159	0.148	0.197	0.176
567	0.166	0.158	0.147	0.196	0.175
568	0.165	0.158	0.146	0.195	0.174
569	0.164	0.157	0.146	0.194	0.173
570	0.163	0.156	0.145	0.193	0.172
571	0.163	0.155	0.145	0.192	0.171
572	0.162	0.155	0.144	0.191	0.17
573	0.161	0.154	0.144	0.19	0.169
574	0.16	0.153	0.143	0.189	0.168
575	0.16	0.153	0.142	0.188	0.168
576	0.159	0.152	0.142	0.187	0.167
577	0.158	0.151	0.141	0.186	0.166
578	0.158	0.151	0.14	0.184	0.165
579	0.157	0.15	0.14	0.183	0.164
580	0.157	0.149	0.139	0.182	0.163
581	0.156	0.149	0.138	0.181	0.162
582	0.155	0.148	0.138	0.18	0.161
583	0.154	0.147	0.137	0.179	0.16
584	0.154	0.147	0.137	0.178	0.16
585	0.153	0.146	0.136	0.178	0.159
586	0.152	0.145	0.135	0.176	0.158
587	0.152	0.145	0.135	0.175	0.157
588	0.151	0.144	0.134	0.174	0.156
589	0.151	0.143	0.133	0.173	0.155
590	0.15	0.143	0.133	0.172	0.155
591	0.15	0.143	0.133	0.171	0.154
592	0.149	0.142	0.132	0.17	0.153
593	0.148	0.141	0.131	0.169	0.152
594	0.147	0.14	0.131	0.168	0.151
595	0.146	0.14	0.13	0.167	0.15
596	0.146	0.139	0.129	0.166	0.149
597	0.145	0.139	0.129	0.165	0.149
598	0.144	0.138	0.128	0.164	0.148
599	0.144	0.138	0.128	0.163	0.147
600	0.143	0.137	0.127	0.162	0.146
601	0.143	0.136	0.127	0.161	0.146
602	0.142	0.136	0.126	0.16	0.145
603	0.142	0.135	0.126	0.16	0.144
604	0.141	0.135	0.125	0.158	0.144
605	0.14	0.134	0.125	0.158	0.143
606	0.14	0.133	0.125	0.157	0.142
607	0.139	0.133	0.124	0.157	0.142
608	0.139	0.132	0.123	0.156	0.141
609	0.138	0.132	0.123	0.155	0.14
610	0.138	0.131	0.123	0.154	0.139
611	0.136	0.131	0.122	0.153	0.139
612	0.136	0.13	0.121	0.153	0.138
613	0.135	0.129	0.121	0.152	0.138
614	0.134	0.128	0.119	0.151	0.137
615	0.134	0.128	0.12	0.15	0.136
616	0.134	0.128	0.12	0.149	0.135
617	0.135	0.129	0.12	0.149	0.135
618	0.135	0.129	0.121	0.148	0.134
619	0.135	0.13	0.121	0.147	0.133
620	0.136	0.13	0.122	0.146	0.133
621	0.136	0.131	0.123	0.145	0.132
622	0.137	0.132	0.124	0.145	0.132
623	0.137	0.132	0.124	0.144	0.131
624	0.138	0.133	0.125	0.143	0.13
625	0.139	0.134	0.126	0.143	0.13
626	0.139	0.133	0.126	0.142	0.129
627	0.139	0.134	0.126	0.141	0.129
628	0.139	0.134	0.127	0.14	0.128
629	0.139	0.134	0.126	0.14	0.128
630	0.139	0.134	0.127	0.139	0.127
631	0.138	0.133	0.126	0.138	0.126
632	0.138	0.133	0.126	0.137	0.126
633	0.137	0.132	0.126	0.137	0.125
634	0.137	0.131	0.125	0.136	0.125
635	0.136	0.131	0.125	0.136	0.124
636	0.136	0.13	0.124	0.135	0.124
637	0.135	0.13	0.123	0.134	0.123
638	0.134	0.129	0.123	0.134	0.122
639	0.134	0.129	0.122	0.133	0.122
640	0.133	0.128	0.121	0.133	0.122
641	0.132	0.127	0.121	0.132	0.121
642	0.132	0.127	0.12	0.131	0.12
643	0.131	0.126	0.119	0.131	0.12
644	0.13	0.125	0.119	0.13	0.12
645	0.129	0.125	0.119	0.13	0.119
646	0.129	0.124	0.118	0.129	0.119
647	0.128	0.123	0.117	0.128	0.118
648	0.127	0.123	0.117	0.128	0.118
649	0.127	0.122	0.116	0.127	0.117
650	0.125	0.121	0.115	0.126	0.117
651	0.125	0.121	0.115	0.126	0.116
652	0.124	0.12	0.114	0.125	0.116
653	0.124	0.119	0.114	0.125	0.115
654	0.123	0.119	0.113	0.124	0.115
655	0.123	0.118	0.113	0.124	0.114
656	0.122	0.118	0.112	0.123	0.113
657	0.122	0.117	0.112	0.123	0.113
658	0.121	0.116	0.111	0.122	0.113
659	0.121	0.116	0.111	0.121	0.112
660	0.12	0.115	0.11	0.121	0.112
661	0.119	0.114	0.11	0.12	0.111
662	0.118	0.114	0.109	0.119	0.111
663	0.118	0.114	0.109	0.119	0.11
664	0.118	0.113	0.108	0.118	0.11
665	0.117	0.113	0.108	0.118	0.109
666	0.116	0.112	0.107	0.117	0.109
667	0.116	0.111	0.107	0.117	0.108
668	0.115	0.111	0.106	0.116	0.108
669	0.115	0.11	0.106	0.116	0.107
670	0.114	0.11	0.105	0.115	0.106
671	0.114	0.11	0.105	0.114	0.106
672	0.113	0.109	0.105	0.114	0.106
673	0.113	0.108	0.104	0.113	0.105
674	0.112	0.108	0.104	0.113	0.105
675	0.112	0.107	0.103	0.112	0.104
676	0.112	0.107	0.103	0.112	0.104
677	0.111	0.107	0.103	0.111	0.103
678	0.11	0.106	0.102	0.111	0.103
679	0.11	0.106	0.102	0.11	0.102
680	0.11	0.105	0.102	0.11	0.102
681	0.109	0.105	0.101	0.109	0.101
682	0.109	0.104	0.101	0.109	0.101
683	0.108	0.104	0.1	0.108	0.1
684	0.108	0.103	0.1	0.108	0.1
685	0.108	0.103	0.099	0.107	0.1
686	0.107	0.103	0.099	0.107	0.099
687	0.107	0.102	0.098	0.106	0.099
688	0.107	0.102	0.098	0.106	0.098
689	0.106	0.101	0.098	0.105	0.097
690	0.106	0.101	0.097	0.105	0.097
691	0.105	0.101	0.097	0.104	0.097
692	0.105	0.1	0.096	0.104	0.096
693	0.104	0.1	0.096	0.103	0.096
694	0.104	0.099	0.096	0.103	0.095
695	0.103	0.099	0.095	0.102	0.095
696	0.103	0.098	0.095	0.102	0.094
697	0.102	0.098	0.094	0.101	0.094
698	0.102	0.097	0.094	0.101	0.093
699	0.102	0.097	0.094	0.1	0.093
700	0.102	0.096	0.093	0.1	0.093
701	0.101	0.096	0.093	0.099	0.092
702	0.1	0.095	0.092	0.099	0.092
703	0.1	0.095	0.092	0.098	0.091
704	0.099	0.094	0.091	0.098	0.091
705	0.099	0.094	0.091	0.097	0.09
706	0.098	0.094	0.09	0.097	0.09
707	0.098	0.093	0.09	0.096	0.089
708	0.097	0.093	0.09	0.096	0.089
709	0.097	0.092	0.09	0.095	0.089
710	0.097	0.092	0.089	0.095	0.088
711	0.096	0.092	0.089	0.094	0.088
712	0.096	0.091	0.088	0.094	0.087
713	0.096	0.091	0.088	0.093	0.087
714	0.095	0.09	0.087	0.093	0.086
715	0.095	0.09	0.087	0.093	0.086
716	0.094	0.089	0.087	0.092	0.085
717	0.094	0.089	0.086	0.091	0.085
718	0.094	0.088	0.086	0.091	0.085
719	0.093	0.088	0.086	0.091	0.084
720	0.093	0.088	0.085	0.09	0.084
721	0.092	0.087	0.085	0.09	0.083
722	0.092	0.087	0.085	0.089	0.083
723	0.092	0.087	0.084	0.089	0.083
724	0.091	0.086	0.084	0.088	0.082
725	0.091	0.086	0.084	0.088	0.082
726	0.091	0.085	0.083	0.087	0.082
727	0.09	0.085	0.083	0.087	0.081
728	0.09	0.084	0.082	0.087	0.081
729	0.089	0.084	0.082	0.086	0.08
730	0.089	0.083	0.081	0.086	0.08
731	0.089	0.084	0.081	0.085	0.079
732	0.088	0.083	0.081	0.085	0.079
733	0.088	0.083	0.08	0.084	0.079
734	0.087	0.082	0.08	0.084	0.078
735	0.087	0.081	0.079	0.083	0.078
736	0.087	0.081	0.079	0.083	0.078
737	0.086	0.081	0.079	0.083	0.077
738	0.086	0.08	0.079	0.082	0.077
739	0.086	0.08	0.078	0.081	0.077
740	0.085	0.08	0.078	0.081	0.076
741	0.085	0.08	0.078	0.081	0.075
742	0.085	0.079	0.078	0.08	0.075
743	0.084	0.079	0.077	0.08	0.075
744	0.084	0.078	0.076	0.079	0.075
745	0.084	0.078	0.076	0.079	0.074
746	0.083	0.077	0.076	0.079	0.074
747	0.083	0.077	0.076	0.078	0.073
748	0.083	0.077	0.075	0.078	0.073
749	0.082	0.077	0.076	0.077	0.073
750	0.082	0.076	0.074	0.077	0.073
751	0.081	0.076	0.074	0.077	0.072
752	0.081	0.076	0.074	0.076	0.072
753	0.081	0.075	0.074	0.075	0.072
754	0.08	0.075	0.073	0.075	0.071
755	0.08	0.074	0.073	0.075	0.071
756	0.08	0.074	0.073	0.075	0.071
757	0.08	0.074	0.073	0.074	0.07
758	0.079	0.073	0.072	0.074	0.069
759	0.079	0.073	0.071	0.074	0.07
760	0.079	0.073	0.072	0.073	0.069
761	0.078	0.073	0.071	0.073	0.069
762	0.078	0.072	0.071	0.073	0.069
763	0.078	0.072	0.071	0.072	0.068
764	0.078	0.071	0.07	0.072	0.068
765	0.077	0.071	0.07	0.071	0.068
766	0.077	0.071	0.069	0.071	0.067
767	0.076	0.07	0.069	0.071	0.067
768	0.076	0.07	0.068	0.07	0.067
769	0.076	0.07	0.068	0.07	0.066
770	0.075	0.069	0.068	0.069	0.066
771	0.075	0.069	0.067	0.069	0.066
772	0.074	0.069	0.067	0.069	0.065
773	0.074	0.068	0.067	0.068	0.065
774	0.074	0.068	0.067	0.068	0.065
775	0.074	0.068	0.066	0.068	0.064
776	0.074	0.067	0.066	0.067	0.064
777	0.073	0.067	0.066	0.067	0.064
778	0.073	0.067	0.065	0.067	0.063
779	0.072	0.066	0.065	0.067	0.063
780	0.072	0.066	0.065	0.066	0.063
781	0.072	0.066	0.064	0.066	0.063
782	0.072	0.065	0.064	0.065	0.062
783	0.071	0.065	0.064	0.065	0.062
784	0.071	0.065	0.063	0.065	0.061
785	0.07	0.064	0.063	0.064	0.061
786	0.07	0.064	0.063	0.064	0.061
787	0.07	0.064	0.062	0.063	0.061
788	0.07	0.064	0.062	0.063	0.06
789	0.069	0.063	0.062	0.063	0.06
790	0.069	0.063	0.062	0.063	0.06
791	0.069	0.063	0.061	0.062	0.06
792	0.069	0.062	0.062	0.062	0.059
793	0.068	0.062	0.061	0.062	0.059
794	0.068	0.062	0.06	0.061	0.059
795	0.068	0.062	0.06	0.061	0.059
796	0.068	0.061	0.06	0.061	0.058
797	0.067	0.061	0.059	0.06	0.058
798	0.067	0.061	0.059	0.06	0.058
799	0.067	0.06	0.059	0.06	0.057
800	0.066	0.06	0.059	0.06	0.057
801	0.066	0.06	0.059	0.059	0.057
802	0.066	0.059	0.058	0.059	0.057
803	0.065	0.059	0.058	0.059	0.056
804	0.065	0.058	0.057	0.058	0.056
805	0.065	0.058	0.057	0.058	0.056
806	0.065	0.058	0.057	0.057	0.056
807	0.064	0.058	0.057	0.058	0.055
808	0.063	0.057	0.056	0.057	0.055
809	0.064	0.057	0.056	0.057	0.055
810	0.063	0.057	0.056	0.057	0.054
811	0.063	0.057	0.055	0.056	0.054
812	0.063	0.057	0.056	0.056	0.054
813	0.062	0.056	0.055	0.056	0.054
814	0.062	0.056	0.055	0.056	0.053
815	0.062	0.056	0.054	0.055	0.053
816	0.062	0.055	0.054	0.055	0.053
817	0.062	0.055	0.054	0.055	0.052
818	0.061	0.055	0.053	0.054	0.052
819	0.061	0.055	0.053	0.054	0.052
820	0.061	0.054	0.053	0.054	0.052
821	0.06	0.054	0.053	0.053	0.051
822	0.06	0.054	0.052	0.053	0.051
823	0.06	0.054	0.052	0.053	0.051
824	0.06	0.053	0.052	0.053	0.051
825	0.06	0.053	0.052	0.053	0.051
826	0.059	0.053	0.052	0.052	0.05
827	0.059	0.053	0.051	0.052	0.051
828	0.058	0.052	0.051	0.052	0.05
829	0.059	0.052	0.051	0.051	0.05
830	0.058	0.052	0.05	0.051	0.049
831	0.058	0.051	0.05	0.051	0.049
832	0.058	0.051	0.05	0.051	0.049
833	0.058	0.051	0.05	0.051	0.049
834	0.057	0.051	0.049	0.05	0.049
835	0.057	0.051	0.049	0.05	0.048
836	0.057	0.05	0.049	0.05	0.048
837	0.056	0.05	0.049	0.05	0.048
838	0.056	0.05	0.049	0.049	0.048
839	0.056	0.049	0.048	0.049	0.048
840	0.056	0.049	0.048	0.049	0.047
841	0.055	0.049	0.048	0.049	0.047
842	0.055	0.049	0.047	0.048	0.047
843	0.055	0.049	0.047	0.048	0.046
844	0.054	0.048	0.047	0.048	0.046
845	0.054	0.048	0.046	0.048	0.046
846	0.054	0.048	0.046	0.048	0.046
847	0.054	0.048	0.046	0.047	0.045
848	0.053	0.047	0.046	0.047	0.045
849	0.053	0.047	0.045	0.047	0.045
850	0.053	0.047	0.045	0.046	0.045
851	0.053	0.047	0.045	0.046	0.045
852	0.052	0.047	0.045	0.046	0.044
853	0.052	0.046	0.045	0.046	0.044
854	0.052	0.046	0.044	0.046	0.044
855	0.052	0.046	0.044	0.046	0.044
856	0.051	0.045	0.044	0.046	0.044
857	0.052	0.046	0.044	0.045	0.044
858	0.051	0.045	0.044	0.045	0.043
859	0.051	0.045	0.043	0.045	0.043
860	0.051	0.045	0.043	0.045	0.043
861	0.05	0.044	0.043	0.044	0.043
862	0.05	0.044	0.043	0.044	0.043
863	0.05	0.044	0.043	0.044	0.043
864	0.05	0.044	0.042	0.044	0.042
865	0.05	0.044	0.042	0.044	0.042
866	0.05	0.044	0.042	0.044	0.042
867	0.05	0.043	0.042	0.044	0.042
868	0.049	0.043	0.042	0.043	0.042
869	0.049	0.043	0.042	0.043	0.042
870	0.048	0.043	0.041	0.043	0.041
871	0.048	0.043	0.041	0.043	0.041
872	0.048	0.043	0.041	0.043	0.041
873	0.048	0.042	0.041	0.042	0.041
874	0.047	0.042	0.04	0.042	0.041
875	0.047	0.042	0.04	0.042	0.04
876	0.047	0.042	0.04	0.042	0.04
877	0.047	0.041	0.04	0.042	0.04
878	0.047	0.041	0.04	0.041	0.04
879	0.047	0.042	0.039	0.041	0.04
880	0.046	0.041	0.039	0.041	0.039
881	0.046	0.041	0.039	0.041	0.039
882	0.046	0.04	0.039	0.041	0.039
883	0.046	0.04	0.038	0.041	0.039
884	0.045	0.04	0.038	0.041	0.039
885	0.045	0.04	0.038	0.04	0.039
886	0.045	0.04	0.038	0.04	0.039
887	0.045	0.04	0.038	0.04	0.038
888	0.045	0.039	0.037	0.04	0.038
889	0.044	0.039	0.037	0.04	0.038
890	0.044	0.039	0.037	0.04	0.038
891	0.044	0.039	0.037	0.039	0.038
892	0.044	0.039	0.037	0.039	0.038
893	0.044	0.039	0.037	0.039	0.038
894	0.043	0.039	0.037	0.039	0.037
895	0.043	0.038	0.036	0.039	0.037
896	0.043	0.038	0.036	0.039	0.037
897	0.043	0.038	0.036	0.038	0.037
898	0.042	0.038	0.036	0.038	0.037
899	0.042	0.038	0.036	0.038	0.036
900	0.042	0.038	0.036	0.038	0.036

[truncated: 12 more sheets: Fig. 3b, Fig. 3d, Fig. 3e, Fig. 4a, Fig. 4b, Fig. 4d, Fig. 4e, Fig. 5a, Fig. 5b, Fig. 5c, Fig. 5d, Fig. 5e]
