# Supplementary material for: Critical roles of metal–ligand complexes in the controlled synthesis of various metal nanoclusters
Source: Nat Commun. 2023 Jun 2;14:3201. doi: 10.1038/s41467-023-38955-y (PMC10238426; doi:10.1038/s41467-023-38955-y)
Supplement: Supplementary file 5 — Source Data file 2 [file 41467_2023_38955_MOESM5_ESM.xlsx]

## Sheet: Supple Fig. 1a
Wavelength	Absorbance	Absorbance	Absorbance	Absorbance	Absorbance	Absorbance
nm
	15 s	1 h	4 h	1 d	4 d	7 d
350	0.434	0.39	0.405	0.368	0.357	0.341
351	0.429	0.386	0.4	0.363	0.353	0.338
352	0.425	0.382	0.396	0.359	0.349	0.334
353	0.421	0.377	0.392	0.355	0.344	0.331
354	0.417	0.372	0.386	0.35	0.34	0.326
355	0.412	0.368	0.381	0.346	0.336	0.322
356	0.408	0.363	0.377	0.342	0.331	0.318
357	0.404	0.359	0.372	0.337	0.326	0.315
358	0.401	0.354	0.367	0.333	0.322	0.311
359	0.397	0.35	0.363	0.329	0.318	0.308
360	0.393	0.347	0.357	0.325	0.315	0.304
361	0.39	0.343	0.354	0.321	0.311	0.3
362	0.387	0.34	0.349	0.318	0.307	0.297
363	0.384	0.337	0.346	0.314	0.304	0.294
364	0.381	0.333	0.342	0.31	0.3	0.29
365	0.378	0.33	0.338	0.306	0.297	0.287
366	0.376	0.327	0.335	0.303	0.294	0.283
367	0.373	0.324	0.331	0.299	0.29	0.28
368	0.37	0.322	0.327	0.295	0.287	0.277
369	0.368	0.319	0.324	0.292	0.285	0.273
370	0.366	0.316	0.32	0.288	0.282	0.269
371	0.359	0.309	0.31	0.284	0.275	0.262
372	0.356	0.306	0.307	0.279	0.272	0.258
373	0.353	0.304	0.304	0.276	0.27	0.254
374	0.351	0.302	0.301	0.274	0.267	0.25
375	0.348	0.3	0.298	0.27	0.265	0.247
376	0.346	0.298	0.296	0.267	0.262	0.244
377	0.344	0.296	0.294	0.265	0.26	0.241
378	0.343	0.294	0.291	0.262	0.258	0.238
379	0.34	0.293	0.29	0.26	0.256	0.236
380	0.338	0.291	0.288	0.258	0.253	0.233
381	0.336	0.289	0.286	0.256	0.251	0.231
382	0.334	0.287	0.285	0.253	0.249	0.228
383	0.333	0.286	0.284	0.252	0.247	0.227
384	0.331	0.285	0.282	0.25	0.246	0.225
385	0.33	0.284	0.281	0.248	0.244	0.222
386	0.328	0.282	0.279	0.246	0.242	0.22
387	0.326	0.281	0.278	0.244	0.241	0.219
388	0.324	0.279	0.277	0.242	0.239	0.216
389	0.323	0.278	0.275	0.239	0.237	0.214
390	0.322	0.276	0.274	0.237	0.235	0.212
391	0.32	0.274	0.271	0.235	0.233	0.21
392	0.319	0.271	0.269	0.232	0.231	0.208
393	0.318	0.269	0.266	0.23	0.23	0.206
394	0.316	0.267	0.264	0.227	0.227	0.205
395	0.315	0.265	0.261	0.224	0.225	0.203
396	0.314	0.262	0.259	0.222	0.223	0.202
397	0.312	0.261	0.255	0.22	0.221	0.2
398	0.311	0.258	0.252	0.217	0.218	0.199
399	0.309	0.255	0.249	0.214	0.216	0.197
400	0.307	0.252	0.246	0.212	0.214	0.195
401	0.305	0.248	0.242	0.209	0.211	0.193
402	0.304	0.245	0.239	0.206	0.209	0.191
403	0.302	0.241	0.234	0.203	0.206	0.189
404	0.299	0.238	0.23	0.2	0.203	0.187
405	0.297	0.235	0.227	0.197	0.2	0.185
406	0.295	0.231	0.223	0.194	0.198	0.183
407	0.293	0.227	0.218	0.191	0.195	0.181
408	0.29	0.224	0.215	0.188	0.192	0.178
409	0.288	0.22	0.211	0.185	0.19	0.176
410	0.286	0.217	0.208	0.182	0.187	0.175
411	0.284	0.214	0.205	0.18	0.185	0.172
412	0.281	0.211	0.201	0.178	0.182	0.171
413	0.279	0.208	0.198	0.175	0.18	0.168
414	0.277	0.205	0.195	0.173	0.178	0.167
415	0.275	0.202	0.192	0.171	0.176	0.165
416	0.273	0.2	0.19	0.168	0.174	0.163
417	0.271	0.197	0.188	0.166	0.171	0.162
418	0.268	0.195	0.185	0.164	0.17	0.16
419	0.266	0.192	0.183	0.162	0.168	0.158
420	0.264	0.19	0.181	0.16	0.165	0.157
421	0.262	0.187	0.179	0.158	0.163	0.155
422	0.259	0.186	0.176	0.156	0.162	0.153
423	0.257	0.184	0.174	0.155	0.16	0.152
424	0.256	0.181	0.173	0.153	0.159	0.151
425	0.254	0.179	0.171	0.152	0.157	0.149
426	0.252	0.178	0.169	0.151	0.156	0.148
427	0.251	0.176	0.168	0.149	0.155	0.147
428	0.25	0.175	0.167	0.148	0.154	0.146
429	0.248	0.174	0.165	0.147	0.153	0.146
430	0.247	0.173	0.164	0.147	0.152	0.145
431	0.246	0.172	0.164	0.146	0.152	0.144
432	0.245	0.171	0.163	0.145	0.151	0.143
433	0.244	0.17	0.162	0.145	0.149	0.142
434	0.243	0.169	0.161	0.144	0.149	0.142
435	0.242	0.168	0.16	0.143	0.148	0.141
436	0.241	0.167	0.159	0.143	0.148	0.14
437	0.24	0.166	0.159	0.142	0.147	0.14
438	0.239	0.165	0.158	0.142	0.147	0.139
439	0.238	0.164	0.157	0.141	0.146	0.139
440	0.237	0.163	0.156	0.141	0.145	0.138
441	0.236	0.162	0.155	0.14	0.145	0.137
442	0.235	0.161	0.155	0.14	0.144	0.137
443	0.233	0.16	0.154	0.139	0.143	0.136
444	0.232	0.16	0.153	0.138	0.142	0.135
445	0.231	0.159	0.152	0.138	0.142	0.134
446	0.23	0.158	0.151	0.137	0.141	0.134
447	0.228	0.157	0.15	0.136	0.14	0.133
448	0.227	0.156	0.15	0.135	0.14	0.132
449	0.225	0.155	0.149	0.135	0.139	0.131
450	0.224	0.154	0.148	0.133	0.137	0.131
451	0.223	0.153	0.147	0.132	0.136	0.13
452	0.222	0.152	0.146	0.132	0.135	0.128
453	0.22	0.151	0.144	0.13	0.134	0.128
454	0.218	0.15	0.143	0.129	0.133	0.127
455	0.216	0.149	0.142	0.128	0.132	0.126
456	0.215	0.148	0.141	0.127	0.131	0.124
457	0.213	0.147	0.14	0.126	0.13	0.123
458	0.211	0.145	0.138	0.125	0.128	0.122
459	0.209	0.144	0.137	0.123	0.127	0.121
460	0.207	0.143	0.135	0.123	0.126	0.119
461	0.206	0.142	0.134	0.121	0.124	0.118
462	0.204	0.141	0.133	0.121	0.123	0.117
463	0.202	0.139	0.132	0.119	0.122	0.116
464	0.201	0.138	0.131	0.118	0.121	0.115
465	0.199	0.137	0.13	0.117	0.12	0.114
466	0.198	0.136	0.129	0.116	0.119	0.113
467	0.196	0.135	0.128	0.115	0.117	0.112
468	0.195	0.133	0.126	0.114	0.117	0.111
469	0.193	0.133	0.126	0.113	0.115	0.111
470	0.192	0.132	0.125	0.112	0.114	0.109
471	0.19	0.131	0.123	0.111	0.113	0.108
472	0.189	0.13	0.122	0.11	0.112	0.107
473	0.187	0.128	0.121	0.109	0.111	0.106
474	0.185	0.127	0.12	0.108	0.11	0.105
475	0.184	0.126	0.118	0.107	0.109	0.105
476	0.182	0.125	0.118	0.106	0.108	0.104
477	0.181	0.124	0.117	0.105	0.107	0.102
478	0.179	0.123	0.115	0.104	0.106	0.101
479	0.178	0.122	0.114	0.103	0.104	0.1
480	0.176	0.12	0.113	0.103	0.103	0.099
481	0.175	0.119	0.112	0.101	0.102	0.099
482	0.174	0.118	0.112	0.101	0.101	0.098
483	0.172	0.117	0.111	0.1	0.1	0.097
484	0.171	0.116	0.109	0.099	0.1	0.096
485	0.169	0.115	0.108	0.098	0.099	0.095
486	0.168	0.114	0.107	0.097	0.098	0.094
487	0.167	0.112	0.106	0.096	0.097	0.093
488	0.165	0.111	0.105	0.095	0.095	0.092
489	0.164	0.11	0.104	0.094	0.094	0.091
490	0.162	0.109	0.103	0.092	0.093	0.09
491	0.161	0.108	0.102	0.092	0.092	0.089
492	0.159	0.107	0.101	0.091	0.091	0.088
493	0.158	0.105	0.1	0.09	0.09	0.087
494	0.156	0.104	0.098	0.088	0.089	0.087
495	0.155	0.103	0.097	0.087	0.088	0.085
496	0.153	0.101	0.096	0.087	0.087	0.084
497	0.152	0.1	0.095	0.086	0.085	0.083
498	0.15	0.099	0.094	0.085	0.084	0.082
499	0.149	0.098	0.093	0.084	0.083	0.082
500	0.147	0.098	0.092	0.083	0.082	0.08
501	0.146	0.096	0.091	0.082	0.081	0.08
502	0.145	0.095	0.09	0.081	0.08	0.079
503	0.143	0.094	0.089	0.08	0.079	0.078
504	0.142	0.093	0.088	0.079	0.078	0.077
505	0.141	0.092	0.087	0.078	0.077	0.076
506	0.14	0.091	0.086	0.077	0.076	0.075
507	0.139	0.09	0.085	0.077	0.075	0.075
508	0.137	0.09	0.085	0.076	0.074	0.073
509	0.136	0.088	0.084	0.075	0.073	0.073
510	0.135	0.088	0.083	0.074	0.072	0.072
511	0.134	0.086	0.082	0.073	0.071	0.071
512	0.133	0.086	0.081	0.072	0.071	0.07
513	0.131	0.085	0.08	0.072	0.07	0.07
514	0.13	0.084	0.08	0.071	0.069	0.069
515	0.129	0.083	0.079	0.07	0.068	0.069
516	0.128	0.083	0.078	0.07	0.067	0.068
517	0.127	0.082	0.078	0.069	0.067	0.067
518	0.126	0.081	0.077	0.068	0.066	0.067
519	0.125	0.08	0.076	0.068	0.066	0.066
520	0.124	0.08	0.076	0.067	0.065	0.066
521	0.124	0.079	0.075	0.066	0.064	0.065
522	0.123	0.078	0.074	0.065	0.063	0.064
523	0.121	0.077	0.073	0.064	0.063	0.064
524	0.121	0.077	0.072	0.064	0.062	0.063
525	0.119	0.075	0.072	0.063	0.061	0.062
526	0.118	0.075	0.07	0.062	0.061	0.062
527	0.117	0.074	0.07	0.061	0.06	0.061
528	0.116	0.073	0.069	0.061	0.059	0.061
529	0.115	0.073	0.068	0.06	0.059	0.06
530	0.114	0.072	0.068	0.059	0.058	0.059
531	0.114	0.071	0.067	0.058	0.058	0.059
532	0.113	0.071	0.066	0.058	0.057	0.058
533	0.112	0.07	0.066	0.057	0.057	0.058
534	0.111	0.07	0.066	0.057	0.056	0.058
535	0.111	0.069	0.064	0.056	0.055	0.057
536	0.11	0.068	0.064	0.056	0.055	0.057
537	0.109	0.068	0.063	0.055	0.055	0.056
538	0.108	0.067	0.062	0.054	0.054	0.056
539	0.107	0.067	0.062	0.054	0.053	0.055
540	0.107	0.066	0.061	0.053	0.053	0.055
541	0.106	0.065	0.061	0.053	0.053	0.055
542	0.105	0.065	0.06	0.052	0.052	0.054
543	0.104	0.064	0.06	0.052	0.052	0.053
544	0.103	0.064	0.059	0.051	0.051	0.052
545	0.102	0.063	0.058	0.05	0.051	0.052
546	0.102	0.062	0.058	0.05	0.05	0.052
547	0.101	0.062	0.057	0.049	0.05	0.051
548	0.1	0.061	0.057	0.049	0.049	0.051
549	0.099	0.061	0.056	0.048	0.049	0.051
550	0.098	0.06	0.055	0.047	0.048	0.05
551	0.098	0.06	0.055	0.047	0.048	0.049
552	0.097	0.059	0.054	0.046	0.047	0.049
553	0.096	0.059	0.054	0.046	0.047	0.048
554	0.096	0.058	0.053	0.045	0.046	0.048
555	0.095	0.058	0.053	0.045	0.045	0.047
556	0.094	0.057	0.052	0.044	0.045	0.047
557	0.093	0.056	0.051	0.044	0.045	0.046
558	0.092	0.056	0.051	0.043	0.044	0.046
559	0.091	0.055	0.05	0.042	0.043	0.045
560	0.09	0.054	0.049	0.042	0.043	0.044
561	0.089	0.054	0.049	0.041	0.043	0.044
562	0.088	0.054	0.048	0.04	0.042	0.044
563	0.088	0.053	0.047	0.04	0.042	0.043
564	0.087	0.053	0.047	0.039	0.042	0.043
565	0.086	0.052	0.046	0.039	0.041	0.042
566	0.085	0.052	0.046	0.038	0.041	0.042
567	0.084	0.052	0.045	0.038	0.04	0.041
568	0.084	0.051	0.045	0.038	0.039	0.041
569	0.083	0.05	0.044	0.037	0.04	0.04
570	0.083	0.05	0.044	0.037	0.039	0.04
571	0.082	0.05	0.043	0.036	0.039	0.04
572	0.081	0.049	0.043	0.036	0.038	0.039
573	0.081	0.049	0.043	0.036	0.038	0.038
574	0.08	0.049	0.042	0.035	0.037	0.039
575	0.079	0.048	0.042	0.035	0.037	0.038
576	0.079	0.047	0.041	0.034	0.037	0.038
577	0.078	0.047	0.041	0.034	0.037	0.038
578	0.077	0.047	0.041	0.034	0.037	0.037
579	0.077	0.046	0.04	0.033	0.036	0.037
580	0.076	0.046	0.04	0.033	0.036	0.037
581	0.076	0.046	0.04	0.032	0.035	0.036
582	0.075	0.046	0.04	0.032	0.035	0.036
583	0.075	0.045	0.039	0.032	0.035	0.035
584	0.074	0.045	0.038	0.032	0.035	0.035
585	0.074	0.045	0.038	0.031	0.035	0.035
586	0.073	0.044	0.038	0.032	0.034	0.035
587	0.073	0.044	0.037	0.031	0.034	0.034
588	0.072	0.044	0.037	0.031	0.034	0.034
589	0.072	0.044	0.037	0.031	0.034	0.034
590	0.071	0.044	0.037	0.03	0.034	0.034
591	0.071	0.043	0.037	0.03	0.033	0.034
592	0.071	0.043	0.036	0.03	0.033	0.033
593	0.07	0.042	0.036	0.03	0.033	0.033
594	0.07	0.042	0.036	0.029	0.033	0.033
595	0.069	0.042	0.035	0.029	0.033	0.032
596	0.069	0.042	0.035	0.029	0.033	0.032
597	0.069	0.041	0.034	0.029	0.032	0.032
598	0.068	0.041	0.035	0.029	0.032	0.032
599	0.068	0.041	0.034	0.028	0.032	0.032
600	0.068	0.041	0.035	0.028	0.032	0.032
601	0.067	0.041	0.034	0.028	0.032	0.031
602	0.067	0.04	0.034	0.028	0.032	0.031
603	0.067	0.04	0.034	0.028	0.032	0.031
604	0.066	0.04	0.034	0.028	0.032	0.031
605	0.067	0.04	0.034	0.028	0.032	0.031
606	0.066	0.04	0.034	0.028	0.032	0.031
607	0.066	0.04	0.033	0.028	0.032	0.031
608	0.066	0.04	0.033	0.028	0.032	0.031
609	0.065	0.04	0.033	0.028	0.032	0.031
610	0.065	0.04	0.033	0.028	0.032	0.031
611	0.065	0.04	0.033	0.028	0.032	0.031
612	0.065	0.039	0.033	0.028	0.032	0.031
613	0.065	0.039	0.033	0.027	0.033	0.031
614	0.065	0.039	0.033	0.027	0.032	0.031
615	0.065	0.039	0.033	0.028	0.033	0.03
616	0.065	0.039	0.033	0.027	0.033	0.03
617	0.065	0.039	0.033	0.027	0.033	0.031
618	0.065	0.039	0.033	0.027	0.034	0.031
619	0.065	0.039	0.033	0.028	0.035	0.031
620	0.064	0.039	0.033	0.028	0.035	0.031
621	0.064	0.039	0.033	0.028	0.036	0.032
622	0.065	0.039	0.033	0.027	0.037	0.032
623	0.064	0.039	0.033	0.027	0.038	0.032
624	0.064	0.039	0.033	0.027	0.038	0.032
625	0.065	0.039	0.033	0.027	0.039	0.032
626	0.065	0.039	0.033	0.027	0.04	0.032
627	0.064	0.04	0.033	0.027	0.041	0.033
628	0.064	0.04	0.033	0.028	0.041	0.033
629	0.065	0.04	0.033	0.028	0.042	0.033
630	0.065	0.04	0.033	0.028	0.042	0.033
631	0.064	0.04	0.033	0.028	0.042	0.033
632	0.064	0.04	0.033	0.028	0.043	0.033
633	0.064	0.04	0.034	0.028	0.043	0.033
634	0.064	0.04	0.033	0.028	0.043	0.034
635	0.064	0.04	0.034	0.028	0.043	0.034
636	0.064	0.04	0.033	0.028	0.043	0.034
637	0.064	0.04	0.033	0.028	0.043	0.034
638	0.065	0.04	0.034	0.028	0.044	0.034
639	0.064	0.04	0.034	0.029	0.044	0.034
640	0.064	0.04	0.033	0.029	0.044	0.034
641	0.064	0.04	0.034	0.029	0.044	0.034
642	0.064	0.04	0.034	0.029	0.044	0.034
643	0.064	0.04	0.034	0.029	0.044	0.034
644	0.064	0.04	0.034	0.029	0.044	0.035
645	0.064	0.04	0.034	0.029	0.044	0.035
646	0.064	0.04	0.034	0.029	0.044	0.034
647	0.064	0.04	0.034	0.029	0.044	0.035
648	0.064	0.04	0.034	0.03	0.044	0.035
649	0.064	0.04	0.034	0.03	0.044	0.035
650	0.064	0.04	0.035	0.03	0.044	0.035
651	0.064	0.04	0.035	0.03	0.044	0.035
652	0.064	0.04	0.034	0.03	0.044	0.035
653	0.064	0.04	0.035	0.03	0.044	0.035
654	0.064	0.04	0.035	0.03	0.045	0.035
655	0.064	0.04	0.035	0.03	0.045	0.035
656	0.064	0.04	0.034	0.03	0.045	0.035
657	0.064	0.041	0.035	0.031	0.045	0.035
658	0.064	0.04	0.035	0.03	0.045	0.035
659	0.064	0.039	0.035	0.031	0.045	0.036
660	0.064	0.04	0.035	0.03	0.045	0.035
661	0.063	0.04	0.035	0.03	0.045	0.035
662	0.064	0.04	0.035	0.031	0.045	0.036
663	0.063	0.04	0.035	0.031	0.045	0.035
664	0.063	0.039	0.035	0.031	0.045	0.036
665	0.063	0.039	0.035	0.031	0.045	0.036
666	0.063	0.039	0.035	0.031	0.045	0.036
667	0.063	0.039	0.035	0.031	0.045	0.036
668	0.063	0.039	0.035	0.031	0.046	0.036
669	0.063	0.039	0.035	0.031	0.045	0.036
670	0.063	0.039	0.035	0.031	0.045	0.036
671	0.063	0.039	0.035	0.032	0.045	0.035
672	0.062	0.039	0.035	0.031	0.045	0.036
673	0.062	0.039	0.035	0.031	0.045	0.036
674	0.062	0.039	0.035	0.031	0.045	0.035
675	0.062	0.039	0.035	0.031	0.045	0.036
676	0.062	0.039	0.035	0.031	0.045	0.036
677	0.062	0.039	0.035	0.031	0.045	0.035
678	0.061	0.039	0.035	0.031	0.045	0.035
679	0.061	0.038	0.035	0.031	0.045	0.035
680	0.061	0.039	0.035	0.031	0.045	0.035
681	0.061	0.038	0.035	0.03	0.045	0.035
682	0.061	0.038	0.035	0.031	0.045	0.035
683	0.06	0.038	0.034	0.03	0.045	0.035
684	0.061	0.038	0.034	0.031	0.044	0.035
685	0.06	0.038	0.034	0.03	0.044	0.035
686	0.06	0.038	0.034	0.03	0.044	0.035
687	0.06	0.038	0.034	0.03	0.044	0.035
688	0.059	0.038	0.034	0.03	0.044	0.034
689	0.06	0.037	0.034	0.03	0.044	0.034
690	0.059	0.037	0.034	0.03	0.044	0.034
691	0.059	0.037	0.033	0.03	0.043	0.034
692	0.059	0.037	0.033	0.03	0.043	0.034
693	0.058	0.037	0.033	0.029	0.043	0.034
694	0.058	0.036	0.033	0.029	0.043	0.034
695	0.058	0.036	0.033	0.029	0.043	0.034
696	0.058	0.036	0.032	0.029	0.042	0.033
697	0.057	0.036	0.032	0.029	0.042	0.034
698	0.057	0.036	0.032	0.028	0.042	0.033
699	0.057	0.035	0.032	0.028	0.042	0.033
700	0.056	0.035	0.032	0.028	0.041	0.032
701	0.056	0.035	0.032	0.028	0.041	0.032
702	0.056	0.035	0.031	0.028	0.041	0.032
703	0.055	0.034	0.031	0.027	0.041	0.032
704	0.055	0.034	0.031	0.027	0.04	0.032
705	0.055	0.034	0.03	0.027	0.04	0.032
706	0.055	0.034	0.03	0.027	0.04	0.031
707	0.054	0.034	0.03	0.026	0.04	0.031
708	0.054	0.033	0.03	0.026	0.039	0.031
709	0.054	0.033	0.03	0.026	0.039	0.031
710	0.053	0.033	0.03	0.026	0.039	0.031
711	0.053	0.033	0.03	0.026	0.039	0.031
712	0.053	0.032	0.029	0.026	0.038	0.03
713	0.052	0.032	0.029	0.026	0.039	0.03
714	0.052	0.032	0.029	0.025	0.038	0.03
715	0.051	0.031	0.028	0.025	0.037	0.029
716	0.051	0.032	0.028	0.025	0.037	0.029
717	0.051	0.031	0.029	0.024	0.037	0.029
718	0.051	0.031	0.027	0.024	0.037	0.029
719	0.051	0.03	0.027	0.024	0.036	0.028
720	0.05	0.03	0.028	0.024	0.037	0.028
721	0.05	0.03	0.027	0.023	0.036	0.028
722	0.049	0.03	0.027	0.024	0.036	0.028
723	0.049	0.03	0.027	0.023	0.036	0.028
724	0.049	0.03	0.027	0.023	0.035	0.027
725	0.049	0.029	0.026	0.023	0.035	0.027
726	0.048	0.029	0.026	0.022	0.035	0.027
727	0.049	0.029	0.026	0.022	0.034	0.027
728	0.048	0.028	0.026	0.022	0.034	0.027
729	0.048	0.028	0.026	0.022	0.034	0.026
730	0.047	0.028	0.026	0.022	0.034	0.026
731	0.047	0.028	0.025	0.021	0.033	0.026
732	0.047	0.027	0.025	0.021	0.033	0.026
733	0.046	0.027	0.025	0.021	0.032	0.025
734	0.046	0.027	0.025	0.021	0.032	0.025
735	0.046	0.027	0.024	0.021	0.032	0.025
736	0.045	0.026	0.024	0.021	0.032	0.025
737	0.045	0.026	0.024	0.02	0.032	0.025
738	0.045	0.026	0.024	0.02	0.032	0.024
739	0.045	0.026	0.024	0.02	0.031	0.024
740	0.045	0.026	0.024	0.02	0.031	0.024
741	0.044	0.026	0.023	0.02	0.031	0.024
742	0.044	0.025	0.023	0.019	0.031	0.024
743	0.044	0.025	0.023	0.019	0.03	0.023
744	0.043	0.025	0.023	0.019	0.03	0.023
745	0.043	0.025	0.023	0.019	0.03	0.023
746	0.043	0.025	0.023	0.019	0.03	0.023
747	0.043	0.025	0.023	0.019	0.03	0.023
748	0.042	0.024	0.022	0.019	0.029	0.023
749	0.042	0.024	0.022	0.019	0.029	0.023
750	0.042	0.024	0.022	0.019	0.029	0.022
751	0.042	0.024	0.022	0.018	0.029	0.023
752	0.041	0.024	0.022	0.018	0.028	0.022
753	0.041	0.024	0.022	0.018	0.028	0.022
754	0.041	0.023	0.022	0.018	0.028	0.022
755	0.041	0.023	0.022	0.018	0.028	0.022
756	0.041	0.023	0.021	0.017	0.028	0.022
757	0.04	0.023	0.021	0.018	0.028	0.022
758	0.04	0.023	0.021	0.018	0.027	0.021
759	0.04	0.023	0.021	0.018	0.027	0.021
760	0.04	0.022	0.021	0.018	0.027	0.021
761	0.04	0.022	0.021	0.017	0.027	0.021
762	0.039	0.022	0.021	0.017	0.027	0.021
763	0.039	0.022	0.021	0.017	0.027	0.021
764	0.039	0.022	0.021	0.017	0.026	0.02
765	0.039	0.022	0.021	0.017	0.026	0.02
766	0.038	0.022	0.021	0.017	0.026	0.02
767	0.038	0.021	0.021	0.017	0.026	0.02
768	0.038	0.021	0.02	0.017	0.026	0.02
769	0.038	0.021	0.02	0.016	0.025	0.02
770	0.038	0.021	0.02	0.017	0.025	0.02
771	0.038	0.021	0.02	0.016	0.025	0.02
772	0.037	0.02	0.02	0.016	0.024	0.019
773	0.037	0.02	0.02	0.016	0.024	0.019
774	0.037	0.02	0.02	0.016	0.025	0.019
775	0.036	0.02	0.02	0.016	0.024	0.019
776	0.036	0.02	0.019	0.016	0.024	0.019
777	0.036	0.02	0.02	0.016	0.024	0.019
778	0.036	0.02	0.019	0.015	0.024	0.019
779	0.036	0.02	0.019	0.016	0.024	0.018
780	0.036	0.02	0.019	0.015	0.023	0.019
781	0.035	0.02	0.019	0.015	0.023	0.019
782	0.035	0.019	0.019	0.015	0.023	0.018
783	0.035	0.019	0.019	0.015	0.023	0.018
784	0.035	0.019	0.019	0.016	0.022	0.018
785	0.035	0.019	0.019	0.015	0.022	0.018
786	0.034	0.019	0.018	0.015	0.022	0.018
787	0.034	0.019	0.018	0.015	0.022	0.018
788	0.034	0.019	0.018	0.015	0.022	0.017
789	0.034	0.019	0.018	0.015	0.021	0.017
790	0.033	0.018	0.018	0.014	0.021	0.017
791	0.033	0.018	0.018	0.014	0.021	0.017
792	0.033	0.018	0.018	0.015	0.021	0.017
793	0.033	0.018	0.018	0.014	0.021	0.017
794	0.033	0.018	0.018	0.014	0.021	0.017
795	0.033	0.018	0.018	0.014	0.02	0.016
796	0.032	0.018	0.018	0.013	0.02	0.016
797	0.032	0.018	0.017	0.014	0.02	0.016
798	0.032	0.017	0.017	0.014	0.02	0.016
799	0.032	0.017	0.017	0.013	0.02	0.016
800	0.031	0.017	0.017	0.013	0.019	0.016
801	0.031	0.017	0.017	0.013	0.019	0.016
802	0.031	0.017	0.017	0.013	0.019	0.016
803	0.031	0.017	0.016	0.013	0.018	0.015
804	0.03	0.017	0.016	0.012	0.018	0.015
805	0.03	0.016	0.016	0.012	0.018	0.015
806	0.03	0.016	0.016	0.012	0.018	0.015
807	0.03	0.016	0.016	0.012	0.017	0.015
808	0.03	0.016	0.016	0.012	0.017	0.014
809	0.029	0.016	0.016	0.012	0.017	0.014
810	0.029	0.016	0.016	0.012	0.017	0.014
811	0.029	0.016	0.016	0.012	0.017	0.014
812	0.029	0.015	0.015	0.012	0.016	0.014
813	0.029	0.015	0.015	0.011	0.017	0.014
814	0.028	0.015	0.016	0.011	0.016	0.014
815	0.028	0.015	0.015	0.011	0.016	0.013
816	0.028	0.015	0.015	0.011	0.016	0.013
817	0.028	0.015	0.015	0.011	0.016	0.013
818	0.027	0.014	0.015	0.011	0.015	0.013
819	0.027	0.014	0.015	0.01	0.015	0.013
820	0.027	0.014	0.015	0.011	0.015	0.013
821	0.027	0.014	0.014	0.01	0.015	0.012
822	0.026	0.014	0.014	0.01	0.014	0.012
823	0.026	0.014	0.014	0.01	0.014	0.012
824	0.026	0.014	0.014	0.01	0.014	0.012
825	0.026	0.014	0.014	0.01	0.014	0.012
826	0.025	0.014	0.014	0.01	0.014	0.012
827	0.025	0.013	0.013	0.01	0.013	0.012
828	0.025	0.013	0.013	0.009	0.013	0.011
829	0.025	0.013	0.013	0.009	0.013	0.011
830	0.025	0.014	0.013	0.009	0.013	0.011
831	0.024	0.013	0.013	0.009	0.013	0.01
832	0.024	0.013	0.013	0.009	0.012	0.01
833	0.024	0.013	0.012	0.008	0.012	0.011
834	0.024	0.013	0.013	0.008	0.012	0.01
835	0.024	0.013	0.012	0.008	0.012	0.01
836	0.023	0.012	0.013	0.008	0.011	0.01
837	0.023	0.013	0.012	0.008	0.011	0.01
838	0.023	0.012	0.012	0.008	0.011	0.01
839	0.023	0.012	0.012	0.008	0.011	0.01
840	0.023	0.012	0.012	0.008	0.01	0.01
841	0.022	0.012	0.011	0.008	0.01	0.009
842	0.022	0.011	0.011	0.007	0.01	0.009
843	0.022	0.011	0.011	0.007	0.01	0.009
844	0.022	0.011	0.011	0.007	0.01	0.009
845	0.022	0.011	0.011	0.007	0.009	0.009
846	0.021	0.011	0.011	0.007	0.009	0.009
847	0.021	0.011	0.011	0.007	0.009	0.009
848	0.021	0.011	0.011	0.007	0.009	0.008
849	0.021	0.011	0.011	0.007	0.009	0.008
850	0.021	0.011	0.01	0.007	0.009	0.008
851	0.02	0.011	0.01	0.006	0.008	0.008
852	0.02	0.011	0.01	0.007	0.008	0.008
853	0.02	0.011	0.01	0.006	0.008	0.008
854	0.02	0.01	0.01	0.006	0.008	0.008
855	0.02	0.01	0.01	0.006	0.008	0.008
856	0.019	0.01	0.01	0.006	0.007	0.007
857	0.019	0.01	0.01	0.006	0.008	0.007
858	0.019	0.01	0.01	0.005	0.007	0.007
859	0.019	0.01	0.01	0.006	0.007	0.007
860	0.019	0.01	0.009	0.006	0.007	0.007
861	0.019	0.01	0.009	0.005	0.006	0.007
862	0.018	0.01	0.009	0.006	0.006	0.007
863	0.018	0.01	0.009	0.006	0.006	0.006
864	0.018	0.01	0.009	0.005	0.006	0.007
865	0.018	0.01	0.009	0.005	0.006	0.007
866	0.018	0.009	0.009	0.005	0.006	0.007
867	0.018	0.01	0.009	0.005	0.006	0.006
868	0.018	0.009	0.009	0.005	0.005	0.006
869	0.017	0.009	0.009	0.005	0.005	0.006
870	0.017	0.009	0.008	0.005	0.005	0.006
871	0.017	0.009	0.008	0.005	0.005	0.006
872	0.017	0.009	0.008	0.005	0.005	0.006
873	0.016	0.009	0.008	0.005	0.005	0.005
874	0.016	0.008	0.008	0.004	0.004	0.006
875	0.016	0.009	0.008	0.005	0.004	0.006
876	0.016	0.008	0.008	0.004	0.004	0.006
877	0.016	0.009	0.008	0.004	0.004	0.005
878	0.016	0.008	0.007	0.004	0.004	0.005
879	0.016	0.008	0.008	0.004	0.004	0.005
880	0.015	0.008	0.007	0.004	0.004	0.005
881	0.015	0.008	0.007	0.004	0.003	0.005
882	0.015	0.008	0.007	0.004	0.003	0.005
883	0.015	0.008	0.007	0.004	0.003	0.005
884	0.015	0.008	0.007	0.004	0.003	0.005
885	0.015	0.008	0.007	0.003	0.003	0.005
886	0.014	0.008	0.007	0.003	0.003	0.005
887	0.014	0.008	0.007	0.003	0.002	0.004
888	0.015	0.008	0.007	0.003	0.003	0.004
889	0.014	0.008	0.007	0.003	0.002	0.005
890	0.014	0.007	0.006	0.003	0.002	0.004
891	0.014	0.008	0.007	0.003	0.002	0.004
892	0.014	0.008	0.006	0.003	0.002	0.004
893	0.014	0.007	0.006	0.003	0.002	0.004
894	0.013	0.007	0.006	0.003	0.002	0.004
895	0.013	0.007	0.006	0.003	0.001	0.004
896	0.013	0.007	0.006	0.003	0.001	0.004
897	0.013	0.007	0.006	0.003	0.001	0.003
898	0.013	0.007	0.006	0.003	0.001	0.004
899	0.013	0.007	0.006	0.003	0.001	0.004
900	0.013	0.007	0.006	0.002	0.001	0.004

## Sheet: Supple Fig. 1b
Mass	Normalized intensity	Normalized intensity	Normalized intensity	Normalized intensity	Normalized intensity	Normalized intensity
Da
	15 s	1 h	4 h	1 d	4 d	7 d
3000.25	0.06185	0.20016	0.26457	0.29354	0.16221	0.21967
3000.74	0.06148	0.19677	0.26965	0.28749	0.17768	0.22746
3001.24	0.05999	0.19302	0.2827	0.28269	0.17398	0.22073
3001.73	0.06177	0.2005	0.2802	0.28169	0.17813	0.21492
3002.23	0.06522	0.20232	0.27006	0.27497	0.17903	0.21061
3002.72	0.06594	0.19695	0.26521	0.2769	0.18252	0.21252
3003.22	0.07477	0.20231	0.2701	0.28717	0.18381	0.22081
3003.71	0.07553	0.20585	0.2745	0.28989	0.17948	0.22328
3004.21	0.07021	0.1984	0.27633	0.29601	0.17587	0.22266
3004.71	0.07129	0.19817	0.26649	0.29253	0.17264	0.2246
3005.2	0.07577	0.19658	0.26195	0.28415	0.17066	0.22556
3005.7	0.07346	0.20129	0.2666	0.28609	0.16231	0.22269
3006.19	0.06786	0.2028	0.27004	0.29123	0.16176	0.21798
3006.69	0.06653	0.19553	0.26758	0.2893	0.16463	0.22181
3007.19	0.066	0.19287	0.26223	0.29269	0.17573	0.22383
3007.68	0.06242	0.20294	0.26247	0.29539	0.1719	0.22484
3008.18	0.06347	0.20021	0.26859	0.29588	0.1706	0.22294
3008.67	0.06303	0.20381	0.26808	0.28823	0.17609	0.22246
3009.17	0.0623	0.2027	0.27369	0.29378	0.17096	0.21359
3009.67	0.05951	0.20267	0.28657	0.29282	0.16731	0.21157
3010.16	0.06065	0.20265	0.28228	0.29299	0.16555	0.21585
3010.66	0.06362	0.20511	0.26893	0.29497	0.17406	0.2245
3011.15	0.06388	0.20773	0.26139	0.2882	0.17526	0.22443
3011.65	0.063	0.2082	0.26228	0.29075	0.19094	0.2191
3012.15	0.06231	0.2064	0.26817	0.30115	0.19902	0.22303
3012.64	0.06348	0.20795	0.27448	0.29879	0.1895	0.22005
3013.14	0.05981	0.2081	0.28012	0.30131	0.18181	0.21918
3013.64	0.06435	0.21234	0.28974	0.30749	0.18117	0.2246
3014.13	0.06964	0.21759	0.29363	0.30863	0.17308	0.2195
3014.63	0.07014	0.224	0.28058	0.31932	0.17398	0.22432
3015.13	0.06736	0.2177	0.28118	0.32222	0.1811	0.22457
3015.62	0.06854	0.20593	0.28589	0.31949	0.1856	0.22937
3016.12	0.07161	0.20418	0.27168	0.32782	0.19017	0.23484
3016.62	0.06959	0.20158	0.27213	0.33344	0.18765	0.24382
3017.11	0.07357	0.20428	0.27191	0.33799	0.18876	0.24886
3017.61	0.07919	0.21014	0.28048	0.34349	0.19167	0.25509
3018.11	0.07544	0.21579	0.28868	0.34185	0.19054	0.26358
3018.6	0.07605	0.21698	0.29575	0.34	0.18947	0.26655
3019.1	0.07175	0.2211	0.30528	0.33529	0.18241	0.26403
3019.6	0.06697	0.23154	0.30103	0.33454	0.17239	0.27367
3020.1	0.06621	0.22379	0.3058	0.32797	0.18294	0.27502
3020.59	0.06721	0.21386	0.30022	0.32258	0.18592	0.26814
3021.09	0.06762	0.22163	0.29749	0.31592	0.18517	0.26602
3021.59	0.06827	0.22734	0.30144	0.32213	0.18917	0.26589
3022.08	0.0635	0.22685	0.30342	0.31436	0.18412	0.27278
3022.58	0.06098	0.22813	0.31762	0.32111	0.18762	0.27635
3023.08	0.06528	0.23148	0.32129	0.32094	0.19613	0.27421
3023.58	0.07418	0.23278	0.31266	0.33159	0.19715	0.27921
3024.07	0.0717	0.22602	0.32153	0.33996	0.18626	0.28379
3024.57	0.06969	0.22882	0.32891	0.3404	0.17257	0.28055
3025.07	0.06968	0.23869	0.32714	0.34566	0.17401	0.27448
3025.57	0.06746	0.24266	0.32082	0.33974	0.18359	0.2713
3026.06	0.06985	0.24103	0.30835	0.32394	0.19574	0.27559
3026.56	0.07233	0.24003	0.31192	0.32468	0.19432	0.28305
3027.06	0.07125	0.24075	0.30079	0.3245	0.19086	0.27848
3027.56	0.07217	0.24073	0.30987	0.32888	0.18959	0.27402
3028.05	0.07357	0.23308	0.31188	0.32942	0.19543	0.26614
3028.55	0.07029	0.2301	0.31368	0.32641	0.18874	0.27645
3029.05	0.0657	0.23481	0.32277	0.32433	0.18393	0.2771
3029.55	0.06692	0.24251	0.32499	0.3304	0.19254	0.27412
3030.04	0.06548	0.23376	0.32877	0.32165	0.18703	0.276
3030.54	0.06448	0.2363	0.33529	0.32999	0.18375	0.268
3031.04	0.06655	0.2413	0.33264	0.34167	0.17989	0.26407
3031.54	0.06692	0.24668	0.32323	0.34699	0.1869	0.25725
3032.04	0.07055	0.2352	0.32159	0.33267	0.19092	0.26162
3032.53	0.06949	0.23315	0.31753	0.32883	0.1931	0.25965
3033.03	0.07134	0.23638	0.31509	0.32441	0.18756	0.26067
3033.53	0.0738	0.23279	0.31274	0.31855	0.19961	0.26195
3034.03	0.07147	0.22595	0.30607	0.31994	0.18544	0.26171
3034.53	0.06809	0.22755	0.29783	0.32179	0.1798	0.26348
3035.03	0.06472	0.22436	0.29582	0.32105	0.18456	0.25429
3035.52	0.0615	0.22581	0.28242	0.33104	0.18332	0.2534
3036.02	0.06302	0.22576	0.28151	0.3352	0.18622	0.25408
3036.52	0.0666	0.21645	0.28408	0.3407	0.18768	0.24894
3037.02	0.06711	0.21056	0.29067	0.32802	0.19183	0.24484
3037.52	0.06408	0.20695	0.29682	0.32435	0.189	0.24646
3038.02	0.0654	0.21277	0.30703	0.31194	0.18363	0.24662
3038.51	0.06121	0.22037	0.29987	0.29769	0.18157	0.24063
3039.01	0.05947	0.21563	0.28787	0.30091	0.17348	0.23211
3039.51	0.05944	0.21225	0.29053	0.30838	0.16798	0.22918
3040.01	0.06278	0.21408	0.27981	0.30292	0.16447	0.22772
3040.51	0.06943	0.20998	0.26723	0.30576	0.17093	0.23009
3041.01	0.06706	0.20809	0.27221	0.3185	0.17556	0.2239
3041.51	0.06453	0.20561	0.27316	0.32232	0.17363	0.21598
3042.01	0.061	0.20305	0.27302	0.30644	0.16877	0.21607
3042.5	0.05566	0.21053	0.27987	0.29903	0.16439	0.21497
3043	0.057	0.20366	0.27371	0.30414	0.16207	0.22098
3043.5	0.05783	0.20217	0.27113	0.30718	0.15489	0.225
3044	0.05943	0.2071	0.27259	0.29665	0.1574	0.22049
3044.5	0.0629	0.22207	0.27333	0.29809	0.16557	0.22002
3045	0.06152	0.23051	0.27497	0.28847	0.16482	0.22899
3045.5	0.06454	0.21749	0.27288	0.29562	0.17538	0.22711
3046	0.0636	0.21294	0.26299	0.29767	0.18388	0.22793
3046.5	0.06399	0.21265	0.26117	0.29265	0.18633	0.22562
3047	0.06388	0.21202	0.26691	0.29099	0.17992	0.22586
3047.5	0.06212	0.20615	0.28709	0.29761	0.17217	0.22076
3047.99	0.06282	0.20602	0.28706	0.30117	0.16776	0.21975
3048.49	0.06315	0.2074	0.28333	0.30539	0.1729	0.21728
3048.99	0.06317	0.20825	0.27554	0.30676	0.18504	0.2185
3049.49	0.06229	0.21377	0.27635	0.29929	0.18759	0.21722
3049.99	0.06454	0.21643	0.26569	0.29749	0.18221	0.22213
3050.49	0.06528	0.20704	0.26532	0.30385	0.17271	0.22627
3050.99	0.06686	0.2065	0.27292	0.2994	0.17031	0.22419
3051.49	0.06888	0.21295	0.27824	0.29376	0.1753	0.20963
3051.99	0.07116	0.20213	0.28454	0.29875	0.17672	0.20723
3052.49	0.07147	0.2088	0.28651	0.30839	0.17115	0.20977
3052.99	0.06872	0.21084	0.27775	0.3071	0.16709	0.21055
3053.49	0.06603	0.20743	0.27293	0.30904	0.17251	0.21366
3053.99	0.06067	0.20748	0.26708	0.30335	0.17652	0.21423
3054.49	0.05959	0.20112	0.26491	0.3019	0.17725	0.21734
3054.99	0.06135	0.2018	0.26263	0.29869	0.17784	0.22082
3055.49	0.06026	0.19469	0.25738	0.2915	0.17346	0.22111
3055.99	0.05973	0.19424	0.24523	0.28484	0.17996	0.22314
3056.49	0.06412	0.1958	0.23887	0.27934	0.1691	0.22233
3056.99	0.06283	0.19398	0.23328	0.29409	0.15807	0.21903
3057.49	0.0635	0.20329	0.25061	0.30325	0.15857	0.21031
3057.99	0.06377	0.20265	0.26594	0.29061	0.17008	0.20628
3058.49	0.06657	0.20127	0.27559	0.28373	0.1729	0.20149
3058.99	0.06633	0.19761	0.28301	0.27931	0.16935	0.20299
3059.49	0.06566	0.19523	0.28233	0.28023	0.16934	0.21113
3059.99	0.06356	0.18947	0.28404	0.28585	0.17006	0.21104
3060.49	0.06044	0.18869	0.27158	0.2911	0.1692	0.20968
3060.99	0.06058	0.19878	0.2676	0.29264	0.17237	0.21267
3061.49	0.06192	0.20259	0.26251	0.29226	0.16939	0.20886
3061.99	0.06418	0.20362	0.26726	0.28848	0.16313	0.20386
3062.49	0.06204	0.20075	0.25547	0.28594	0.16686	0.20517
3062.99	0.06235	0.1963	0.24803	0.28607	0.17159	0.20707
3063.49	0.06191	0.18951	0.27257	0.28187	0.17026	0.20834
3063.99	0.06192	0.18817	0.28468	0.28084	0.16455	0.21485
3064.5	0.06286	0.19332	0.27429	0.28155	0.16161	0.21441
3065	0.06086	0.18847	0.26493	0.27687	0.17247	0.21013
3065.5	0.06147	0.18941	0.27737	0.26499	0.18082	0.20928
3066	0.06175	0.19093	0.27945	0.26727	0.16892	0.21148
3066.5	0.06245	0.19276	0.28609	0.27875	0.16491	0.21298
3067	0.06442	0.19048	0.27571	0.28639	0.17324	0.20811
3067.5	0.06864	0.18627	0.27822	0.28706	0.17126	0.20737
3068	0.0647	0.18346	0.28187	0.28379	0.17771	0.20898
3068.5	0.05938	0.18389	0.28756	0.27392	0.17627	0.20912
3069	0.05707	0.18833	0.28917	0.28013	0.17973	0.20783
3069.5	0.05437	0.20134	0.27704	0.28407	0.18754	0.20587
3070.01	0.05339	0.20171	0.28857	0.28819	0.19378	0.20798
3070.51	0.0595	0.20043	0.28935	0.28565	0.18399	0.21022
3071.01	0.06039	0.19489	0.28476	0.28206	0.19076	0.21338
3071.51	0.05969	0.19276	0.26682	0.27982	0.19411	0.21222
3072.01	0.0622	0.20149	0.25834	0.28431	0.17548	0.22052
3072.51	0.0617	0.20253	0.262	0.28944	0.17115	0.21722
3073.01	0.06384	0.19727	0.25816	0.29235	0.16747	0.21156
3073.51	0.06533	0.19546	0.25439	0.30556	0.1672	0.21425
3074.02	0.06594	0.2012	0.26252	0.30086	0.17264	0.20761
3074.52	0.06538	0.2018	0.2681	0.29879	0.16793	0.20738
3075.02	0.06214	0.2023	0.27667	0.29816	0.16643	0.20515
3075.52	0.06124	0.20086	0.28343	0.30559	0.16892	0.20401
3076.02	0.06056	0.2025	0.27998	0.29782	0.17354	0.19871
3076.52	0.05942	0.19888	0.2802	0.28405	0.16568	0.20283
3077.03	0.0654	0.1981	0.28333	0.28285	0.16504	0.1968
3077.53	0.06615	0.19973	0.28954	0.28373	0.1658	0.20451
3078.03	0.06062	0.19452	0.27837	0.28629	0.1688	0.20726
3078.53	0.0626	0.19102	0.27293	0.28266	0.16627	0.21596
3079.03	0.0628	0.18808	0.2695	0.28604	0.16653	0.21674
3079.54	0.06447	0.19197	0.26335	0.2849	0.17394	0.21445
3080.04	0.06474	0.19672	0.28429	0.28885	0.17213	0.20839
3080.54	0.06697	0.2052	0.27691	0.29139	0.16253	0.20151
3081.04	0.06866	0.20654	0.25806	0.28998	0.15753	0.19768
3081.54	0.06796	0.19945	0.26417	0.28385	0.16698	0.20471
3082.05	0.06834	0.19714	0.26593	0.28473	0.17054	0.2175
3082.55	0.06635	0.19204	0.2637	0.28277	0.16344	0.21829
3083.05	0.06788	0.18806	0.27054	0.27639	0.16051	0.21293
3083.55	0.06556	0.19031	0.25996	0.28322	0.15877	0.20869
3084.05	0.06356	0.19472	0.25813	0.29451	0.15869	0.21345
3084.56	0.06239	0.1945	0.26432	0.29279	0.15644	0.215
3085.06	0.06071	0.19672	0.2712	0.28187	0.16288	0.2125
3085.56	0.06238	0.20051	0.27646	0.28149	0.16917	0.21035
3086.06	0.05925	0.20014	0.28892	0.28656	0.18041	0.20396
3086.57	0.05647	0.19582	0.29366	0.28044	0.18807	0.20594
3087.07	0.05714	0.19456	0.28629	0.28085	0.18194	0.20563
3087.57	0.06024	0.18787	0.27319	0.28179	0.17214	0.20275
3088.07	0.06188	0.18432	0.25991	0.27961	0.1681	0.20481
3088.58	0.06743	0.18584	0.2593	0.27224	0.17478	0.208
3089.08	0.06671	0.18355	0.25956	0.27999	0.17998	0.20997
3089.58	0.06194	0.18185	0.25883	0.28985	0.17818	0.20887
3090.08	0.05997	0.186	0.2574	0.28205	0.17329	0.21196
3090.59	0.05702	0.18248	0.25863	0.286	0.16643	0.21522
3091.09	0.05965	0.17954	0.25817	0.28947	0.16466	0.21395
3091.59	0.06156	0.1858	0.25492	0.28001	0.16365	0.21643
3092.1	0.06217	0.18516	0.25871	0.27851	0.16064	0.21331
3092.6	0.0604	0.18345	0.26074	0.29238	0.16616	0.20874
3093.1	0.06183	0.19053	0.25633	0.2985	0.16069	0.21493
3093.61	0.06294	0.19027	0.25768	0.3005	0.15836	0.22249
3094.11	0.06217	0.18578	0.25686	0.28787	0.15847	0.22062
3094.61	0.05979	0.18668	0.2531	0.28497	0.16509	0.21996
3095.11	0.05792	0.18985	0.2615	0.28945	0.1717	0.21851
3095.62	0.06012	0.19017	0.2681	0.2885	0.17124	0.21954
3096.12	0.05986	0.19088	0.25615	0.29306	0.16502	0.21947
3096.62	0.0567	0.19108	0.25784	0.28734	0.17416	0.22279
3097.13	0.05745	0.18869	0.26678	0.2902	0.17361	0.21573
3097.63	0.05785	0.19834	0.28573	0.28391	0.17217	0.21454
3098.13	0.05541	0.20173	0.30051	0.28433	0.17713	0.21474
3098.64	0.05199	0.19876	0.29266	0.29883	0.17912	0.21749
3099.14	0.05328	0.19849	0.27927	0.31085	0.17679	0.21946
3099.65	0.05469	0.19957	0.27957	0.31013	0.16893	0.22499
3100.15	0.05525	0.19964	0.28311	0.31247	0.17274	0.22725
3100.65	0.05781	0.20755	0.28299	0.30547	0.18168	0.22511
3101.16	0.0604	0.21001	0.27131	0.30213	0.18215	0.22788
3101.66	0.05901	0.20513	0.26467	0.3004	0.17993	0.23636
3102.16	0.05962	0.20808	0.27322	0.29307	0.17219	0.24491
3102.67	0.05991	0.2133	0.26972	0.29836	0.16471	0.25331
3103.17	0.05524	0.20304	0.2647	0.29733	0.17582	0.25733
3103.68	0.05507	0.20087	0.26061	0.28585	0.17015	0.25756
3104.18	0.05898	0.20045	0.25859	0.27914	0.1669	0.25206
3104.68	0.0617	0.20144	0.25747	0.27344	0.16619	0.2521
3105.19	0.0623	0.20736	0.26043	0.28235	0.17735	0.25555
3105.69	0.06499	0.218	0.2553	0.30318	0.18663	0.25721
3106.2	0.06472	0.22422	0.26934	0.30671	0.18413	0.26008
3106.7	0.06111	0.22186	0.281	0.30207	0.18523	0.26181
3107.2	0.0618	0.21459	0.27899	0.30367	0.18769	0.26432
3107.71	0.06188	0.20971	0.27572	0.31587	0.19077	0.26713
3108.21	0.06153	0.2047	0.26686	0.3171	0.18101	0.27244
3108.72	0.06246	0.21259	0.25799	0.31669	0.17325	0.27707
3109.22	0.06211	0.2076	0.26662	0.32677	0.18281	0.27233
3109.72	0.06513	0.21317	0.26619	0.34263	0.18652	0.27258
3110.23	0.07138	0.21757	0.27007	0.33978	0.18028	0.28121
3110.73	0.07094	0.21979	0.26944	0.32946	0.17945	0.28222
3111.24	0.06687	0.21969	0.2812	0.32539	0.1814	0.27168
3111.74	0.06441	0.22662	0.29273	0.31507	0.18764	0.26764
3112.25	0.06669	0.22256	0.29392	0.31648	0.18923	0.26705
3112.75	0.06364	0.21681	0.2845	0.31777	0.18326	0.26783
3113.26	0.06219	0.20893	0.29597	0.31575	0.18427	0.26269
3113.76	0.05933	0.2122	0.29524	0.32085	0.17953	0.24907
3114.27	0.05925	0.21657	0.28523	0.31608	0.17391	0.24569
3114.77	0.06076	0.2125	0.28078	0.30605	0.16752	0.24631
3115.28	0.06447	0.20863	0.27921	0.30322	0.17494	0.25697
3115.78	0.0649	0.2124	0.27089	0.31868	0.18179	0.2586
3116.29	0.06297	0.21299	0.28583	0.3172	0.18881	0.25643
3116.79	0.0647	0.2062	0.29117	0.30942	0.18348	0.24262
3117.3	0.06545	0.20417	0.28455	0.30591	0.18812	0.24094
3117.8	0.06605	0.20371	0.28687	0.30355	0.18787	0.23881
3118.31	0.06937	0.20476	0.28034	0.31154	0.19407	0.24474
3118.81	0.06705	0.20833	0.27	0.3092	0.18498	0.24744
3119.32	0.06549	0.2022	0.26574	0.31249	0.18141	0.24797
3119.82	0.06439	0.20489	0.26939	0.31475	0.1788	0.24836
3120.33	0.06554	0.20173	0.27346	0.30141	0.17473	0.24005
3120.83	0.06357	0.20069	0.26391	0.29286	0.17526	0.23143
3121.34	0.06249	0.197	0.26608	0.29064	0.18359	0.23036
3121.84	0.06778	0.19192	0.27626	0.28936	0.1803	0.22839
3122.35	0.06539	0.19793	0.26574	0.28783	0.16782	0.22531
3122.85	0.06432	0.20363	0.26025	0.29573	0.17293	0.2233
3123.36	0.06137	0.20107	0.2671	0.29896	0.17254	0.21436
3123.86	0.05811	0.19664	0.26682	0.29973	0.16545	0.21021
3124.37	0.0601	0.1901	0.27255	0.29062	0.16399	0.2101
3124.87	0.05974	0.18714	0.27184	0.28164	0.16599	0.20806
3125.38	0.0629	0.18911	0.26756	0.27739	0.17121	0.20955
3125.89	0.0647	0.19572	0.27144	0.2751	0.17363	0.2227
3126.39	0.06623	0.20366	0.26921	0.2702	0.17565	0.22178
3126.9	0.06498	0.19643	0.26497	0.27982	0.18172	0.22271
3127.4	0.06122	0.19332	0.26262	0.28557	0.17186	0.22341
3127.91	0.06141	0.19184	0.27339	0.28785	0.16326	0.21863
3128.42	0.06184	0.18391	0.27281	0.29067	0.16346	0.22225
3128.92	0.06148	0.1846	0.26602	0.28528	0.16895	0.21975
3129.43	0.06201	0.19068	0.26801	0.28629	0.16033	0.22055
3129.93	0.06043	0.1952	0.26717	0.28462	0.1616	0.22514
3130.44	0.06074	0.19734	0.2686	0.27975	0.16241	0.21799
3130.95	0.05983	0.20233	0.25478	0.28456	0.16301	0.21322
3131.45	0.05927	0.19517	0.24975	0.28917	0.16156	0.22003
3131.96	0.0586	0.18974	0.25423	0.28691	0.15083	0.23052
3132.46	0.0596	0.18906	0.25146	0.28818	0.15536	0.23328
3132.97	0.05888	0.19623	0.24569	0.28888	0.16426	0.22068
3133.48	0.06134	0.20228	0.23888	0.29302	0.17839	0.21964
3133.98	0.05878	0.20559	0.23089	0.29398	0.17785	0.22383
3134.49	0.05566	0.19968	0.2396	0.29323	0.16611	0.21811
3135	0.05368	0.1967	0.23984	0.30001	0.16647	0.21893
3135.5	0.05282	0.19574	0.23662	0.30064	0.17364	0.22091
3136.01	0.05362	0.19563	0.23912	0.29478	0.17098	0.21657
3136.51	0.05523	0.18581	0.23849	0.29346	0.16701	0.20814
3137.02	0.05846	0.18832	0.25344	0.29449	0.16931	0.20282
3137.53	0.05843	0.20059	0.25478	0.28679	0.16939	0.20518
3138.03	0.05921	0.20221	0.25376	0.28411	0.16531	0.20142
3138.54	0.06418	0.20067	0.26043	0.28407	0.16658	0.20116
3139.05	0.06536	0.19155	0.2631	0.27645	0.16433	0.19703
3139.56	0.06584	0.19232	0.26159	0.27071	0.16636	0.20229
3140.06	0.0624	0.19052	0.25531	0.27662	0.17253	0.20194
3140.57	0.06251	0.19025	0.26215	0.28442	0.17466	0.19609
3141.08	0.06197	0.19519	0.27726	0.28995	0.17683	0.20058
3141.58	0.06046	0.19564	0.27409	0.29552	0.1771	0.20751
3142.09	0.05843	0.1969	0.27059	0.29159	0.16818	0.21515
3142.6	0.05535	0.20037	0.26346	0.28535	0.16954	0.21616
3143.1	0.05684	0.19638	0.26083	0.27365	0.17631	0.21736
3143.61	0.05695	0.19695	0.26415	0.2758	0.17417	0.21202
3144.12	0.05427	0.1973	0.25806	0.28199	0.17502	0.20646
3144.63	0.05504	0.20163	0.25288	0.26879	0.17735	0.19921
3145.13	0.05436	0.20544	0.25662	0.26159	0.17338	0.19346
3145.64	0.0578	0.2025	0.2493	0.26683	0.17088	0.19224
3146.15	0.05989	0.19803	0.24999	0.26329	0.16719	0.19743
3146.65	0.05537	0.1945	0.25419	0.26603	0.16183	0.20193
3147.16	0.05183	0.19159	0.25472	0.27308	0.16874	0.2075
3147.67	0.05685	0.18711	0.25718	0.27334	0.16871	0.20989
3148.18	0.0577	0.1806	0.25467	0.26947	0.16893	0.20568
3148.68	0.05838	0.18315	0.24997	0.2726	0.17814	0.20583
3149.19	0.05892	0.18496	0.25247	0.27448	0.18258	0.19879
3149.7	0.05684	0.18073	0.25561	0.27928	0.18376	0.20324
3150.21	0.06091	0.17484	0.25891	0.28139	0.18411	0.20149
3150.71	0.06459	0.17446	0.25705	0.2877	0.18114	0.20381
3151.22	0.05834	0.1769	0.25787	0.28994	0.17211	0.19867
3151.73	0.05358	0.18435	0.25525	0.28552	0.1708	0.19128
3152.24	0.05817	0.18973	0.25543	0.2899	0.17378	0.19413
3152.75	0.06044	0.19253	0.24968	0.29175	0.17974	0.20332
3153.25	0.05869	0.19006	0.24757	0.28576	0.17874	0.20042
3153.76	0.05888	0.18993	0.2408	0.279	0.17397	0.2008
3154.27	0.05844	0.18318	0.2541	0.27693	0.16481	0.20484
3154.78	0.06172	0.17794	0.24834	0.27599	0.15697	0.20587
3155.29	0.06005	0.1794	0.25334	0.27888	0.16928	0.20913
3155.79	0.05836	0.17939	0.24505	0.27504	0.17351	0.20489
3156.3	0.05629	0.18973	0.25782	0.28119	0.16617	0.20469
3156.81	0.05566	0.19035	0.26293	0.28367	0.16457	0.20405
3157.32	0.05714	0.19038	0.25239	0.27487	0.16859	0.20227
3157.83	0.05365	0.18665	0.25341	0.27137	0.17514	0.19822
3158.33	0.05344	0.18573	0.26202	0.26507	0.1735	0.19857
3158.84	0.05612	0.19208	0.26481	0.27344	0.16077	0.20565
3159.35	0.06011	0.20163	0.26482	0.28421	0.15797	0.20944
3159.86	0.05647	0.19901	0.25658	0.28534	0.15629	0.20971
3160.37	0.0544	0.19141	0.25819	0.29851	0.15447	0.20397
3160.88	0.05626	0.18557	0.26237	0.30559	0.16137	0.20224
3161.39	0.05643	0.17935	0.26654	0.2956	0.16398	0.20092
3161.89	0.05749	0.17734	0.25936	0.29381	0.16569	0.20498
3162.4	0.05442	0.18089	0.24854	0.28585	0.15916	0.20599
3162.91	0.05663	0.18545	0.23919	0.28102	0.16197	0.2088
3163.42	0.06113	0.18013	0.2359	0.28014	0.15958	0.20815
3163.93	0.05749	0.1773	0.23468	0.28028	0.16377	0.20428
3164.44	0.05889	0.1795	0.23583	0.27339	0.16094	0.19733
3164.95	0.06125	0.17985	0.25106	0.26954	0.16231	0.19252
3165.46	0.05992	0.1784	0.25871	0.26874	0.15828	0.19502
3165.96	0.05533	0.17849	0.25746	0.26719	0.15273	0.19456
3166.47	0.05504	0.18867	0.26931	0.27523	0.15285	0.19167
3166.98	0.05644	0.18536	0.2637	0.27062	0.15758	0.18665
3167.49	0.05636	0.18245	0.25829	0.26478	0.15593	0.18618
3168	0.05507	0.1883	0.24924	0.26784	0.15176	0.1933
3168.51	0.0552	0.18828	0.24808	0.26965	0.15864	0.19407
3169.02	0.05321	0.18547	0.24617	0.26153	0.1751	0.19773
3169.53	0.05028	0.18531	0.23852	0.26011	0.17932	0.20679
3170.04	0.05173	0.18904	0.23146	0.25785	0.16685	0.21451
3170.55	0.05417	0.1916	0.23157	0.25637	0.15569	0.20887
3171.06	0.05881	0.18696	0.24231	0.2529	0.15892	0.20181
3171.57	0.06019	0.17769	0.23955	0.25304	0.16431	0.19825
3172.07	0.06163	0.17293	0.24996	0.25716	0.16149	0.19586
3172.58	0.05765	0.17824	0.25635	0.26393	0.15665	0.19488
3173.09	0.05585	0.18211	0.25787	0.26893	0.16153	0.19472
3173.6	0.0536	0.18294	0.26248	0.27243	0.1598	0.19362
3174.11	0.05726	0.17996	0.26271	0.26569	0.15763	0.19593
3174.62	0.05672	0.17365	0.25804	0.26533	0.1591	0.19825
3175.13	0.05953	0.17802	0.26202	0.26383	0.16533	0.19568
3175.64	0.05955	0.18719	0.27002	0.26895	0.17724	0.19658
3176.15	0.05954	0.19078	0.26456	0.27409	0.1774	0.20095
3176.66	0.05904	0.19796	0.2609	0.27204	0.17136	0.20465
3177.17	0.05856	0.20293	0.25841	0.2724	0.17015	0.20733
3177.68	0.0624	0.20165	0.25186	0.26366	0.16778	0.20696
3178.19	0.06629	0.19332	0.24745	0.26234	0.1599	0.20157
3178.7	0.06145	0.19065	0.25085	0.26806	0.15923	0.19519
3179.21	0.05864	0.1812	0.25208	0.26892	0.15971	0.19594
3179.72	0.05752	0.1845	0.24636	0.26466	0.15901	0.198
3180.23	0.05816	0.18505	0.23908	0.26635	0.15338	0.20748
3180.74	0.05996	0.17967	0.2482	0.27144	0.15573	0.20396
3181.25	0.0576	0.18843	0.24846	0.26506	0.15644	0.2095
3181.76	0.0621	0.18575	0.25002	0.26183	0.15235	0.21572
3182.27	0.06352	0.18747	0.25204	0.26394	0.15803	0.21158
3182.78	0.05753	0.19801	0.2631	0.27586	0.16404	0.21305
3183.29	0.05792	0.19803	0.2634	0.28326	0.16769	0.2166
3183.8	0.05919	0.19791	0.26031	0.28756	0.16905	0.21832
3184.31	0.05943	0.19431	0.25449	0.28537	0.17258	0.21412
3184.82	0.05761	0.20033	0.25308	0.28451	0.17189	0.20584
3185.33	0.05711	0.20007	0.24233	0.27813	0.1625	0.20603
3185.84	0.0569	0.2007	0.24245	0.28133	0.1661	0.20288
3186.35	0.05833	0.19785	0.25608	0.27903	0.16896	0.20212
3186.87	0.05716	0.19994	0.26631	0.28099	0.17288	0.19949
3187.38	0.05544	0.19446	0.26889	0.27447	0.1726	0.20438
3187.89	0.05929	0.19383	0.2657	0.27446	0.17953	0.21205
3188.4	0.0605	0.19189	0.26549	0.27254	0.17844	0.20951
3188.91	0.05983	0.19505	0.26872	0.27581	0.16419	0.20875
3189.42	0.05733	0.20005	0.27646	0.2793	0.16917	0.21577
3189.93	0.05961	0.19293	0.27281	0.28329	0.17349	0.21921
3190.44	0.05902	0.19198	0.27525	0.28293	0.16709	0.21306
3190.95	0.05659	0.19357	0.28237	0.27948	0.16456	0.20637
3191.46	0.05679	0.19121	0.27243	0.27953	0.16443	0.21005
3191.97	0.05927	0.19669	0.26882	0.28424	0.17193	0.21095
3192.48	0.05793	0.20083	0.25359	0.28803	0.1754	0.2101
3193	0.05852	0.20029	0.25535	0.28812	0.18361	0.20813
3193.51	0.06382	0.20478	0.26752	0.28958	0.17725	0.20265
3194.02	0.06602	0.20443	0.27265	0.28276	0.17823	0.20042
3194.53	0.06437	0.20547	0.27145	0.27885	0.18721	0.20035
3195.04	0.0588	0.21237	0.26713	0.28335	0.17785	0.20867
3195.55	0.05528	0.21009	0.27609	0.29607	0.16886	0.21072
3196.06	0.05884	0.20433	0.27191	0.29913	0.16263	0.21009
3196.57	0.06165	0.20436	0.27419	0.30238	0.16164	0.21329
3197.09	0.05965	0.20419	0.2638	0.28951	0.17461	0.21584
3197.6	0.05827	0.19271	0.25876	0.28435	0.1704	0.21473
3198.11	0.05882	0.1974	0.25934	0.27831	0.16343	0.21045
3198.62	0.05855	0.20582	0.2655	0.27538	0.16107	0.21011
3199.13	0.05512	0.21122	0.26498	0.28687	0.16263	0.2055
3199.64	0.05699	0.20979	0.25705	0.28476	0.15806	0.20144
3200.16	0.06057	0.20342	0.25887	0.28724	0.1524	0.21296
3200.67	0.05856	0.19354	0.26296	0.2941	0.15611	0.21718
3201.18	0.06019	0.1916	0.26678	0.28849	0.15741	0.21213
3201.69	0.05819	0.18782	0.26422	0.2976	0.16484	0.20324
3202.2	0.05769	0.18005	0.25804	0.29204	0.16673	0.20149
3202.71	0.05694	0.18828	0.25986	0.28895	0.16797	0.20871
3203.23	0.0579	0.18425	0.2548	0.27682	0.16203	0.21271
3203.74	0.06245	0.1817	0.25223	0.26819	0.16389	0.20993
3204.25	0.06413	0.18492	0.26934	0.2641	0.16129	0.20613
3204.76	0.06325	0.18249	0.27791	0.26459	0.158	0.20062
3205.27	0.05665	0.18189	0.26767	0.25583	0.15496	0.20546
3205.79	0.05697	0.18415	0.26186	0.26764	0.14841	0.20416
3206.3	0.05725	0.18806	0.2535	0.28338	0.15113	0.20733
3206.81	0.05438	0.18973	0.25428	0.27865	0.15835	0.20741
3207.32	0.05366	0.18376	0.25128	0.27182	0.16851	0.2106
3207.84	0.05438	0.17746	0.24992	0.28191	0.16581	0.20686
3208.35	0.05401	0.18464	0.24896	0.27369	0.16018	0.20433
3208.86	0.05282	0.19128	0.25544	0.26928	0.16732	0.20378
3209.37	0.05445	0.18238	0.25317	0.26781	0.17159	0.20563
3209.88	0.05582	0.18243	0.25437	0.26292	0.15686	0.20588
3210.4	0.05489	0.1912	0.25635	0.26745	0.15421	0.20441
3210.91	0.05526	0.19483	0.25052	0.26544	0.15484	0.20472
3211.42	0.05757	0.19934	0.24917	0.26943	0.15991	0.20177
3211.93	0.06	0.20319	0.25118	0.27324	0.17122	0.19809
3212.45	0.05911	0.20248	0.24758	0.28414	0.17554	0.20453
3212.96	0.05567	0.19211	0.239	0.2826	0.17002	0.20527
3213.47	0.06005	0.19112	0.25126	0.27342	0.16936	0.2069
3213.99	0.0608	0.18478	0.25208	0.26873	0.16506	0.20182
3214.5	0.06058	0.18602	0.24086	0.26917	0.16165	0.19879
3215.01	0.05819	0.18803	0.24767	0.27484	0.16617	0.20043
3215.52	0.05686	0.18075	0.24669	0.27915	0.17715	0.20162
3216.04	0.05774	0.18006	0.24173	0.28095	0.17918	0.2015
3216.55	0.05435	0.17459	0.24366	0.28048	0.17715	0.20347
3217.06	0.05669	0.17249	0.24544	0.28487	0.17344	0.19774
3217.58	0.05698	0.1733	0.2365	0.28828	0.16764	0.19685
3218.09	0.05549	0.17467	0.2459	0.28761	0.16539	0.19522
3218.6	0.05715	0.18186	0.25496	0.28557	0.16618	0.20412
3219.12	0.06037	0.17943	0.25371	0.2841	0.16629	0.20437
3219.63	0.06221	0.18367	0.25207	0.28034	0.16578	0.20802
3220.14	0.06355	0.17978	0.25894	0.27812	0.16052	0.20888
3220.66	0.06207	0.18494	0.25728	0.27144	0.155	0.20491
3221.17	0.06034	0.18359	0.25736	0.26489	0.15409	0.19792
3221.68	0.05949	0.18487	0.26588	0.2689	0.16284	0.19567
3222.2	0.06055	0.18885	0.26743	0.26285	0.16679	0.19534
3222.71	0.06047	0.18604	0.27339	0.25615	0.16524	0.20077
3223.22	0.05947	0.18374	0.268	0.25735	0.15858	0.19314
3223.74	0.05785	0.18269	0.26415	0.26427	0.15748	0.19455
3224.25	0.05585	0.18056	0.25773	0.26628	0.16161	0.19498
3224.76	0.05633	0.18315	0.24152	0.26531	0.15718	0.19332
3225.28	0.05458	0.18006	0.24305	0.26312	0.14923	0.19477
3225.79	0.05476	0.17505	0.24985	0.26462	0.1641	0.19325
3226.3	0.05322	0.17412	0.23941	0.27113	0.16429	0.19779
3226.82	0.05497	0.1784	0.23329	0.27128	0.16358	0.20206
3227.33	0.05488	0.1853	0.24245	0.2771	0.15516	0.19604
3227.85	0.05307	0.18277	0.24839	0.28201	0.15004	0.19406
3228.36	0.0542	0.19149	0.24599	0.27458	0.16205	0.19135
3228.87	0.05835	0.19113	0.24292	0.26774	0.16502	0.19455
3229.39	0.05838	0.1915	0.24617	0.2756	0.16598	0.1968
3229.9	0.05754	0.18881	0.24162	0.27268	0.16808	0.20047
3230.42	0.05691	0.1865	0.24197	0.26113	0.17408	0.20677
3230.93	0.05616	0.1855	0.23877	0.26223	0.17558	0.20364
3231.44	0.05501	0.18105	0.24499	0.26239	0.17202	0.20263
3231.96	0.05922	0.18276	0.24308	0.25041	0.16162	0.19555
3232.47	0.06004	0.18556	0.22816	0.25262	0.15295	0.18821
3232.99	0.05802	0.18469	0.22933	0.25855	0.15888	0.19067
3233.5	0.05658	0.18392	0.23342	0.26345	0.16345	0.19586
3234.02	0.05644	0.17816	0.2413	0.26185	0.15982	0.19389
3234.53	0.05534	0.17576	0.25346	0.26217	0.15776	0.19432
3235.04	0.05573	0.18405	0.2593	0.27315	0.15935	0.19596
3235.56	0.0541	0.18939	0.2544	0.28294	0.15707	0.19981
3236.07	0.05786	0.19158	0.2474	0.26921	0.15719	0.19843
3236.59	0.05979	0.18386	0.24797	0.26299	0.16619	0.1994
3237.1	0.05638	0.17949	0.25241	0.2635	0.17171	0.20267
3237.62	0.05263	0.18702	0.24017	0.2617	0.16494	0.19624
3238.13	0.05471	0.18985	0.23018	0.25553	0.15452	0.19484
3238.65	0.06082	0.19063	0.24365	0.25638	0.15597	0.19214
3239.16	0.06234	0.18931	0.24823	0.26855	0.16467	0.19536
3239.68	0.05857	0.18701	0.24554	0.26494	0.1659	0.1997
3240.19	0.05347	0.18283	0.23689	0.26692	0.18291	0.19445
3240.71	0.05178	0.17741	0.23577	0.26892	0.17513	0.19368
3241.22	0.05696	0.17639	0.24025	0.27374	0.16079	0.19351
3241.74	0.06331	0.17585	0.24037	0.27604	0.15567	0.19525
3242.25	0.06589	0.17808	0.24442	0.27305	0.1544	0.19051
3242.77	0.06284	0.18671	0.23915	0.26705	0.15292	0.19433
3243.28	0.05959	0.19031	0.23001	0.26614	0.1565	0.19646
3243.8	0.05622	0.18614	0.2332	0.2724	0.15893	0.1921
3244.31	0.05877	0.18958	0.24258	0.26615	0.16363	0.19885
3244.83	0.06061	0.18452	0.24934	0.26106	0.15478	0.19763
3245.34	0.06038	0.18182	0.24902	0.27183	0.16154	0.19421
3245.86	0.06321	0.18572	0.24962	0.27516	0.16361	0.19157
3246.37	0.05714	0.183	0.24021	0.27497	0.15258	0.19479
3246.89	0.05538	0.18336	0.22427	0.27146	0.14692	0.20208
3247.4	0.05233	0.18312	0.23279	0.27246	0.15554	0.20595
3247.92	0.05216	0.18181	0.24697	0.27243	0.15818	0.2049
3248.43	0.05837	0.18578	0.23775	0.26468	0.15126	0.19665
3248.95	0.05668	0.18229	0.2371	0.26736	0.15822	0.19352
3249.47	0.05896	0.17594	0.24424	0.27665	0.16193	0.19399
3249.98	0.06414	0.17486	0.23991	0.28448	0.15336	0.1907
3250.5	0.06303	0.18084	0.23771	0.279	0.1594	0.2014
3251.01	0.0595	0.17994	0.22868	0.27575	0.16472	0.20144
3251.53	0.05824	0.18205	0.22104	0.27104	0.15902	0.19524
3252.04	0.05822	0.17565	0.23209	0.26482	0.14945	0.19215
3252.56	0.05661	0.17407	0.23472	0.25892	0.14752	0.19024
3253.08	0.05424	0.16978	0.24733	0.25667	0.15215	0.19224
3253.59	0.05344	0.16999	0.24747	0.26289	0.15491	0.18957
3254.11	0.0537	0.17322	0.2565	0.26573	0.15381	0.19137
3254.62	0.05436	0.18052	0.25456	0.27042	0.15791	0.18973
3255.14	0.05329	0.18014	0.24316	0.26434	0.1634	0.1844
3255.66	0.05427	0.17598	0.23719	0.25651	0.15778	0.19284
3256.17	0.05694	0.17647	0.23743	0.25592	0.15756	0.18799
3256.69	0.0552	0.17886	0.23987	0.25155	0.16458	0.18736
3257.2	0.05455	0.18259	0.23973	0.24976	0.15517	0.19028
3257.72	0.05404	0.18144	0.25099	0.24764	0.15566	0.18954
3258.24	0.05715	0.18289	0.2611	0.2582	0.16343	0.17994
3258.75	0.05839	0.18053	0.26936	0.27601	0.16456	0.18057
3259.27	0.05698	0.17847	0.26177	0.27507	0.1662	0.18983
3259.79	0.0521	0.17693	0.26562	0.26603	0.17259	0.19607
3260.3	0.05164	0.17831	0.26261	0.26128	0.16829	0.19457
3260.82	0.05563	0.18272	0.24244	0.26	0.16664	0.19947
3261.34	0.05647	0.17707	0.23713	0.25907	0.16507	0.19752
3261.85	0.05137	0.18328	0.24898	0.26826	0.16508	0.19574
3262.37	0.05193	0.19419	0.2474	0.26943	0.16558	0.19411
3262.89	0.05391	0.19128	0.24154	0.26588	0.16104	0.19666
3263.4	0.05592	0.19261	0.25159	0.26625	0.16471	0.19341
3263.92	0.05827	0.20126	0.25683	0.26541	0.16837	0.18876
3264.44	0.05924	0.20302	0.25009	0.26934	0.16711	0.19077
3264.95	0.05839	0.19882	0.24704	0.27379	0.17343	0.19801
3265.47	0.05987	0.19457	0.24889	0.28071	0.17307	0.20012
3265.99	0.06254	0.19412	0.26267	0.28072	0.17635	0.19708
3266.5	0.06269	0.19285	0.26625	0.28093	0.17386	0.19666
3267.02	0.05937	0.1878	0.25651	0.27114	0.16803	0.20125
3267.54	0.05887	0.18117	0.25793	0.26371	0.16999	0.19653
3268.05	0.05958	0.18367	0.23975	0.27042	0.1647	0.19642
3268.57	0.06076	0.18013	0.24137	0.27087	0.16161	0.19351
3269.09	0.06144	0.17665	0.24125	0.26382	0.15886	0.2
3269.61	0.06141	0.18031	0.23803	0.2701	0.15353	0.19962
3270.12	0.06234	0.18569	0.25113	0.25906	0.15237	0.2042
3270.64	0.05678	0.19401	0.24371	0.25325	0.15727	0.20926
3271.16	0.05112	0.19198	0.24029	0.25937	0.16309	0.20951
3271.67	0.05123	0.18545	0.24441	0.26433	0.16245	0.20539
3272.19	0.05574	0.19075	0.24982	0.26615	0.17052	0.20677
3272.71	0.05765	0.19067	0.24704	0.26796	0.16756	0.21462
3273.23	0.0578	0.19139	0.24371	0.2626	0.15478	0.21203
3273.74	0.05883	0.19705	0.23949	0.25579	0.14592	0.20563
3274.26	0.05706	0.19782	0.23536	0.25843	0.14664	0.21172
3274.78	0.05497	0.19671	0.24991	0.26962	0.15263	0.21016
3275.3	0.05529	0.18956	0.25422	0.27439	0.15269	0.20881
3275.82	0.0581	0.19188	0.2589	0.28321	0.15093	0.2074
3276.33	0.06134	0.19477	0.25584	0.26538	0.15999	0.2078
3276.85	0.05949	0.20482	0.2652	0.25548	0.16218	0.21438
3277.37	0.05842	0.20445	0.25532	0.25866	0.17065	0.21315
3277.89	0.05683	0.19401	0.24952	0.26019	0.16487	0.21251
3278.4	0.055	0.19415	0.26004	0.27141	0.15839	0.21402
3278.92	0.05563	0.20224	0.25732	0.26849	0.16941	0.21393
3279.44	0.0555	0.19686	0.25667	0.27028	0.18375	0.21472
3279.96	0.05642	0.19027	0.26867	0.2704	0.18264	0.21757
3280.48	0.056	0.20542	0.2695	0.27387	0.1821	0.22166
3280.99	0.05317	0.20797	0.26431	0.26688	0.18145	0.21764
3281.51	0.05644	0.20351	0.25672	0.26658	0.17994	0.20685
3282.03	0.05864	0.19512	0.26302	0.27391	0.17069	0.2033
3282.55	0.05851	0.19302	0.25647	0.2724	0.16028	0.20608
3283.07	0.05897	0.18585	0.25584	0.27699	0.15694	0.20551
3283.59	0.06014	0.19303	0.25597	0.28164	0.159	0.20293
3284.1	0.05989	0.19284	0.25531	0.27687	0.16278	0.20335
3284.62	0.06079	0.1954	0.25417	0.27131	0.16671	0.20757
3285.14	0.06046	0.19497	0.25534	0.27752	0.1686	0.20311
3285.66	0.06277	0.1942	0.25101	0.276	0.16395	0.19887
3286.18	0.0622	0.19077	0.25101	0.27684	0.16195	0.19299
3286.7	0.0591	0.18574	0.25608	0.27337	0.15564	0.19337
3287.21	0.05983	0.17349	0.27043	0.26965	0.1593	0.19764
3287.73	0.0631	0.17882	0.27844	0.26652	0.16975	0.20254
3288.25	0.06257	0.18795	0.27309	0.25749	0.1713	0.20138
3288.77	0.06065	0.18421	0.25604	0.26142	0.15989	0.20322
3289.29	0.05807	0.17811	0.24666	0.27011	0.15811	0.19891
3289.81	0.05847	0.17753	0.23655	0.26608	0.15648	0.19381
3290.33	0.05773	0.17841	0.23147	0.26928	0.15422	0.19473
3290.85	0.05812	0.18045	0.2407	0.26645	0.14755	0.19265
3291.36	0.05345	0.18237	0.25044	0.25523	0.14979	0.19208
3291.88	0.05248	0.17699	0.24553	0.25442	0.15541	0.20096
3292.4	0.05543	0.17848	0.24165	0.26192	0.15391	0.19818
3292.92	0.05431	0.1848	0.25003	0.27017	0.15242	0.19349
3293.44	0.05588	0.17781	0.26423	0.26756	0.15677	0.1927
3293.96	0.05729	0.17462	0.26306	0.26728	0.15169	0.18977
3294.48	0.05864	0.17515	0.25568	0.26278	0.15393	0.18341
3295	0.06093	0.17292	0.24292	0.25527	0.15513	0.18643
3295.52	0.06405	0.17186	0.242	0.2594	0.15609	0.19021
3296.04	0.06007	0.17064	0.24911	0.26199	0.15436	0.19708
3296.56	0.05641	0.1708	0.25569	0.25485	0.15532	0.1999
3297.08	0.05716	0.17186	0.24966	0.25633	0.15597	0.19693
3297.59	0.0583	0.17519	0.23788	0.2541	0.1578	0.18754
3298.11	0.05742	0.17996	0.23156	0.25372	0.15729	0.18502
3298.63	0.05644	0.18277	0.2319	0.24721	0.14663	0.18633
3299.15	0.05739	0.17465	0.23586	0.24435	0.14137	0.18691
3299.67	0.05573	0.17558	0.23903	0.24101	0.13864	0.18687
3300.19	0.05527	0.17162	0.2436	0.24896	0.14812	0.18178
3300.71	0.05525	0.16667	0.26071	0.25923	0.15876	0.1793
3301.23	0.05692	0.16102	0.26401	0.2603	0.16514	0.1782
3301.75	0.0588	0.16122	0.24906	0.25341	0.16344	0.18032
3302.27	0.05772	0.16904	0.23818	0.25758	0.15965	0.18236
3302.79	0.05744	0.17561	0.22767	0.25499	0.15985	0.18589
3303.31	0.05774	0.17635	0.22727	0.25401	0.1584	0.18961
3303.83	0.05861	0.17809	0.22634	0.26285	0.15069	0.18295
3304.35	0.05947	0.1743	0.22829	0.26195	0.14819	0.18519
3304.87	0.05694	0.17557	0.23381	0.26627	0.15737	0.18044
3305.39	0.05502	0.18155	0.23434	0.26221	0.16983	0.1807
3305.91	0.05457	0.17617	0.23552	0.24967	0.16204	0.19043
3306.43	0.05331	0.16656	0.23555	0.24862	0.16251	0.18975
3306.95	0.05794	0.17294	0.22998	0.25558	0.15886	0.1877
3307.47	0.06187	0.18324	0.24017	0.249	0.15283	0.19099
3307.99	0.06067	0.18642	0.24163	0.25497	0.15076	0.19263
3308.51	0.05843	0.18844	0.24108	0.25428	0.16026	0.19492
3309.03	0.05555	0.18942	0.239	0.26213	0.16132	0.19782
3309.55	0.05542	0.18547	0.24038	0.2683	0.15715	0.19783
3310.07	0.055	0.18162	0.23883	0.26471	0.15698	0.19625
3310.59	0.05426	0.17634	0.23958	0.2607	0.16487	0.19016
3311.11	0.05498	0.17559	0.23623	0.26136	0.16899	0.18449
3311.63	0.05562	0.1753	0.24356	0.26308	0.16098	0.18464
3312.15	0.05538	0.18253	0.23286	0.26831	0.16397	0.18933
3312.68	0.05451	0.18169	0.23573	0.25876	0.16223	0.19323
3313.2	0.05299	0.17972	0.23956	0.25612	0.16212	0.19676
3313.72	0.05233	0.18036	0.24478	0.25639	0.16363	0.19592
3314.24	0.05049	0.17484	0.23956	0.25578	0.15977	0.19451
3314.76	0.0534	0.17615	0.22588	0.26087	0.16313	0.19291
3315.28	0.05583	0.18041	0.22314	0.25814	0.16951	0.19324
3315.8	0.05542	0.17742	0.21603	0.26031	0.17277	0.19661
3316.32	0.05441	0.17856	0.22531	0.26851	0.17748	0.18792
3316.84	0.05412	0.17743	0.22192	0.26644	0.17659	0.18768
3317.36	0.0521	0.17492	0.23282	0.26495	0.16279	0.19004
3317.88	0.05282	0.17378	0.23936	0.26621	0.1622	0.19164
3318.4	0.05336	0.17521	0.24451	0.25665	0.17366	0.19026
3318.93	0.05494	0.17996	0.24984	0.25383	0.16662	0.19193
3319.45	0.05773	0.18065	0.24258	0.26893	0.1633	0.18732
3319.97	0.05617	0.17723	0.23409	0.27571	0.16216	0.18373
3320.49	0.05364	0.17721	0.23164	0.27466	0.15037	0.18232
3321.01	0.05218	0.18053	0.22614	0.26931	0.14785	0.17774
3321.53	0.05749	0.17921	0.21883	0.25911	0.15097	0.17897
3322.05	0.05771	0.17656	0.22553	0.25354	0.15454	0.182
3322.57	0.05905	0.17688	0.23001	0.25362	0.15245	0.18944
3323.1	0.05867	0.18164	0.23805	0.25213	0.15506	0.1919
3323.62	0.05647	0.17893	0.24591	0.25846	0.15939	0.19771
3324.14	0.05885	0.17919	0.23608	0.26501	0.16428	0.19216
3324.66	0.06083	0.17392	0.23255	0.26733	0.15489	0.19203
3325.18	0.05872	0.16746	0.23912	0.2761	0.15484	0.19345
3325.7	0.05835	0.16936	0.22862	0.27483	0.15091	0.19551
3326.23	0.05997	0.17557	0.21866	0.27018	0.14534	0.19612
3326.75	0.05842	0.17459	0.22319	0.26504	0.14902	0.19534
3327.27	0.0569	0.17884	0.23237	0.26755	0.15108	0.19021
3327.79	0.05565	0.1878	0.23747	0.26396	0.15403	0.18825
3328.31	0.06057	0.19233	0.23568	0.26104	0.15554	0.19255
3328.83	0.05727	0.18601	0.23527	0.25636	0.15617	0.19413
3329.36	0.05359	0.18335	0.23229	0.25668	0.16355	0.19742
3329.88	0.05617	0.18342	0.23169	0.25748	0.16606	0.19078
3330.4	0.05506	0.1811	0.22514	0.25769	0.15619	0.18438
3330.92	0.05539	0.18448	0.23082	0.25598	0.14744	0.18655
3331.44	0.05499	0.19041	0.22834	0.26177	0.15265	0.18938
3331.97	0.05417	0.19416	0.2259	0.26097	0.15848	0.19075
3332.49	0.05332	0.18467	0.22951	0.26899	0.14962	0.19496
3333.01	0.05741	0.17328	0.23185	0.27137	0.1446	0.19753
3333.53	0.05521	0.17051	0.2401	0.26882	0.14989	0.19856
3334.06	0.05655	0.16753	0.24235	0.26002	0.1457	0.19139
3334.58	0.05849	0.1675	0.23752	0.26089	0.14509	0.18721
3335.1	0.0586	0.17229	0.24095	0.26683	0.14183	0.18547
3335.62	0.05484	0.17447	0.2502	0.27387	0.15097	0.18475
3336.14	0.05162	0.17432	0.25039	0.26727	0.15994	0.18205
3336.67	0.04854	0.17337	0.25642	0.2561	0.15606	0.17934
3337.19	0.04721	0.17414	0.26388	0.25955	0.14993	0.18544
3337.71	0.05163	0.18046	0.26185	0.27106	0.14822	0.19176
3338.23	0.05097	0.18338	0.25399	0.26714	0.14819	0.19058
3338.76	0.05421	0.18216	0.24545	0.2669	0.1488	0.18932
3339.28	0.05799	0.17743	0.23852	0.26949	0.14603	0.19207
3339.8	0.05698	0.17368	0.23959	0.26413	0.14271	0.19188
3340.33	0.05704	0.17731	0.23023	0.2593	0.14951	0.1964
3340.85	0.05584	0.17674	0.22258	0.25748	0.14742	0.19505
3341.37	0.05459	0.17803	0.22321	0.2531	0.14702	0.19458
3341.89	0.05323	0.17344	0.23549	0.25642	0.14343	0.19699
3342.42	0.05521	0.17234	0.23564	0.25652	0.14729	0.20326
3342.94	0.06241	0.16674	0.2236	0.25381	0.15716	0.19483
3343.46	0.05758	0.1692	0.22911	0.25592	0.15561	0.18709
3343.99	0.05706	0.16948	0.23957	0.25134	0.15538	0.18517
3344.51	0.05335	0.16834	0.23682	0.25677	0.15709	0.18355
3345.03	0.05162	0.17382	0.23421	0.26006	0.16226	0.18614
3345.56	0.05393	0.18117	0.24045	0.25141	0.1595	0.18694
3346.08	0.05338	0.18247	0.24791	0.25531	0.15632	0.18947
3346.6	0.04849	0.18307	0.23808	0.2597	0.15396	0.19173
3347.13	0.04549	0.17449	0.2293	0.25972	0.15144	0.20026
3347.65	0.04869	0.16887	0.22392	0.26692	0.14967	0.20439
3348.17	0.05119	0.16693	0.22105	0.27226	0.15207	0.20277
3348.7	0.05104	0.17942	0.22936	0.26133	0.15804	0.19906
3349.22	0.05061	0.18064	0.23601	0.25808	0.16156	0.19596
3349.74	0.0518	0.17668	0.23795	0.25934	0.15911	0.19666
3350.27	0.05235	0.17836	0.23121	0.25474	0.16151	0.19988
3350.79	0.05169	0.17754	0.2263	0.2497	0.16137	0.19227
3351.31	0.0503	0.1757	0.2337	0.25669	0.15728	0.195
3351.84	0.05027	0.18396	0.2316	0.26598	0.15639	0.20392
3352.36	0.05715	0.19175	0.23185	0.26504	0.15709	0.20611
3352.88	0.05733	0.1996	0.2267	0.26025	0.15492	0.20396
3353.41	0.05477	0.20243	0.22364	0.25166	0.15318	0.20442
3353.93	0.05345	0.19991	0.23124	0.25812	0.15335	0.20169
3354.46	0.05814	0.19441	0.22839	0.2618	0.14715	0.20572
3354.98	0.06058	0.19247	0.23388	0.26219	0.14875	0.20617
3355.5	0.05934	0.18526	0.24339	0.26057	0.15169	0.20653
3356.03	0.0566	0.18471	0.24233	0.25756	0.15282	0.21186
3356.55	0.05189	0.18944	0.23697	0.26216	0.15437	0.21625
3357.08	0.05001	0.18691	0.23845	0.26573	0.16013	0.21353
3357.6	0.0481	0.18027	0.23297	0.26404	0.16673	0.20899
3358.12	0.04918	0.18242	0.24051	0.25789	0.16573	0.20353
3358.65	0.05195	0.18383	0.24564	0.25421	0.163	0.20323
3359.17	0.05524	0.18648	0.24973	0.25256	0.16406	0.20438
3359.7	0.05844	0.18791	0.24908	0.24833	0.1586	0.20518
3360.22	0.05753	0.18527	0.23967	0.24765	0.16141	0.2077
3360.75	0.05358	0.18212	0.23386	0.25212	0.16358	0.20682
3361.27	0.05463	0.18762	0.24519	0.26311	0.15916	0.21486
3361.79	0.05964	0.1894	0.24421	0.2733	0.16125	0.22132
3362.32	0.05791	0.18813	0.24366	0.2703	0.15809	0.22911
3362.84	0.0555	0.19272	0.24815	0.27476	0.16413	0.23202
3363.37	0.05487	0.19603	0.25071	0.27609	0.16262	0.22179
3363.89	0.05371	0.20098	0.25076	0.27511	0.17311	0.21794
3364.42	0.05366	0.20443	0.24827	0.27378	0.17399	0.22411
3364.94	0.05075	0.20768	0.24588	0.27352	0.16929	0.23114
3365.47	0.04776	0.20561	0.24861	0.25858	0.16947	0.23313
3365.99	0.05144	0.20417	0.25456	0.25798	0.17017	0.22937
3366.52	0.05697	0.20625	0.25584	0.26747	0.17296	0.22811
3367.04	0.05615	0.20885	0.26819	0.27681	0.16716	0.23529
3367.57	0.05716	0.2092	0.27347	0.27577	0.15829	0.23845
3368.09	0.05702	0.20234	0.28182	0.26739	0.15906	0.23798
3368.62	0.05649	0.20326	0.28399	0.26571	0.16713	0.23869
3369.14	0.05709	0.19999	0.27358	0.26807	0.15669	0.23272
3369.67	0.05653	0.20117	0.265	0.26324	0.15921	0.2349
3370.19	0.0542	0.19798	0.26288	0.26191	0.16341	0.23422
3370.72	0.05168	0.1965	0.26323	0.26844	0.16036	0.22865
3371.24	0.04908	0.1964	0.2713	0.25813	0.15682	0.2263
3371.77	0.05044	0.1944	0.27818	0.26487	0.15777	0.22497
3372.29	0.052	0.19764	0.2803	0.26646	0.16296	0.22455
3372.82	0.05502	0.19325	0.26818	0.26345	0.16635	0.21891
3373.34	0.05543	0.19137	0.25475	0.26548	0.17151	0.21761
3373.87	0.05252	0.19876	0.24498	0.26608	0.16948	0.2246
3374.39	0.05656	0.19126	0.25091	0.26522	0.16302	0.22365
3374.92	0.0588	0.18	0.24648	0.26151	0.15461	0.218
3375.44	0.05555	0.18531	0.25039	0.26146	0.15264	0.22087
3375.97	0.05566	0.18946	0.24912	0.26309	0.14901	0.2176
3376.5	0.05442	0.18183	0.24295	0.26453	0.15368	0.21444
3377.02	0.05571	0.17834	0.24781	0.26043	0.15483	0.21426
3377.55	0.05763	0.17961	0.25154	0.26224	0.14878	0.21108
3378.07	0.0547	0.17262	0.25297	0.25944	0.14757	0.20562
3378.6	0.05311	0.18074	0.24848	0.25727	0.15017	0.20533
3379.12	0.05259	0.18418	0.24891	0.26674	0.1513	0.212
3379.65	0.05728	0.18124	0.24435	0.26373	0.15053	0.21094
3380.18	0.05785	0.17218	0.23647	0.26095	0.15691	0.20025
3380.7	0.05701	0.17231	0.22931	0.25488	0.15719	0.191
3381.23	0.05478	0.16859	0.22694	0.25688	0.16158	0.19071
3381.75	0.05554	0.17176	0.22788	0.25304	0.16368	0.1896
3382.28	0.05356	0.17757	0.22906	0.25167	0.16099	0.19155
3382.81	0.05316	0.17305	0.24297	0.24559	0.16232	0.19432
3383.33	0.05199	0.17369	0.25093	0.24553	0.16787	0.19317
3383.86	0.05516	0.17178	0.23933	0.24193	0.16689	0.19244
3384.38	0.05518	0.17119	0.233	0.24061	0.15596	0.19698
3384.91	0.0549	0.16767	0.23382	0.23762	0.1474	0.19883
3385.44	0.05236	0.17086	0.22972	0.24189	0.14008	0.19177
3385.96	0.05048	0.17483	0.22162	0.24583	0.1409	0.18453
3386.49	0.04966	0.16838	0.22158	0.2413	0.14676	0.18418
3387.02	0.04781	0.16306	0.22848	0.23933	0.15121	0.18522
3387.54	0.04895	0.16758	0.23354	0.24813	0.1441	0.18473
3388.07	0.04864	0.17104	0.22773	0.25214	0.1383	0.18305
3388.6	0.05025	0.17376	0.21905	0.25506	0.14403	0.18244
3389.12	0.0518	0.17033	0.21512	0.25961	0.15136	0.18157
3389.65	0.05064	0.16831	0.21382	0.25887	0.14258	0.18168
3390.18	0.05261	0.16904	0.21686	0.25296	0.12832	0.18422
3390.7	0.0501	0.16824	0.21366	0.25144	0.12739	0.17952
3391.23	0.04954	0.16582	0.21793	0.23754	0.13657	0.18166
3391.76	0.05069	0.15832	0.22412	0.23769	0.14691	0.18779
3392.28	0.05136	0.15937	0.2244	0.23764	0.14794	0.19075
3392.81	0.05425	0.16529	0.23699	0.23963	0.14982	0.19414
3393.34	0.05354	0.17904	0.23123	0.24771	0.13864	0.19276
3393.86	0.05163	0.17897	0.22169	0.24722	0.13973	0.19478
3394.39	0.05236	0.1744	0.22536	0.25194	0.14271	0.19229
3394.92	0.05161	0.17118	0.22679	0.25136	0.15636	0.18263
3395.44	0.0517	0.17152	0.22214	0.24618	0.15773	0.18191
3395.97	0.05108	0.16465	0.23241	0.24519	0.15423	0.17889
3396.5	0.05232	0.16152	0.23718	0.24835	0.15274	0.18111
3397.03	0.05324	0.15904	0.22569	0.2487	0.14903	0.17433
3397.55	0.04972	0.16257	0.2223	0.25099	0.14616	0.16414
3398.08	0.04743	0.16739	0.22882	0.24978	0.14672	0.16984
3398.61	0.0487	0.1674	0.23283	0.24839	0.1401	0.17774
3399.13	0.04715	0.1726	0.23103	0.24912	0.13918	0.17861
3399.66	0.0468	0.16948	0.22351	0.25068	0.13442	0.17982
3400.19	0.04377	0.16968	0.21742	0.24254	0.13783	0.18199
3400.72	0.04302	0.17425	0.21232	0.2363	0.14466	0.18675
3401.24	0.04495	0.16836	0.21599	0.24185	0.13576	0.18091
3401.77	0.0477	0.16917	0.2264	0.24494	0.13892	0.17814
3402.3	0.04934	0.173	0.23299	0.23816	0.16414	0.17298
3402.83	0.0459	0.17576	0.24409	0.2374	0.16784	0.17844
3403.35	0.04421	0.17554	0.24782	0.23683	0.16143	0.17781
3403.88	0.04355	0.17397	0.24816	0.24067	0.15789	0.18145
3404.41	0.04556	0.17328	0.2378	0.2401	0.15634	0.18193
3404.94	0.05071	0.17486	0.23235	0.23503	0.1552	0.18919
3405.47	0.05387	0.17402	0.22838	0.22441	0.15317	0.18434
3405.99	0.05516	0.16754	0.24075	0.22852	0.14652	0.1801
3406.52	0.05217	0.16892	0.23063	0.24227	0.14573	0.18331
3407.05	0.04905	0.15997	0.22525	0.24247	0.14809	0.18701
3407.58	0.04853	0.15349	0.22141	0.2423	0.14655	0.19018
3408.11	0.04797	0.15391	0.2136	0.24341	0.13824	0.19171
3408.63	0.04792	0.15339	0.2191	0.25423	0.13552	0.19602
3409.16	0.04967	0.16125	0.22412	0.25609	0.13294	0.19262
3409.69	0.04796	0.16319	0.22165	0.25375	0.14072	0.18588
3410.22	0.04609	0.1717	0.21026	0.25204	0.15079	0.18459
3410.75	0.05031	0.17969	0.20766	0.2534	0.1497	0.18233
3411.28	0.05229	0.17342	0.20951	0.2559	0.15228	0.18066
3411.8	0.05664	0.16489	0.20435	0.24667	0.15167	0.18231
3412.33	0.05741	0.16314	0.21343	0.24292	0.14976	0.18626
3412.86	0.05743	0.16491	0.21904	0.23973	0.14946	0.18426
3413.39	0.05619	0.16966	0.21829	0.23418	0.14492	0.18302
3413.92	0.0545	0.16578	0.21646	0.23773	0.14231	0.1837
3414.45	0.05356	0.16067	0.20746	0.23898	0.14342	0.18169
3414.97	0.05359	0.16611	0.19694	0.23541	0.15042	0.18454
3415.5	0.05411	0.16887	0.19972	0.2403	0.15498	0.18645
3416.03	0.05539	0.16693	0.21458	0.24181	0.15834	0.18558
3416.56	0.05466	0.16984	0.22806	0.24961	0.15859	0.18283
3417.09	0.05302	0.17281	0.23597	0.25208	0.1511	0.18605
3417.62	0.05472	0.17187	0.227	0.24937	0.15573	0.18075
3418.15	0.05339	0.17002	0.2304	0.24908	0.14605	0.17795
3418.68	0.05204	0.16929	0.22779	0.24284	0.14799	0.17611
3419.2	0.05048	0.16655	0.2264	0.23965	0.15896	0.17377
3419.73	0.05096	0.16252	0.22505	0.23676	0.16583	0.18181
3420.26	0.05146	0.15909	0.21555	0.23943	0.15944	0.19187
3420.79	0.05226	0.16253	0.2154	0.23822	0.15861	0.19256
3421.32	0.05184	0.16629	0.21121	0.235	0.1522	0.18651
3421.85	0.04948	0.1705	0.22002	0.24485	0.15136	0.18224
3422.38	0.04871	0.17239	0.22735	0.24308	0.14891	0.18549
3422.91	0.04959	0.17179	0.22425	0.23457	0.15062	0.19212
3423.44	0.04658	0.16981	0.23189	0.23597	0.15041	0.19268
3423.97	0.04698	0.17394	0.22771	0.24476	0.14578	0.18839
3424.5	0.04983	0.1789	0.21797	0.2457	0.14823	0.17993
3425.03	0.04708	0.18204	0.22068	0.25217	0.15264	0.17729
3425.55	0.04649	0.17	0.22184	0.25233	0.14739	0.17877
3426.08	0.0481	0.16312	0.22034	0.24621	0.14145	0.18342
3426.61	0.04864	0.1546	0.22484	0.24472	0.14255	0.18671
3427.14	0.04596	0.16112	0.21457	0.23807	0.14881	0.18495
3427.67	0.04538	0.16437	0.21778	0.23711	0.14785	0.17786
3428.2	0.04522	0.16382	0.21415	0.23774	0.14797	0.17991
3428.73	0.04854	0.16016	0.21801	0.23067	0.14256	0.19117
3429.26	0.0492	0.15894	0.20833	0.23028	0.14297	0.19764
3429.79	0.04659	0.15309	0.21668	0.24033	0.16053	0.19529
3430.32	0.04436	0.15336	0.22108	0.24419	0.15627	0.18902
3430.85	0.04822	0.15503	0.23588	0.24381	0.1535	0.18286
3431.38	0.05115	0.16094	0.23582	0.23976	0.15206	0.17552
3431.91	0.05362	0.15868	0.23784	0.255	0.15166	0.17919
3432.44	0.05715	0.15373	0.2373	0.25979	0.14785	0.18231
3432.97	0.05241	0.15065	0.22177	0.24541	0.14528	0.18694
3433.5	0.04949	0.15215	0.21831	0.24827	0.1484	0.19042
3434.03	0.04804	0.15437	0.22135	0.24512	0.1509	0.19911
3434.56	0.04957	0.15599	0.21153	0.23971	0.15143	0.2002
3435.09	0.04943	0.15855	0.21371	0.24521	0.1512	0.19337
3435.62	0.04427	0.15685	0.21597	0.2489	0.14436	0.19153
3436.15	0.04228	0.16044	0.22225	0.25855	0.14078	0.19604
3436.68	0.04691	0.17952	0.22225	0.25714	0.1387	0.19937
3437.21	0.048	0.18358	0.21171	0.24963	0.13794	0.19611
3437.74	0.0482	0.17465	0.21656	0.24455	0.14689	0.19283
3438.27	0.04937	0.17241	0.22602	0.23874	0.1485	0.19253
3438.8	0.05187	0.16293	0.22795	0.23958	0.15661	0.19752
3439.33	0.05179	0.15999	0.23598	0.24305	0.163	0.19568
3439.86	0.05301	0.16297	0.24271	0.24606	0.15387	0.19775
3440.39	0.05367	0.16324	0.23966	0.24704	0.14869	0.20414
3440.93	0.05383	0.17233	0.24039	0.25077	0.14675	0.20353
3441.46	0.05601	0.17266	0.23757	0.24777	0.15222	0.20117
3441.99	0.0571	0.16845	0.23933	0.25087	0.1549	0.19713
3442.52	0.0561	0.16831	0.23982	0.25713	0.15162	0.19681
3443.05	0.05305	0.162	0.23782	0.25604	0.14798	0.19697
3443.58	0.05607	0.165	0.23851	0.25922	0.14488	0.20489
3444.11	0.05757	0.16545	0.23837	0.26378	0.14958	0.21442
3444.64	0.05753	0.16923	0.24809	0.25813	0.15045	0.21707
3445.17	0.05429	0.17259	0.24808	0.24994	0.14934	0.22646
3445.7	0.05074	0.17365	0.25071	0.24201	0.15399	0.22957
3446.23	0.05022	0.16994	0.2435	0.24399	0.15488	0.22558
3446.76	0.04967	0.16754	0.24009	0.25195	0.16058	0.22665
3447.3	0.05075	0.16224	0.23573	0.26053	0.16248	0.22267
3447.83	0.05222	0.16602	0.24265	0.26874	0.1661	0.22793
3448.36	0.05086	0.17528	0.24726	0.27191	0.16154	0.23739
3448.89	0.05106	0.18329	0.25309	0.2631	0.15407	0.24052
3449.42	0.05199	0.18035	0.25526	0.26382	0.15401	0.23772
3449.95	0.05162	0.17963	0.25794	0.26101	0.14561	0.23934
3450.48	0.0486	0.18449	0.24963	0.26012	0.14811	0.23527
3451.01	0.04911	0.18917	0.23806	0.25997	0.14638	0.23327
3451.55	0.05418	0.19061	0.23221	0.25266	0.15336	0.24087
3452.08	0.05814	0.19168	0.24011	0.25045	0.15232	0.24929
3452.61	0.05621	0.2016	0.23792	0.25301	0.1593	0.24071
3453.14	0.05828	0.1965	0.23216	0.25763	0.16307	0.23959
3453.67	0.05623	0.19792	0.23714	0.26166	0.15658	0.23962
3454.2	0.05188	0.19637	0.24823	0.26654	0.15757	0.23484
3454.73	0.05287	0.18587	0.24923	0.26931	0.14753	0.23722
3455.27	0.05268	0.18796	0.25786	0.26877	0.14223	0.23773
3455.8	0.05446	0.19333	0.26378	0.26653	0.15268	0.23597
3456.33	0.05322	0.19636	0.25823	0.26311	0.15326	0.22443
3456.86	0.05055	0.18818	0.2483	0.26546	0.15167	0.22292
3457.39	0.04807	0.18226	0.24382	0.26831	0.14915	0.22507
3457.93	0.04779	0.174	0.24163	0.27742	0.14951	0.22211
3458.46	0.05028	0.17259	0.24002	0.27378	0.14506	0.2223
3458.99	0.05506	0.1802	0.23304	0.26467	0.14221	0.22717
3459.52	0.05925	0.17798	0.22907	0.25716	0.14042	0.21967
3460.05	0.0568	0.17072	0.22723	0.24914	0.13731	0.21854
3460.59	0.05232	0.17172	0.22786	0.24734	0.13351	0.22275
3461.12	0.05362	0.16753	0.22755	0.25815	0.14315	0.21778
3461.65	0.05524	0.16937	0.22677	0.26043	0.14223	0.21092
3462.18	0.05462	0.17306	0.22573	0.25484	0.14662	0.20673
3462.71	0.05335	0.17206	0.22412	0.24327	0.1558	0.20756
3463.25	0.05305	0.17349	0.23193	0.23921	0.14847	0.20703
3463.78	0.05109	0.17436	0.24528	0.23865	0.14468	0.20026
3464.31	0.04915	0.17262	0.25296	0.23836	0.14249	0.19766
3464.84	0.05094	0.17082	0.24438	0.24242	0.14345	0.19383
3465.38	0.05342	0.17205	0.24414	0.24844	0.15212	0.18592
3465.91	0.05812	0.16835	0.23844	0.25044	0.15225	0.18717
3466.44	0.06147	0.16406	0.23384	0.24699	0.14982	0.1893
3466.97	0.05887	0.16489	0.2286	0.24834	0.14874	0.1909
3467.51	0.0544	0.16368	0.22651	0.25195	0.14535	0.19267
3468.04	0.05047	0.16736	0.21836	0.24588	0.14535	0.19481
3468.57	0.04926	0.16511	0.2163	0.24706	0.14937	0.1948
3469.11	0.04962	0.16223	0.2244	0.25058	0.1457	0.19342
3469.64	0.04818	0.1622	0.22253	0.2499	0.13588	0.19014
3470.17	0.04445	0.15727	0.23223	0.24731	0.13645	0.19268
3470.7	0.04439	0.16045	0.2317	0.24104	0.14187	0.19485
3471.24	0.04959	0.16132	0.22488	0.23761	0.14802	0.1965
3471.77	0.05363	0.16483	0.21136	0.24082	0.15398	0.20093
3472.3	0.05438	0.1681	0.2102	0.2424	0.15688	0.19553
3472.84	0.05351	0.16421	0.21329	0.23918	0.16206	0.19293
3473.37	0.05636	0.16145	0.21207	0.23474	0.16383	0.18878
3473.9	0.05446	0.16537	0.20896	0.23937	0.16244	0.19
3474.43	0.05238	0.16552	0.21751	0.2376	0.15389	0.18132
3474.97	0.05304	0.16941	0.22127	0.24217	0.15563	0.17599
3475.5	0.04974	0.17304	0.21967	0.24225	0.15004	0.17871
3476.03	0.04935	0.17572	0.22142	0.2439	0.14985	0.18412
3476.57	0.04862	0.17174	0.22199	0.24135	0.14087	0.1888
3477.1	0.05317	0.16594	0.22752	0.24039	0.13606	0.19074
3477.63	0.05277	0.16508	0.22264	0.23232	0.1398	0.18982
3478.17	0.0559	0.1634	0.21401	0.23633	0.14456	0.1961
3478.7	0.05247	0.16111	0.20267	0.22938	0.13701	0.18941
3479.24	0.05152	0.15959	0.20303	0.23223	0.13571	0.18751
3479.77	0.05314	0.16165	0.2121	0.24472	0.14334	0.18928
3480.3	0.05154	0.16482	0.21449	0.24649	0.15137	0.19095
3480.84	0.05003	0.16253	0.21877	0.25521	0.14731	0.18981
3481.37	0.04973	0.161	0.21966	0.25821	0.14609	0.18304
3481.9	0.04912	0.16362	0.20927	0.25337	0.14116	0.18246
3482.44	0.04656	0.16477	0.20513	0.25095	0.14563	0.18426
3482.97	0.0509	0.16547	0.21325	0.24396	0.14102	0.18344
3483.51	0.05611	0.16576	0.21333	0.24591	0.13768	0.19059
3484.04	0.05475	0.16235	0.21437	0.24565	0.13715	0.1853
3484.57	0.05323	0.15937	0.22023	0.23804	0.14298	0.1751
3485.11	0.05156	0.15264	0.22166	0.23735	0.14178	0.16758
3485.64	0.04984	0.15205	0.21984	0.23125	0.1454	0.1668
3486.18	0.0526	0.15611	0.21858	0.23111	0.14449	0.17242
3486.71	0.0488	0.1597	0.21564	0.22957	0.13716	0.17036
3487.24	0.04568	0.16163	0.21409	0.22677	0.13716	0.16947
3487.78	0.04315	0.16204	0.21465	0.23144	0.13337	0.17322
3488.31	0.04494	0.16186	0.20824	0.23694	0.1318	0.17646
3488.85	0.0482	0.1587	0.20427	0.24024	0.14241	0.1795
3489.38	0.05274	0.15912	0.20679	0.24164	0.14158	0.18326
3489.91	0.05078	0.16183	0.21117	0.24209	0.14608	0.17686
3490.45	0.04633	0.15698	0.20805	0.24883	0.14481	0.17151
3490.98	0.04793	0.16259	0.21514	0.23868	0.14546	0.17032
3491.52	0.05109	0.16503	0.22569	0.24228	0.14857	0.16995
3492.05	0.04882	0.16382	0.22604	0.25683	0.15145	0.17581
3492.59	0.04867	0.16346	0.22438	0.25253	0.14018	0.17972
3493.12	0.04616	0.16328	0.23025	0.24414	0.13812	0.17912
3493.66	0.04878	0.16185	0.229	0.2386	0.13383	0.18016
3494.19	0.05252	0.15833	0.22531	0.2345	0.13457	0.18286
3494.73	0.05185	0.15638	0.23741	0.23037	0.15004	0.17995
3495.26	0.04801	0.15884	0.22842	0.23094	0.15297	0.17743
3495.8	0.04395	0.15897	0.2221	0.23675	0.14285	0.17785
3496.33	0.04702	0.16389	0.21444	0.23647	0.14102	0.18491
3496.87	0.04703	0.17547	0.21273	0.24021	0.13971	0.18817
3497.4	0.04851	0.1743	0.2172	0.23764	0.14244	0.18746
3497.94	0.05147	0.16861	0.21368	0.2431	0.13741	0.18431
3498.47	0.04775	0.16211	0.21669	0.25045	0.13219	0.18093
3499.01	0.04583	0.14925	0.22104	0.25593	0.14092	0.19313
3499.54	0.04611	0.14444	0.22397	0.24782	0.1443	0.18828
3500.08	0.04536	0.14626	0.23091	0.24596	0.14486	0.17833
3500.61	0.04798	0.14579	0.2234	0.24621	0.14206	0.17493
3501.15	0.04919	0.14844	0.20791	0.24464	0.13699	0.17814
3501.68	0.04822	0.15246	0.21521	0.24686	0.13669	0.17808
3502.22	0.04704	0.15673	0.22336	0.24323	0.14522	0.17472
3502.75	0.04662	0.16276	0.21841	0.24161	0.14282	0.17562
3503.29	0.04729	0.16191	0.21595	0.23764	0.14895	0.17327
3503.82	0.04434	0.16023	0.2284	0.22665	0.15148	0.17046
3504.36	0.04404	0.14978	0.22304	0.23116	0.14144	0.17201
3504.89	0.04524	0.14491	0.2151	0.2277	0.1397	0.17267
3505.43	0.04858	0.15054	0.21223	0.23971	0.13938	0.16832
3505.96	0.05052	0.16008	0.2069	0.24347	0.14094	0.16989
3506.5	0.04835	0.1581	0.20771	0.2369	0.14872	0.1724
3507.04	0.04718	0.16517	0.21142	0.23627	0.14359	0.1779
3507.57	0.04393	0.17217	0.21392	0.23271	0.14364	0.18036
3508.11	0.04285	0.17052	0.20686	0.22852	0.14277	0.17774
3508.64	0.04293	0.16024	0.19675	0.23128	0.13986	0.18041
3509.18	0.04733	0.15939	0.20562	0.22642	0.14591	0.18275
3509.71	0.05077	0.16394	0.22487	0.2331	0.14779	0.17972
3510.25	0.05191	0.16122	0.22732	0.22994	0.14196	0.17509
3510.79	0.0516	0.15709	0.2405	0.23032	0.13613	0.17534
3511.32	0.05153	0.1593	0.22943	0.23823	0.1369	0.1768
3511.86	0.05041	0.15602	0.22594	0.23334	0.14517	0.1806
3512.39	0.04991	0.1572	0.21033	0.23598	0.15095	0.18378
3512.93	0.05003	0.15861	0.21005	0.23427	0.14604	0.18105
3513.47	0.05237	0.15771	0.21753	0.23725	0.1415	0.18553
3514	0.04849	0.14562	0.21979	0.23619	0.13816	0.18394
3514.54	0.05052	0.14814	0.21329	0.23448	0.13616	0.17746
3515.08	0.04974	0.1517	0.20514	0.23439	0.13828	0.17765
3515.61	0.04691	0.15301	0.20116	0.24117	0.14216	0.17477
3516.15	0.04619	0.15558	0.20078	0.24134	0.13895	0.17421
3516.69	0.04954	0.15587	0.21153	0.23336	0.1372	0.17733
3517.22	0.0503	0.15732	0.21503	0.22129	0.13942	0.17659
3517.76	0.04891	0.15569	0.21321	0.21375	0.1419	0.17879
3518.29	0.04739	0.15179	0.2077	0.22268	0.1399	0.17921
3518.83	0.04425	0.14975	0.20722	0.22518	0.13797	0.17443
3519.37	0.04388	0.14614	0.19839	0.22792	0.14041	0.17558
3519.9	0.0443	0.14507	0.19332	0.23548	0.13759	0.1806
3520.44	0.04481	0.15511	0.19855	0.24088	0.13133	0.18202
3520.98	0.04588	0.15674	0.21647	0.23725	0.12877	0.17626
3521.51	0.05362	0.15599	0.21495	0.24005	0.12911	0.18298
3522.05	0.05799	0.15822	0.2062	0.23966	0.1392	0.18633
3522.59	0.05185	0.14733	0.20158	0.23766	0.14144	0.17875
3523.13	0.04906	0.14567	0.20635	0.23487	0.13902	0.1744
3523.66	0.04591	0.15177	0.20728	0.23274	0.13486	0.17264
3524.2	0.04723	0.15608	0.2059	0.23623	0.1391	0.17785
3524.74	0.05226	0.16141	0.20768	0.2404	0.13503	0.18234
3525.27	0.05706	0.15501	0.21222	0.24343	0.13493	0.19028
3525.81	0.05418	0.14798	0.20634	0.2428	0.13694	0.18856
3526.35	0.05609	0.15078	0.21546	0.24747	0.13521	0.19057
3526.88	0.05738	0.15368	0.21733	0.25666	0.13566	0.1908
3527.42	0.0544	0.14437	0.21301	0.24826	0.14335	0.18606
3527.96	0.05049	0.15071	0.21501	0.24323	0.15208	0.18776
3528.5	0.04987	0.1602	0.21055	0.24887	0.15039	0.18228
3529.03	0.0496	0.16336	0.21673	0.24987	0.14839	0.18567
3529.57	0.05006	0.16632	0.21838	0.24759	0.14549	0.19558
3530.11	0.04987	0.17001	0.22209	0.24559	0.13763	0.19731
3530.65	0.05082	0.16671	0.21888	0.2491	0.1342	0.19948
3531.18	0.04729	0.16861	0.21875	0.24032	0.13907	0.20113
3531.72	0.04689	0.16501	0.21913	0.23293	0.13819	0.19427
3532.26	0.04784	0.16495	0.23338	0.23533	0.13843	0.19408
3532.8	0.04694	0.16158	0.23545	0.22733	0.13814	0.19472
3533.33	0.04767	0.16587	0.2213	0.23242	0.13562	0.20044
3533.87	0.05083	0.15838	0.21374	0.24156	0.13517	0.1994
3534.41	0.05086	0.15506	0.22605	0.23768	0.13369	0.19685
3534.95	0.04799	0.15145	0.2326	0.24414	0.13707	0.19475
3535.49	0.05051	0.1591	0.22781	0.24341	0.14384	0.19033
3536.02	0.04899	0.16908	0.22571	0.23331	0.14231	0.19461
3536.56	0.04713	0.17259	0.22926	0.23464	0.14096	0.1938
3537.1	0.04783	0.16978	0.23229	0.24037	0.13765	0.19685
3537.64	0.04926	0.16722	0.23632	0.23669	0.13874	0.20085
3538.18	0.05481	0.1645	0.22689	0.23302	0.1438	0.19927
3538.71	0.05362	0.1621	0.21742	0.24067	0.1382	0.19641
3539.25	0.05326	0.16316	0.21074	0.25016	0.13375	0.19908
3539.79	0.04874	0.1603	0.22149	0.24921	0.13977	0.20179
3540.33	0.04562	0.16014	0.21349	0.24469	0.1438	0.19894
3540.87	0.04578	0.16693	0.21647	0.24212	0.14358	0.19812
3541.4	0.04616	0.16913	0.22127	0.24437	0.14486	0.19795
3541.94	0.04998	0.16986	0.22838	0.24273	0.14825	0.20228
3542.48	0.05586	0.17147	0.22416	0.24426	0.15355	0.20526
3543.02	0.05522	0.16176	0.22122	0.2486	0.15315	0.20451
3543.56	0.05168	0.15891	0.22479	0.24388	0.14538	0.19902
3544.1	0.04903	0.15951	0.22025	0.23824	0.14319	0.19376
3544.63	0.04719	0.16826	0.2167	0.2372	0.14553	0.19134
3545.17	0.04809	0.16577	0.20509	0.23247	0.14879	0.19043
3545.71	0.0467	0.16173	0.19272	0.23158	0.14413	0.1926
3546.25	0.04779	0.16484	0.20741	0.23133	0.14569	0.18938
3546.79	0.049	0.16607	0.21821	0.23536	0.1445	0.18128
3547.33	0.04684	0.17093	0.21277	0.23277	0.13845	0.18775
3547.87	0.04513	0.16758	0.22697	0.22826	0.13823	0.19512
3548.41	0.04415	0.16427	0.22269	0.22712	0.13012	0.19383
3548.94	0.04335	0.15848	0.21651	0.22863	0.13316	0.19349
3549.48	0.04356	0.15014	0.20755	0.23113	0.1383	0.18913
3550.02	0.04396	0.15035	0.20855	0.23451	0.13524	0.18898
3550.56	0.04782	0.15474	0.21842	0.24127	0.13843	0.19798
3551.1	0.04851	0.15952	0.21875	0.24536	0.1399	0.19834
3551.64	0.05157	0.15766	0.21701	0.25185	0.14491	0.19506
3552.18	0.05581	0.151	0.21995	0.24802	0.14523	0.18594
3552.72	0.05225	0.14943	0.221	0.22842	0.14039	0.18948
3553.26	0.04662	0.15196	0.21623	0.22412	0.14475	0.19254
3553.8	0.04353	0.15725	0.20229	0.22225	0.14173	0.18955
3554.34	0.04142	0.15304	0.20042	0.22293	0.13957	0.18463
3554.87	0.04105	0.15313	0.20346	0.23581	0.13682	0.18012
3555.41	0.04628	0.15855	0.20078	0.23955	0.13457	0.18224
3555.95	0.04917	0.15697	0.20428	0.24449	0.13164	0.1869
3556.49	0.04822	0.15736	0.20444	0.24711	0.13493	0.18271
3557.03	0.04858	0.15743	0.20528	0.24676	0.1421	0.18199
3557.57	0.04914	0.15654	0.20051	0.24099	0.13543	0.18644
3558.11	0.05194	0.153	0.19725	0.23108	0.1393	0.18634
3558.65	0.05238	0.15015	0.20453	0.23986	0.13908	0.17929
3559.19	0.05042	0.14662	0.21226	0.2421	0.14321	0.17805
3559.73	0.0494	0.14988	0.22689	0.24039	0.13792	0.17402
3560.27	0.05062	0.14869	0.21223	0.23279	0.13851	0.17705
3560.81	0.05015	0.15334	0.20135	0.23499	0.15346	0.17884
3561.35	0.04714	0.15649	0.20783	0.23984	0.15019	0.17921
3561.89	0.04649	0.15423	0.20332	0.23793	0.141	0.18258
3562.43	0.04508	0.15623	0.19912	0.24187	0.13691	0.1811
3562.97	0.04595	0.15971	0.19942	0.24915	0.13247	0.18148
3563.51	0.04527	0.15715	0.20275	0.24712	0.13466	0.18689
3564.05	0.04471	0.14589	0.21189	0.24069	0.13324	0.18749
3564.59	0.04589	0.14316	0.224	0.2324	0.12754	0.18289
3565.13	0.04613	0.14659	0.22141	0.22971	0.12641	0.18119
3565.67	0.04473	0.14889	0.21493	0.22469	0.13314	0.17015
3566.21	0.04626	0.15467	0.21521	0.21899	0.13936	0.16574
3566.75	0.04561	0.15496	0.21347	0.21326	0.13564	0.16107
3567.29	0.04419	0.15256	0.20899	0.22303	0.13199	0.16025
3567.83	0.04519	0.1481	0.20455	0.22563	0.13577	0.16481
3568.37	0.04616	0.15	0.19232	0.2199	0.13401	0.17294
3568.91	0.04596	0.1533	0.19032	0.2161	0.13252	0.17654
3569.45	0.04699	0.15175	0.19452	0.22538	0.13248	0.1722
3569.99	0.04846	0.14865	0.20461	0.22624	0.13355	0.17161
3570.53	0.0493	0.14587	0.20707	0.22482	0.13689	0.1753
3571.07	0.04763	0.14901	0.20885	0.22511	0.14029	0.17213
3571.61	0.04763	0.15795	0.21051	0.22797	0.14115	0.18062
3572.15	0.04523	0.15925	0.21196	0.2307	0.14059	0.17502
3572.7	0.04491	0.15735	0.21424	0.21876	0.14236	0.17685
3573.24	0.04498	0.14952	0.21696	0.22821	0.14184	0.17682
3573.78	0.04587	0.15388	0.21518	0.23517	0.13522	0.17101
3574.32	0.04957	0.14701	0.20769	0.23064	0.12641	0.16754
3574.86	0.04836	0.14349	0.20079	0.23042	0.12692	0.165
3575.4	0.04816	0.14817	0.1965	0.22936	0.12836	0.1665
3575.94	0.04847	0.1487	0.20001	0.2274	0.13646	0.17185
3576.48	0.0466	0.14399	0.19857	0.21764	0.13331	0.1764
3577.02	0.04363	0.14892	0.21322	0.21534	0.13482	0.17806
3577.56	0.04474	0.15156	0.21979	0.22952	0.12977	0.17518
3578.1	0.04593	0.14958	0.21049	0.23251	0.12601	0.17273
3578.65	0.0485	0.15223	0.22353	0.22812	0.12655	0.17005
3579.19	0.05609	0.14487	0.22714	0.23194	0.13343	0.16797
3579.73	0.05282	0.14416	0.22084	0.23424	0.13747	0.1672
3580.27	0.04621	0.14847	0.21854	0.22938	0.1368	0.17264
3580.81	0.04624	0.1566	0.2168	0.22374	0.13537	0.1717
3581.35	0.04871	0.15816	0.20529	0.2248	0.13527	0.1736
3581.89	0.04761	0.15802	0.20132	0.22813	0.13497	0.17638
3582.43	0.04684	0.15606	0.20227	0.22839	0.13699	0.17799
3582.98	0.04546	0.15015	0.20618	0.2224	0.14625	0.17482
3583.52	0.04635	0.14822	0.21441	0.22013	0.1418	0.16917
3584.06	0.04646	0.14878	0.22147	0.22437	0.14269	0.17246
3584.6	0.04767	0.15633	0.21852	0.22779	0.13173	0.17562
3585.14	0.04998	0.15641	0.20733	0.22868	0.13593	0.1828
3585.68	0.04833	0.15379	0.20487	0.23869	0.13845	0.18216
3586.23	0.0496	0.14799	0.20814	0.23383	0.13356	0.18944
3586.77	0.05375	0.14471	0.208	0.22892	0.13447	0.18895
3587.31	0.05583	0.14304	0.20764	0.23082	0.13989	0.18819
3587.85	0.05214	0.1487	0.2024	0.2347	0.13848	0.18814
3588.39	0.04992	0.14703	0.20612	0.23523	0.13334	0.18616
3588.93	0.0485	0.13814	0.21406	0.23295	0.1399	0.1822
3589.48	0.04587	0.14373	0.21932	0.22957	0.14336	0.17635
3590.02	0.04424	0.15365	0.22055	0.23269	0.14222	0.17055
3590.56	0.04651	0.15242	0.21205	0.22815	0.1369	0.16825
3591.1	0.05058	0.14969	0.20468	0.22214	0.13201	0.17039
3591.64	0.05352	0.15347	0.20729	0.2189	0.13345	0.1678
3592.19	0.05061	0.16241	0.2162	0.20784	0.13597	0.16215
3592.73	0.04808	0.16181	0.21674	0.21328	0.13963	0.16652
3593.27	0.05059	0.15763	0.20929	0.21575	0.13408	0.17098
3593.81	0.05204	0.151	0.20854	0.22042	0.13555	0.1708
3594.36	0.04842	0.14275	0.20489	0.22163	0.14315	0.16861
3594.9	0.0477	0.1463	0.2016	0.22279	0.14237	0.16532
3595.44	0.04942	0.15047	0.18649	0.2253	0.13848	0.16845
3595.98	0.0487	0.15062	0.19268	0.23018	0.13204	0.16987
3596.53	0.04732	0.15612	0.19863	0.23138	0.13721	0.16932
3597.07	0.05073	0.16595	0.20418	0.23418	0.14424	0.16653
3597.61	0.04686	0.16589	0.20857	0.22773	0.13969	0.17075
3598.15	0.04469	0.15506	0.20648	0.22743	0.13572	0.17024
3598.7	0.0468	0.15121	0.21203	0.22609	0.13247	0.17045
3599.24	0.04499	0.15423	0.20807	0.22114	0.12927	0.16365
3599.78	0.04466	0.14899	0.20098	0.22133	0.13116	0.16409
3600.32	0.04722	0.14475	0.20094	0.22316	0.13151	0.1691
3600.87	0.04556	0.14055	0.20295	0.23361	0.13397	0.16721
3601.41	0.04325	0.14916	0.20527	0.23053	0.13516	0.17181
3601.95	0.04653	0.15079	0.20983	0.23034	0.1303	0.17103
3602.5	0.04444	0.14718	0.20796	0.23166	0.12825	0.17325
3603.04	0.04382	0.14748	0.20305	0.22875	0.13634	0.17363
3603.58	0.04426	0.14785	0.19974	0.2278	0.14417	0.17255
3604.12	0.04358	0.14876	0.20369	0.22694	0.13456	0.17965
3604.67	0.04835	0.15077	0.20692	0.22323	0.12672	0.17854
3605.21	0.04767	0.14897	0.20263	0.21692	0.12817	0.17456
3605.75	0.04359	0.14437	0.19667	0.21059	0.13527	0.17755
3606.3	0.04598	0.14918	0.20433	0.21788	0.13182	0.17408
3606.84	0.04801	0.15555	0.20661	0.223	0.1353	0.17647
3607.38	0.04879	0.1607	0.21357	0.21961	0.14183	0.17694
3607.93	0.04967	0.1607	0.20989	0.22239	0.13973	0.17615
3608.47	0.0496	0.15602	0.21416	0.22041	0.13432	0.17994
3609.01	0.05154	0.15173	0.22097	0.22482	0.13356	0.18331
3609.56	0.05135	0.15548	0.22631	0.22952	0.13335	0.18599
3610.1	0.0521	0.15701	0.21524	0.22615	0.13113	0.1789
3610.64	0.0487	0.15412	0.21467	0.22215	0.12499	0.17298
3611.19	0.04723	0.15774	0.22362	0.22822	0.12769	0.17257
3611.73	0.04716	0.15865	0.22579	0.23764	0.13011	0.18231
3612.28	0.0457	0.15419	0.21945	0.23754	0.13486	0.18177
3612.82	0.04542	0.15068	0.21852	0.23339	0.13947	0.17925
3613.36	0.0468	0.16129	0.2172	0.23403	0.14451	0.17945
3613.91	0.04428	0.16632	0.20832	0.23058	0.14491	0.18414
3614.45	0.04823	0.16617	0.20321	0.23229	0.13428	0.17929
3614.99	0.04958	0.15445	0.20193	0.22859	0.13308	0.1776
3615.54	0.0476	0.15	0.20546	0.22245	0.13518	0.18664
3616.08	0.04633	0.15266	0.20459	0.2219	0.13203	0.18616
3616.63	0.05123	0.15621	0.20334	0.22256	0.13292	0.17931
3617.17	0.05183	0.15532	0.2115	0.22009	0.12547	0.17806
3617.71	0.05383	0.15828	0.20464	0.22248	0.12692	0.18203
3618.26	0.05437	0.15586	0.19372	0.22249	0.13488	0.18794
3618.8	0.05254	0.15208	0.19998	0.22584	0.13745	0.18554
3619.35	0.05676	0.14608	0.19989	0.22873	0.13619	0.18636
3619.89	0.05392	0.14541	0.20624	0.2295	0.12815	0.18381
3620.44	0.05391	0.14847	0.20605	0.22746	0.12762	0.176
3620.98	0.05281	0.15382	0.20326	0.23379	0.1264	0.17411
3621.52	0.05041	0.14864	0.21008	0.23213	0.12557	0.17348
3622.07	0.04718	0.14544	0.21255	0.23085	0.12903	0.18016
3622.61	0.04463	0.15331	0.1985	0.22348	0.13119	0.18117
3623.16	0.04305	0.15615	0.20096	0.2241	0.12801	0.18317
3623.7	0.04114	0.14722	0.20996	0.22832	0.1301	0.18061
3624.25	0.04605	0.14547	0.21259	0.22107	0.13732	0.18206
3624.79	0.04914	0.14308	0.21903	0.22265	0.13232	0.17859
3625.34	0.04613	0.13917	0.2106	0.22948	0.12931	0.1782
3625.88	0.04344	0.13832	0.21176	0.23857	0.1298	0.17707
3626.42	0.04392	0.14857	0.22012	0.23956	0.13168	0.1793
3626.97	0.04774	0.14896	0.2177	0.23648	0.13652	0.17542
3627.51	0.0504	0.14108	0.20761	0.23176	0.13399	0.17054
3628.06	0.05264	0.14305	0.21448	0.2308	0.1309	0.17439
3628.6	0.05137	0.1451	0.21348	0.22649	0.13075	0.17274
3629.15	0.04776	0.14021	0.21201	0.21892	0.13403	0.1735
3629.69	0.04936	0.14317	0.20671	0.21828	0.13515	0.17834
3630.24	0.04466	0.14787	0.20066	0.21031	0.13739	0.17636
3630.78	0.03983	0.15315	0.2001	0.21676	0.13899	0.17586
3631.33	0.03639	0.15443	0.19637	0.22104	0.1379	0.16933
3631.87	0.0418	0.15618	0.20631	0.21805	0.13087	0.17105
3632.42	0.04713	0.15766	0.20927	0.2199	0.13517	0.17767
3632.96	0.04798	0.15757	0.21384	0.22089	0.14071	0.18261
3633.51	0.04839	0.15685	0.20587	0.22646	0.13919	0.18094
3634.06	0.05122	0.15504	0.19895	0.23101	0.13777	0.18475
3634.6	0.04995	0.1554	0.19379	0.2303	0.13434	0.18253
3635.15	0.0471	0.14935	0.19865	0.22616	0.1318	0.17945
3635.69	0.04762	0.14799	0.19448	0.21958	0.12656	0.17179
3636.24	0.04405	0.14989	0.20566	0.2199	0.12401	0.1724
3636.78	0.04461	0.14762	0.20814	0.21866	0.13676	0.17473
3637.33	0.04458	0.14597	0.21059	0.21399	0.13301	0.17504
3637.87	0.04348	0.1486	0.21101	0.21294	0.12681	0.16517
3638.42	0.04192	0.15211	0.20894	0.21312	0.12425	0.16685
3638.96	0.04165	0.15139	0.20083	0.21686	0.12329	0.1684
3639.51	0.04585	0.14882	0.1962	0.21317	0.12567	0.1664
3640.06	0.04754	0.15028	0.19061	0.22141	0.12719	0.16156
3640.6	0.04468	0.14395	0.19237	0.21823	0.12011	0.16347
3641.15	0.04497	0.14458	0.19012	0.21042	0.11845	0.16141
3641.69	0.04442	0.14747	0.19715	0.20506	0.12644	0.16816
3642.24	0.04561	0.15121	0.20549	0.21291	0.12644	0.16785
3642.79	0.04253	0.15538	0.20186	0.21948	0.1293	0.1705
3643.33	0.04175	0.15792	0.20207	0.21527	0.12857	0.17025
3643.88	0.04476	0.15743	0.20713	0.21184	0.12807	0.17139
3644.42	0.04474	0.16231	0.20233	0.21291	0.12519	0.1721
3644.97	0.0455	0.15484	0.20755	0.22181	0.12456	0.1727
3645.52	0.04929	0.14938	0.21736	0.22214	0.12571	0.17156
3646.06	0.05263	0.14169	0.21715	0.22112	0.1361	0.16986
3646.61	0.05544	0.14055	0.20916	0.21644	0.14112	0.172
3647.15	0.05235	0.14522	0.20203	0.21676	0.13462	0.17239
3647.7	0.04943	0.14489	0.1946	0.21829	0.14107	0.17294
3648.25	0.0471	0.1463	0.18909	0.22114	0.14515	0.17219
3648.79	0.05077	0.14957	0.19126	0.21872	0.14474	0.17784
3649.34	0.05307	0.15024	0.20537	0.21407	0.14395	0.17842
3649.89	0.05307	0.14595	0.21083	0.21342	0.14902	0.17518
3650.43	0.05332	0.1412	0.21377	0.2206	0.14932	0.1727
3650.98	0.05123	0.14631	0.20825	0.21921	0.15126	0.16935
3651.53	0.05349	0.15151	0.20677	0.21821	0.15056	0.17608
3652.07	0.05491	0.14991	0.20761	0.218	0.13768	0.17461
3652.62	0.05341	0.14872	0.19745	0.21955	0.13648	0.17159
3653.17	0.04694	0.15218	0.19077	0.2195	0.13533	0.17176
3653.71	0.04349	0.15773	0.19776	0.21288	0.13508	0.17429
3654.26	0.04355	0.16044	0.18791	0.21309	0.12905	0.17097
3654.81	0.04559	0.15309	0.1818	0.21673	0.12207	0.16899
3655.35	0.04897	0.15377	0.18327	0.22151	0.1149	0.16459
3655.9	0.04749	0.15659	0.18755	0.21757	0.11512	0.1601
3656.45	0.0431	0.15894	0.2062	0.21142	0.12296	0.15789
3657	0.03941	0.16188	0.2087	0.21574	0.12572	0.16107
3657.54	0.04392	0.15471	0.20161	0.22013	0.12459	0.16164
3658.09	0.0456	0.14959	0.20092	0.21303	0.13614	0.16595
3658.64	0.04676	0.15152	0.20557	0.20921	0.1396	0.16768
3659.18	0.04572	0.1477	0.21125	0.21556	0.13602	0.16672
3659.73	0.04779	0.14268	0.21066	0.22004	0.13679	0.16749
3660.28	0.04706	0.14402	0.20183	0.21574	0.14543	0.17025
3660.83	0.04423	0.14332	0.20104	0.22084	0.14407	0.16865
3661.37	0.04271	0.14528	0.19854	0.21913	0.13555	0.16884
3661.92	0.04504	0.14201	0.18785	0.2178	0.12726	0.17163
3662.47	0.0439	0.1427	0.19465	0.21762	0.1236	0.1712
3663.02	0.04178	0.14329	0.20344	0.21513	0.12751	0.16759
3663.56	0.04171	0.14724	0.21817	0.22588	0.12825	0.17099
3664.11	0.04438	0.14821	0.20905	0.22188	0.12623	0.17314
3664.66	0.04439	0.15224	0.20529	0.21623	0.12097	0.17304
3665.21	0.03994	0.15326	0.20953	0.21664	0.13253	0.17278
3665.75	0.04117	0.14859	0.2121	0.21872	0.13088	0.17017
3666.3	0.04504	0.14408	0.1948	0.22751	0.11991	0.17596
3666.85	0.05041	0.14672	0.19142	0.22098	0.11363	0.17324
3667.4	0.04965	0.14629	0.18109	0.22828	0.11837	0.1698
3667.94	0.04716	0.14784	0.1893	0.23154	0.11913	0.1692
3668.49	0.04817	0.14336	0.19801	0.22947	0.12199	0.16785
3669.04	0.0545	0.14012	0.19862	0.22157	0.13094	0.17037
3669.59	0.05388	0.14243	0.19642	0.21743	0.13527	0.17206
3670.14	0.04767	0.14489	0.19723	0.21873	0.13528	0.17256
3670.68	0.04366	0.14952	0.19921	0.21413	0.13864	0.17474
3671.23	0.04477	0.14643	0.20399	0.22491	0.14704	0.16875
3671.78	0.04766	0.1498	0.20735	0.22417	0.14158	0.16949
3672.33	0.04851	0.15341	0.2084	0.22791	0.13985	0.1769
3672.88	0.04498	0.15119	0.2149	0.23345	0.14487	0.17996
3673.42	0.04591	0.15165	0.21864	0.23406	0.13794	0.18053
3673.97	0.04952	0.15082	0.22498	0.22705	0.13419	0.1815
3674.52	0.04796	0.15276	0.21307	0.21878	0.13601	0.17522
3675.07	0.05183	0.14909	0.20872	0.20903	0.13031	0.17427
3675.62	0.05309	0.15408	0.21264	0.21003	0.1312	0.17561
3676.17	0.05482	0.15687	0.20857	0.21907	0.13238	0.1766
3676.72	0.05575	0.15763	0.20856	0.21939	0.13219	0.17829
3677.26	0.0547	0.15684	0.20915	0.22468	0.13842	0.18211
3677.81	0.05421	0.1547	0.20979	0.23289	0.14305	0.18084
3678.36	0.05191	0.15679	0.21788	0.24115	0.14781	0.18269
3678.91	0.04957	0.14949	0.21446	0.24277	0.14429	0.18318
3679.46	0.04786	0.14857	0.21062	0.2374	0.14463	0.17701
3680.01	0.04739	0.15445	0.20965	0.22332	0.14487	0.17822
3680.56	0.04888	0.15219	0.20501	0.22756	0.14947	0.18074
3681.1	0.04854	0.14687	0.21086	0.22348	0.14865	0.17666
3681.65	0.05137	0.15059	0.20219	0.23047	0.1378	0.17669
3682.2	0.05182	0.15067	0.2036	0.23069	0.13362	0.18293
3682.75	0.04956	0.14578	0.2128	0.22768	0.13639	0.18221
3683.3	0.04599	0.15393	0.2225	0.23035	0.13867	0.18201
3683.85	0.0453	0.15707	0.2186	0.22763	0.14534	0.18211
3684.4	0.04814	0.14984	0.21699	0.22626	0.14378	0.17881
3684.95	0.04734	0.14502	0.21495	0.22468	0.13355	0.17228
3685.5	0.04687	0.14652	0.21336	0.21802	0.12516	0.16812
3686.05	0.0467	0.15151	0.21307	0.22204	0.12299	0.17056
3686.6	0.05037	0.15253	0.21631	0.23171	0.12669	0.1769
3687.14	0.04946	0.15281	0.21762	0.23328	0.13094	0.17709
3687.69	0.04947	0.14984	0.21664	0.21804	0.13149	0.17154
3688.24	0.05425	0.14761	0.21166	0.21803	0.14203	0.16511
3688.79	0.05705	0.13838	0.20751	0.22245	0.13626	0.16876
3689.34	0.04984	0.14366	0.21107	0.22062	0.13284	0.1755
3689.89	0.04561	0.15263	0.2129	0.21965	0.13053	0.18288
3690.44	0.04354	0.15491	0.21079	0.21088	0.12985	0.18399
3690.99	0.04459	0.15317	0.19955	0.21286	0.13225	0.18222
3691.54	0.04681	0.14988	0.1999	0.21402	0.13096	0.17576
3692.09	0.04861	0.14891	0.19729	0.21112	0.13552	0.17217
3692.64	0.0443	0.14848	0.19756	0.21308	0.1368	0.17
3693.19	0.04613	0.14646	0.19964	0.22299	0.1439	0.18302
3693.74	0.04792	0.14229	0.20655	0.22517	0.14166	0.1888
3694.29	0.04703	0.14703	0.20663	0.22563	0.14206	0.189
3694.84	0.04414	0.14805	0.19218	0.21985	0.13832	0.1881
3695.39	0.04304	0.14894	0.19476	0.21359	0.13988	0.181
3695.94	0.04299	0.14798	0.19659	0.21835	0.14044	0.17468
3696.49	0.04516	0.15609	0.19826	0.22367	0.13709	0.18263
3697.04	0.04728	0.15929	0.20049	0.21913	0.13628	0.19398
3697.59	0.04445	0.15888	0.20546	0.22661	0.13613	0.19506
3698.14	0.04683	0.16041	0.20681	0.22728	0.14382	0.19429
3698.69	0.04745	0.15627	0.20266	0.22162	0.15482	0.19399
3699.24	0.0463	0.15391	0.20738	0.22003	0.14913	0.20314
3699.79	0.04624	0.15262	0.20995	0.22809	0.1433	0.20449
3700.34	0.04967	0.14542	0.2099	0.23461	0.14371	0.20459
3700.89	0.04778	0.14468	0.20734	0.23779	0.13345	0.19567
3701.44	0.04257	0.14976	0.20748	0.23536	0.1295	0.1911
3701.99	0.04379	0.15101	0.23025	0.2299	0.12993	0.19132
3702.54	0.04714	0.15437	0.23326	0.22666	0.13372	0.19485
3703.09	0.04923	0.15652	0.23136	0.22353	0.1384	0.19274
3703.64	0.05136	0.15354	0.22544	0.22478	0.13931	0.18417
3704.19	0.05017	0.15451	0.21644	0.22676	0.13657	0.18333
3704.74	0.04858	0.15959	0.20196	0.23093	0.1341	0.18816
3705.29	0.04912	0.15252	0.20647	0.22826	0.13727	0.18993
3705.84	0.04845	0.15675	0.21344	0.23835	0.13367	0.19842
3706.39	0.04951	0.15836	0.2042	0.23604	0.12815	0.19996
3706.95	0.04828	0.16083	0.20026	0.24394	0.13603	0.20208
3707.5	0.04896	0.1618	0.20417	0.23873	0.13899	0.20041
3708.05	0.0507	0.16329	0.20494	0.22894	0.13535	0.1972
3708.6	0.05253	0.16283	0.20483	0.22605	0.13066	0.1911
3709.15	0.04836	0.16253	0.21026	0.22353	0.13457	0.18767
3709.7	0.0464	0.16703	0.21068	0.22452	0.14494	0.18897
3710.25	0.04453	0.16805	0.21944	0.23223	0.14355	0.18558
3710.8	0.04275	0.17246	0.21862	0.23037	0.13138	0.18267
3711.35	0.04717	0.17155	0.22083	0.22395	0.12717	0.18094
3711.9	0.05159	0.16787	0.22007	0.22415	0.13282	0.18032
3712.46	0.05134	0.16488	0.21378	0.23509	0.14146	0.18104
3713.01	0.04988	0.15915	0.21042	0.23406	0.1468	0.18539
3713.56	0.0489	0.15494	0.21101	0.24055	0.14821	0.18231
3714.11	0.0504	0.15836	0.21693	0.24056	0.15242	0.1816
3714.66	0.04756	0.15896	0.20396	0.23723	0.14882	0.18342
3715.21	0.04993	0.1578	0.20962	0.23353	0.14384	0.1819
3715.76	0.0492	0.16156	0.22837	0.2299	0.14277	0.1817
3716.31	0.04803	0.15641	0.23177	0.22793	0.14132	0.18865
3716.87	0.04595	0.1517	0.21316	0.22309	0.14084	0.19329
3717.42	0.04837	0.15033	0.20709	0.21635	0.14423	0.18994
3717.97	0.04793	0.15186	0.20386	0.21291	0.1376	0.18888
3718.52	0.0519	0.15623	0.20277	0.21897	0.13005	0.18759
3719.07	0.04999	0.15086	0.20346	0.21875	0.1304	0.18384
3719.62	0.04897	0.1429	0.20035	0.21504	0.13566	0.18236
3720.18	0.04895	0.14699	0.19811	0.2132	0.13427	0.1758
3720.73	0.04757	0.14694	0.2007	0.21828	0.13302	0.17473
3721.28	0.05073	0.14831	0.1972	0.22726	0.13346	0.17647
3721.83	0.05363	0.14837	0.20506	0.22397	0.13569	0.18077
3722.38	0.0509	0.14967	0.21462	0.23039	0.12985	0.17713
3722.94	0.0521	0.1562	0.20944	0.22894	0.12899	0.17158
3723.49	0.04971	0.15857	0.21011	0.23331	0.13249	0.17623
3724.04	0.0461	0.15154	0.2089	0.2255	0.12994	0.17401
3724.59	0.04591	0.14772	0.19729	0.21543	0.13073	0.17877
3725.14	0.04493	0.14882	0.19812	0.21061	0.1263	0.17651
3725.7	0.04442	0.15207	0.20831	0.214	0.1186	0.17613
3726.25	0.04148	0.1505	0.2057	0.21251	0.12711	0.17501
3726.8	0.04128	0.15387	0.20663	0.21623	0.12973	0.17365
3727.35	0.04189	0.15917	0.20527	0.2213	0.1338	0.17041
3727.9	0.03923	0.1594	0.20518	0.23024	0.13804	0.16845
3728.46	0.03957	0.16096	0.20536	0.2383	0.14461	0.16874
3729.01	0.04026	0.14959	0.20764	0.2301	0.14225	0.17076
3729.56	0.03982	0.1437	0.20622	0.21696	0.14103	0.17059
3730.11	0.04374	0.14593	0.20501	0.20468	0.145	0.17609
3730.67	0.04287	0.14376	0.20222	0.20879	0.13567	0.1733
3731.22	0.0442	0.14747	0.19811	0.21281	0.1288	0.17101
3731.77	0.04362	0.15395	0.20311	0.21082	0.12655	0.16984
3732.32	0.04225	0.15775	0.20044	0.21369	0.11921	0.17179
3732.88	0.04389	0.1592	0.19253	0.21617	0.12252	0.17156
3733.43	0.04489	0.15797	0.18119	0.21221	0.11639	0.17335
3733.98	0.04258	0.15807	0.17935	0.2117	0.12165	0.17582
3734.54	0.04437	0.15248	0.17679	0.21376	0.12495	0.17464
3735.09	0.04611	0.14754	0.18356	0.22593	0.12199	0.16983
3735.64	0.04287	0.14504	0.18261	0.22732	0.11674	0.16757
3736.19	0.04077	0.14307	0.17841	0.22163	0.11867	0.16698
3736.75	0.04611	0.1371	0.18879	0.21453	0.12193	0.1702
3737.3	0.04855	0.1368	0.19897	0.21828	0.11606	0.17412
3737.85	0.04843	0.13998	0.20381	0.21649	0.12405	0.17157
3738.41	0.04755	0.13678	0.19702	0.21567	0.1257	0.16878
3738.96	0.05161	0.13126	0.19098	0.21743	0.12588	0.1665
3739.51	0.04678	0.12835	0.19089	0.22085	0.12454	0.16489
3740.07	0.04498	0.14255	0.19468	0.21694	0.12648	0.16791
3740.62	0.04389	0.14759	0.1987	0.21412	0.12859	0.17466
3741.17	0.04721	0.14292	0.19431	0.21274	0.13175	0.1747
3741.73	0.04731	0.13739	0.19154	0.21401	0.13282	0.17574
3742.28	0.04761	0.14113	0.19585	0.20427	0.12653	0.17065
3742.83	0.04575	0.14532	0.20061	0.19952	0.12136	0.1731
3743.39	0.04585	0.14756	0.20241	0.20104	0.12656	0.17316
3743.94	0.04731	0.14574	0.2002	0.20374	0.12428	0.16729
3744.49	0.04357	0.14727	0.20268	0.21475	0.12913	0.16355
3745.05	0.04506	0.15366	0.20118	0.21976	0.12277	0.16485
3745.6	0.04492	0.14857	0.19609	0.22129	0.1177	0.16484
3746.15	0.04494	0.14255	0.18986	0.20854	0.12561	0.16386
3746.71	0.04223	0.14297	0.18485	0.20796	0.12883	0.16281
3747.26	0.03974	0.1436	0.18607	0.21377	0.12707	0.16417
3747.82	0.041	0.14876	0.19774	0.20833	0.12047	0.1676
3748.37	0.04296	0.14788	0.20764	0.20334	0.12636	0.1718
3748.92	0.04063	0.14593	0.20666	0.20573	0.13162	0.16947
3749.48	0.03935	0.13999	0.20786	0.20646	0.12881	0.17065
3750.03	0.04014	0.14866	0.2024	0.20784	0.13321	0.17416
3750.58	0.04405	0.14653	0.19181	0.21236	0.13368	0.17472
3751.14	0.04504	0.14406	0.19068	0.21184	0.12481	0.17686
3751.69	0.04797	0.14482	0.19483	0.22217	0.11859	0.18164
3752.25	0.04926	0.14191	0.20049	0.22497	0.12233	0.17673
3752.8	0.04676	0.14439	0.20099	0.21515	0.12311	0.1665
3753.36	0.04415	0.15054	0.20343	0.21748	0.12375	0.16656
3753.91	0.04421	0.15449	0.19597	0.21841	0.12819	0.17887
3754.46	0.0412	0.15311	0.20079	0.21604	0.12631	0.1777
3755.02	0.03895	0.14687	0.20409	0.21814	0.12916	0.17746
3755.57	0.03928	0.14932	0.20381	0.21635	0.13911	0.17938
3756.13	0.04266	0.1506	0.20181	0.21776	0.13118	0.18461
3756.68	0.04452	0.1566	0.19833	0.21844	0.13283	0.18852
3757.24	0.04227	0.16109	0.20547	0.21498	0.13482	0.18309
3757.79	0.04239	0.15599	0.20905	0.21104	0.13925	0.18631
3758.34	0.0444	0.15241	0.2139	0.2128	0.1412	0.18409
3758.9	0.04589	0.1527	0.20944	0.22109	0.13417	0.18029
3759.45	0.04804	0.15825	0.19711	0.2307	0.12455	0.18061
3760.01	0.04941	0.15891	0.19803	0.23385	0.12422	0.18414
3760.56	0.05076	0.16166	0.21497	0.22497	0.1251	0.1849
3761.12	0.05046	0.1595	0.20547	0.22339	0.13081	0.18786
3761.67	0.05096	0.15891	0.2086	0.2238	0.13255	0.19048
3762.23	0.05092	0.16407	0.21688	0.22644	0.13717	0.19498
3762.78	0.05048	0.16686	0.22416	0.23186	0.13685	0.1995
3763.34	0.0517	0.16908	0.21663	0.22466	0.13775	0.19404
3763.89	0.04789	0.16173	0.21845	0.22587	0.129	0.18844
3764.45	0.04401	0.15534	0.22038	0.23168	0.1282	0.18635
3765	0.04401	0.15748	0.21762	0.22851	0.13525	0.1904
3765.56	0.0475	0.16576	0.21653	0.22038	0.13354	0.18476
3766.11	0.04882	0.16423	0.22042	0.2199	0.13202	0.18194
3766.67	0.04999	0.16079	0.21444	0.22586	0.12629	0.18874
3767.22	0.05222	0.15955	0.2045	0.22292	0.13093	0.19459
3767.78	0.05397	0.15866	0.19008	0.21982	0.12806	0.19018
3768.33	0.0527	0.15743	0.19961	0.22993	0.13447	0.18802
3768.89	0.0507	0.15291	0.2002	0.22892	0.13478	0.19276
3769.44	0.05313	0.14538	0.19065	0.2365	0.13526	0.18864
3770	0.05367	0.14915	0.19996	0.22751	0.13841	0.17876
3770.56	0.04784	0.15162	0.2063	0.22286	0.13373	0.17912
3771.11	0.04656	0.15519	0.21094	0.22336	0.13073	0.1871
3771.67	0.04312	0.16082	0.2144	0.22465	0.1334	0.18941
3772.22	0.04375	0.16001	0.20705	0.22806	0.14101	0.18874
3772.78	0.04681	0.16119	0.20616	0.22664	0.14325	0.18408
3773.33	0.05203	0.15739	0.21218	0.22451	0.14001	0.18512
3773.89	0.05161	0.1556	0.20536	0.22337	0.13878	0.18214
3774.45	0.05028	0.15247	0.21204	0.22211	0.13877	0.18752
3775	0.04799	0.14869	0.21353	0.22375	0.13923	0.18661
3775.56	0.04441	0.13781	0.20584	0.2186	0.1366	0.18624
3776.11	0.04794	0.14112	0.20231	0.2163	0.13141	0.18254
3776.67	0.04832	0.14085	0.20168	0.21532	0.12281	0.1838
3777.22	0.04698	0.14282	0.20378	0.20837	0.12756	0.18664
3777.78	0.04898	0.15133	0.20733	0.20605	0.13506	0.19255
3778.34	0.04673	0.15658	0.21055	0.21485	0.13678	0.19605
3778.89	0.04296	0.15982	0.20968	0.21539	0.13491	0.19267
3779.45	0.04537	0.15873	0.19672	0.22593	0.13779	0.1893
3780	0.04723	0.1507	0.19382	0.23336	0.13178	0.18898
3780.56	0.04805	0.14357	0.2053	0.23341	0.13148	0.19344
3781.12	0.04829	0.13958	0.20146	0.22974	0.12339	0.19654
3781.67	0.04713	0.14069	0.19377	0.22751	0.12065	0.19515
3782.23	0.04802	0.14706	0.19495	0.22901	0.12446	0.19989
3782.79	0.04725	0.14844	0.20025	0.22589	0.12348	0.2047
3783.34	0.04759	0.15456	0.1989	0.2302	0.12213	0.2019
3783.9	0.05142	0.15771	0.20337	0.22554	0.12865	0.20392
3784.46	0.04961	0.16277	0.20522	0.22514	0.13092	0.19885
3785.01	0.05173	0.16279	0.20501	0.22324	0.13033	0.19581
3785.57	0.05139	0.16288	0.20881	0.21837	0.13174	0.19753
3786.13	0.05081	0.1604	0.20946	0.21189	0.13341	0.20078
3786.68	0.04784	0.1565	0.20753	0.22052	0.13815	0.20256
3787.24	0.04857	0.15998	0.21632	0.23376	0.13806	0.2122
3787.8	0.04992	0.16238	0.23037	0.24115	0.13514	0.21096
3788.35	0.05145	0.16017	0.22817	0.23766	0.13956	0.20824
3788.91	0.05252	0.15658	0.21699	0.22838	0.14766	0.21262
3789.47	0.04749	0.15982	0.21748	0.22847	0.15477	0.21601
3790.02	0.04789	0.15927	0.21616	0.2355	0.15106	0.21855
3790.58	0.04693	0.16628	0.21218	0.23368	0.14832	0.22127
3791.14	0.04357	0.16661	0.21023	0.22881	0.15147	0.22404
3791.69	0.04372	0.1693	0.21893	0.23153	0.15264	0.22852
3792.25	0.04212	0.17234	0.22991	0.23579	0.14912	0.23454
3792.81	0.04271	0.17557	0.22392	0.23389	0.151	0.2318
3793.36	0.04103	0.17278	0.20849	0.22711	0.14157	0.23242
3793.92	0.04188	0.17132	0.21475	0.22479	0.14159	0.23267
3794.48	0.04653	0.17275	0.21548	0.22612	0.13879	0.23252
3795.04	0.0449	0.17446	0.2221	0.22696	0.13841	0.23034
3795.59	0.04294	0.17631	0.22504	0.22631	0.13829	0.22134
3796.15	0.0428	0.17352	0.22312	0.23477	0.14115	0.22366
3796.71	0.04507	0.17621	0.21386	0.23736	0.13512	0.22546
3797.27	0.04387	0.17559	0.21511	0.23067	0.12941	0.22514
3797.82	0.04608	0.18	0.21751	0.22631	0.1369	0.22688
3798.38	0.04651	0.18174	0.20889	0.22663	0.13208	0.22463
3798.94	0.04438	0.17416	0.2101	0.22212	0.13397	0.22388
3799.5	0.04474	0.1765	0.21664	0.22066	0.14098	0.21997
3800.05	0.04615	0.17906	0.22114	0.22622	0.13586	0.20913
3800.61	0.0447	0.18033	0.21888	0.22323	0.13247	0.20895
3801.17	0.0438	0.18026	0.22652	0.23058	0.12678	0.21137
3801.73	0.05007	0.17807	0.22481	0.22715	0.12868	0.21332
3802.28	0.05056	0.17129	0.21062	0.22485	0.12578	0.20679
3802.84	0.04651	0.15957	0.20394	0.22578	0.12707	0.20303
3803.4	0.04469	0.15671	0.20087	0.23203	0.12488	0.20211
3803.96	0.04325	0.15874	0.1977	0.23652	0.1277	0.19687
3804.52	0.04081	0.16352	0.20829	0.2256	0.12592	0.19414
3805.07	0.03945	0.15944	0.21833	0.23713	0.12758	0.19359
3805.63	0.04197	0.15666	0.22425	0.23758	0.12733	0.1925
3806.19	0.044	0.15399	0.21671	0.23107	0.13187	0.18765
3806.75	0.04107	0.14888	0.21761	0.22542	0.12782	0.19031
3807.31	0.04268	0.14748	0.21809	0.22101	0.13635	0.18919
3807.87	0.04472	0.16138	0.20864	0.21923	0.1344	0.19024
3808.42	0.04802	0.15541	0.21114	0.22202	0.12754	0.18646
3808.98	0.04918	0.14298	0.2096	0.2214	0.12286	0.18312
3809.54	0.0466	0.14504	0.20354	0.21875	0.1183	0.18254
3810.1	0.05235	0.14976	0.1893	0.21104	0.12085	0.18282
3810.66	0.0536	0.1537	0.17741	0.21045	0.12311	0.1853
3811.22	0.05119	0.15039	0.17608	0.21234	0.12506	0.18815
3811.77	0.04881	0.1471	0.18764	0.21509	0.12939	0.18532
3812.33	0.04472	0.14431	0.18755	0.21843	0.13018	0.17947
3812.89	0.04295	0.14248	0.18614	0.21718	0.12565	0.18204
3813.45	0.04629	0.14203	0.18779	0.21956	0.1204	0.18184
3814.01	0.04619	0.13628	0.18868	0.22167	0.12197	0.17712
3814.57	0.05097	0.13545	0.18431	0.21925	0.12766	0.17605
3815.13	0.05095	0.14079	0.18174	0.21131	0.13837	0.1793
3815.68	0.04727	0.13961	0.19015	0.21344	0.14047	0.17944
3816.24	0.04431	0.13973	0.18942	0.21376	0.13627	0.18037
3816.8	0.04304	0.14075	0.19043	0.20703	0.12703	0.17581
3817.36	0.04299	0.1425	0.18648	0.20727	0.12553	0.16907
3817.92	0.04489	0.14429	0.19527	0.21102	0.1315	0.16401
3818.48	0.04346	0.14043	0.20157	0.21618	0.12533	0.16496
3819.04	0.04412	0.13704	0.20209	0.21596	0.12136	0.16734
3819.6	0.04565	0.14219	0.1934	0.21896	0.12722	0.17243
3820.16	0.04618	0.13993	0.18464	0.21264	0.11864	0.17543
3820.72	0.04393	0.14811	0.18221	0.21083	0.11354	0.17919
3821.27	0.04182	0.14995	0.1891	0.21527	0.11869	0.18127
3821.83	0.04702	0.14592	0.19441	0.20306	0.11434	0.17949
3822.39	0.05116	0.14222	0.19406	0.19842	0.11663	0.17485
3822.95	0.04871	0.13927	0.19874	0.20041	0.117	0.17329
3823.51	0.04677	0.14793	0.19645	0.20653	0.11742	0.17385
3824.07	0.04434	0.14984	0.18111	0.21376	0.12208	0.17374
3824.63	0.0418	0.14801	0.17367	0.22314	0.11372	0.17092
3825.19	0.04199	0.1402	0.18011	0.22879	0.11899	0.17032
3825.75	0.04073	0.13192	0.18274	0.22797	0.12565	0.1683
3826.31	0.04217	0.12919	0.19836	0.2235	0.13027	0.16881
3826.87	0.04167	0.13337	0.20447	0.21726	0.14289	0.16899
3827.43	0.04537	0.13456	0.19802	0.20756	0.15149	0.16114
3827.99	0.04943	0.14004	0.19343	0.20101	0.13672	0.16375
3828.55	0.05005	0.13971	0.19988	0.19834	0.12893	0.16864
3829.11	0.04611	0.13449	0.20091	0.20359	0.13553	0.17062
3829.67	0.04621	0.1328	0.19607	0.21049	0.14821	0.16335
3830.23	0.04558	0.13128	0.19318	0.21281	0.13946	0.16224
3830.79	0.04777	0.13632	0.18727	0.20627	0.13498	0.17256
3831.35	0.04949	0.14131	0.17794	0.19412	0.13309	0.1723
3831.91	0.04779	0.14285	0.17263	0.19478	0.12649	0.16651
3832.47	0.04496	0.14394	0.17463	0.19982	0.1178	0.16584
3833.03	0.04113	0.13956	0.1761	0.20293	0.11896	0.17196
3833.59	0.04165	0.14112	0.18405	0.20331	0.12661	0.17209
3834.15	0.04329	0.14327	0.19103	0.20586	0.12919	0.16766
3834.71	0.04326	0.1397	0.18915	0.20802	0.1351	0.16397
3835.27	0.04384	0.13981	0.19442	0.21162	0.1396	0.16827
3835.83	0.04584	0.14036	0.19895	0.21751	0.1429	0.17295
3836.39	0.04464	0.13673	0.20073	0.21256	0.13915	0.17132
3836.95	0.04134	0.13404	0.20523	0.21162	0.13728	0.16839
3837.51	0.03803	0.13249	0.20503	0.21399	0.13046	0.17065
3838.07	0.03997	0.1381	0.21059	0.21467	0.12883	0.17881
3838.63	0.04209	0.13944	0.20786	0.20888	0.12592	0.1789
3839.19	0.04002	0.14565	0.19938	0.20409	0.13055	0.17868
3839.75	0.03934	0.14168	0.19557	0.20695	0.13594	0.17686
3840.31	0.03956	0.14222	0.19369	0.20866	0.13657	0.17221
3840.87	0.04235	0.14458	0.20033	0.20959	0.13551	0.17857
3841.43	0.04394	0.14213	0.20473	0.21091	0.13431	0.17749
3841.99	0.04735	0.13671	0.1969	0.21333	0.13229	0.17051
3842.55	0.04786	0.14373	0.19786	0.20734	0.12524	0.17594
3843.12	0.04612	0.14823	0.20825	0.20049	0.12295	0.18719
3843.68	0.04376	0.1523	0.20943	0.20027	0.12513	0.1806
3844.24	0.04367	0.14881	0.21852	0.20814	0.12104	0.17846
3844.8	0.0423	0.14456	0.21234	0.21923	0.12059	0.1791
3845.36	0.04048	0.14942	0.20546	0.22223	0.11963	0.17713
3845.92	0.04169	0.1508	0.21082	0.2135	0.12208	0.17779
3846.48	0.04122	0.14751	0.19972	0.21286	0.12227	0.17561
3847.04	0.04168	0.14597	0.18052	0.20961	0.12733	0.17401
3847.6	0.04057	0.14547	0.18678	0.20204	0.13007	0.17627
3848.16	0.04273	0.14622	0.19052	0.20612	0.13075	0.17852
3848.73	0.04313	0.14077	0.18778	0.20669	0.13253	0.17582
3849.29	0.04349	0.13544	0.1952	0.20659	0.13102	0.18007
3849.85	0.04432	0.1371	0.19905	0.20728	0.11821	0.1835
3850.41	0.0481	0.14565	0.19409	0.20318	0.11928	0.1865
3850.97	0.0486	0.14189	0.19522	0.19931	0.12075	0.18135
3851.53	0.04663	0.14013	0.20146	0.2032	0.12257	0.17598
3852.09	0.04326	0.14346	0.19708	0.20892	0.1217	0.17844
3852.65	0.04063	0.15079	0.19228	0.20908	0.11535	0.18181
3853.22	0.03828	0.15201	0.18922	0.20531	0.11444	0.17885
3853.78	0.04032	0.15153	0.19328	0.20534	0.11409	0.18462
3854.34	0.04345	0.15067	0.19023	0.20612	0.11646	0.17621
3854.9	0.04216	0.14443	0.18794	0.20138	0.1183	0.17136
3855.46	0.04028	0.14618	0.17815	0.19694	0.12228	0.17106
3856.02	0.04114	0.14708	0.18328	0.19547	0.12679	0.17259
3856.59	0.04305	0.15149	0.19391	0.19435	0.12068	0.16762
3857.15	0.04147	0.14571	0.18624	0.19611	0.10808	0.16807
3857.71	0.0409	0.13936	0.17519	0.20656	0.11242	0.17514
3858.27	0.03994	0.14536	0.18259	0.21205	0.11681	0.18071
3858.83	0.0432	0.14467	0.18517	0.20063	0.13161	0.17507
3859.4	0.04282	0.14455	0.18359	0.1947	0.13358	0.17724
3859.96	0.04418	0.14764	0.18098	0.19506	0.13413	0.17565
3860.52	0.04296	0.14582	0.18337	0.1956	0.13339	0.17484
3861.08	0.03965	0.14003	0.18365	0.20106	0.12938	0.17979
3861.64	0.04047	0.13054	0.18664	0.19883	0.12819	0.17347
3862.21	0.04239	0.12904	0.18481	0.20246	0.12134	0.17162
3862.77	0.04409	0.13123	0.17993	0.2092	0.12394	0.17317
3863.33	0.04208	0.1327	0.16858	0.20335	0.12322	0.1767
3863.89	0.04165	0.13256	0.17541	0.21064	0.11356	0.18023
3864.46	0.04186	0.13596	0.17989	0.22198	0.11801	0.18318
3865.02	0.0448	0.14083	0.19163	0.21754	0.12674	0.18336
3865.58	0.04877	0.13932	0.19047	0.219	0.12126	0.18082
3866.14	0.04868	0.14517	0.18653	0.2217	0.11831	0.17651
3866.71	0.04493	0.1479	0.19125	0.22146	0.12028	0.17261
3867.27	0.04309	0.14262	0.19575	0.21504	0.12146	0.17342
3867.83	0.04188	0.14371	0.19778	0.20931	0.12182	0.18103
3868.39	0.04324	0.14088	0.19115	0.21574	0.1236	0.18599
3868.96	0.04087	0.14114	0.18298	0.22673	0.13454	0.18601
3869.52	0.04024	0.14529	0.18472	0.22164	0.13152	0.18283
3870.08	0.04065	0.14325	0.18901	0.21917	0.12446	0.18567
3870.64	0.04325	0.13939	0.19014	0.22236	0.1313	0.18258
3871.21	0.04546	0.14299	0.20279	0.22095	0.13031	0.18134
3871.77	0.04359	0.1451	0.20855	0.21362	0.12123	0.18483
3872.33	0.04513	0.14056	0.20306	0.21331	0.11607	0.18524
3872.9	0.04381	0.13749	0.19268	0.20648	0.1202	0.18537
3873.46	0.04188	0.14082	0.18985	0.21172	0.12004	0.1857
3874.02	0.04677	0.14981	0.18991	0.21703	0.12283	0.18667
3874.58	0.04688	0.15764	0.19057	0.21459	0.1286	0.19068
3875.15	0.04559	0.15318	0.19643	0.21436	0.12119	0.19625
3875.71	0.04581	0.15623	0.19607	0.21266	0.12878	0.19455
3876.27	0.04365	0.15676	0.19949	0.2109	0.13363	0.20116
3876.84	0.04261	0.15476	0.21847	0.21317	0.13466	0.20181
3877.4	0.04289	0.15252	0.20966	0.209	0.13485	0.20215
3877.96	0.04077	0.15109	0.19328	0.21048	0.13622	0.19682
3878.53	0.03852	0.14878	0.18679	0.21646	0.12924	0.1898
3879.09	0.03848	0.14969	0.19096	0.21924	0.12565	0.19274
3879.65	0.04347	0.15673	0.19093	0.22227	0.13116	0.19943
3880.22	0.04503	0.15482	0.18941	0.22275	0.13153	0.20071
3880.78	0.04382	0.14925	0.19651	0.22633	0.1263	0.20312
3881.35	0.04423	0.15012	0.20325	0.21913	0.13346	0.20294
3881.91	0.04319	0.14833	0.20087	0.21224	0.1364	0.19737
3882.47	0.04487	0.15004	0.1957	0.21653	0.14219	0.19724
3883.04	0.04278	0.14863	0.19387	0.22068	0.13778	0.19112
3883.6	0.04421	0.15092	0.20096	0.22223	0.1304	0.18864
3884.16	0.04398	0.14956	0.19511	0.21915	0.12293	0.18612
3884.73	0.04421	0.14884	0.20342	0.22006	0.12004	0.19647
3885.29	0.04359	0.1416	0.20453	0.22266	0.12674	0.19607
3885.86	0.04155	0.13923	0.19609	0.22256	0.13308	0.1891
3886.42	0.03994	0.14107	0.19813	0.21785	0.12901	0.19195
3886.98	0.0433	0.14018	0.19364	0.21266	0.12908	0.19294
3887.55	0.04449	0.13953	0.1835	0.21682	0.11871	0.19153
3888.11	0.04487	0.1373	0.18552	0.21702	0.11892	0.18663
3888.68	0.04555	0.13624	0.18415	0.2164	0.12309	0.18541
3889.24	0.04447	0.13131	0.19335	0.21124	0.12448	0.1931
3889.8	0.04208	0.13232	0.19223	0.20872	0.12344	0.19132
3890.37	0.04338	0.13495	0.1827	0.21404	0.12359	0.18203
3890.93	0.04275	0.1361	0.1815	0.2104	0.12088	0.17558
3891.5	0.04331	0.13646	0.18422	0.20323	0.13021	0.18055
3892.06	0.04354	0.13586	0.17565	0.20755	0.13168	0.17668
3892.63	0.04286	0.13873	0.17896	0.20661	0.13416	0.16791
3893.19	0.04326	0.14308	0.18189	0.20086	0.13096	0.1661
3893.75	0.04369	0.14123	0.18789	0.19581	0.12034	0.17024
3894.32	0.04581	0.13511	0.18143	0.19624	0.12294	0.17679
3894.88	0.04554	0.13364	0.17985	0.20521	0.13101	0.17955
3895.45	0.04343	0.13583	0.18473	0.20475	0.12783	0.17729
3896.01	0.04237	0.13647	0.18851	0.2019	0.13016	0.17472
3896.58	0.03776	0.13344	0.18839	0.20915	0.13468	0.17483
3897.14	0.04085	0.12931	0.18556	0.20827	0.13259	0.17977
3897.71	0.04305	0.12256	0.18007	0.20967	0.13455	0.17658
3898.27	0.04153	0.12474	0.18133	0.21468	0.13478	0.17115
3898.84	0.04317	0.12483	0.18424	0.2099	0.13253	0.16815
3899.4	0.04695	0.12106	0.18905	0.20475	0.12538	0.16391
3899.97	0.04679	0.12467	0.19091	0.20309	0.12173	0.16243
3900.53	0.04411	0.12472	0.18494	0.20302	0.12169	0.16743
3901.1	0.04082	0.13165	0.17908	0.19706	0.12146	0.17199
3901.66	0.04234	0.14014	0.19138	0.19947	0.12299	0.1753
3902.23	0.04481	0.14289	0.18803	0.1985	0.11597	0.17095
3902.79	0.04418	0.14026	0.17961	0.19233	0.11278	0.16663
3903.36	0.04271	0.13817	0.18241	0.20118	0.11447	0.1722
3903.92	0.04286	0.14079	0.19057	0.20559	0.12116	0.17464
3904.49	0.04416	0.14741	0.18364	0.20088	0.12201	0.16834
3905.05	0.04495	0.1451	0.17881	0.20189	0.12432	0.16713
3905.62	0.04474	0.14068	0.17798	0.19125	0.11803	0.16068
3906.18	0.04458	0.14048	0.17889	0.19294	0.11859	0.16346
3906.75	0.04182	0.12914	0.17949	0.20205	0.12138	0.15855
3907.31	0.04149	0.12948	0.178	0.21051	0.11563	0.16122
3907.88	0.04247	0.13342	0.18236	0.20895	0.12384	0.16863
3908.45	0.04333	0.13354	0.1807	0.20947	0.13028	0.17027
3909.01	0.04135	0.13449	0.17837	0.21361	0.12239	0.16993
3909.58	0.04123	0.13227	0.19103	0.21525	0.11842	0.16105
3910.14	0.04113	0.12985	0.19555	0.21406	0.11414	0.15575
3910.71	0.04295	0.13137	0.18754	0.21691	0.11452	0.16119
3911.27	0.04523	0.13388	0.18846	0.21535	0.11704	0.16838
3911.84	0.04544	0.1403	0.19165	0.21176	0.11789	0.16535
3912.41	0.04393	0.13479	0.18156	0.20418	0.11839	0.16189
3912.97	0.04288	0.13761	0.18394	0.19847	0.11363	0.15998
3913.54	0.04271	0.13796	0.18707	0.19181	0.11758	0.16224
3914.1	0.04292	0.13354	0.18913	0.19373	0.11741	0.1642
3914.67	0.04117	0.12953	0.1878	0.19096	0.11482	0.16476
3915.23	0.04497	0.13014	0.18651	0.19263	0.12203	0.16531
3915.8	0.04192	0.12926	0.18712	0.20292	0.12429	0.16458
3916.37	0.04205	0.12654	0.18557	0.20692	0.1291	0.16729
3916.93	0.04323	0.12323	0.18411	0.20956	0.13091	0.16631
3917.5	0.03882	0.13142	0.18404	0.21463	0.1264	0.16316
3918.07	0.03921	0.13093	0.18784	0.21244	0.12125	0.16072
3918.63	0.04646	0.1283	0.18929	0.21378	0.11649	0.15598
3919.2	0.04954	0.12911	0.18298	0.21043	0.11722	0.15415
3919.76	0.04353	0.12673	0.1867	0.20626	0.11932	0.15835
3920.33	0.04006	0.12606	0.18259	0.20212	0.11782	0.16292
3920.9	0.0399	0.12928	0.18089	0.19756	0.11867	0.16507
3921.46	0.03833	0.13234	0.18087	0.19851	0.11802	0.16767
3922.03	0.03979	0.13323	0.18149	0.20082	0.11778	0.16571
3922.6	0.03906	0.13905	0.18566	0.19672	0.11375	0.16759
3923.16	0.04009	0.13938	0.19263	0.19184	0.11465	0.175
3923.73	0.04255	0.14026	0.18807	0.19594	0.11522	0.17472
3924.3	0.04273	0.13456	0.18159	0.19927	0.1112	0.17563
3924.86	0.0414	0.13427	0.18393	0.201	0.11488	0.17675
3925.43	0.04286	0.13386	0.19222	0.19766	0.11885	0.16708
3926	0.04238	0.12737	0.19844	0.1991	0.11685	0.1681
3926.56	0.04124	0.12641	0.18765	0.20036	0.11358	0.17323
3927.13	0.04251	0.12651	0.18006	0.19314	0.1144	0.16977
3927.7	0.03881	0.128	0.18066	0.19703	0.11345	0.16777
3928.27	0.04175	0.13248	0.17895	0.20472	0.11054	0.17055
3928.83	0.04393	0.13754	0.18616	0.20219	0.1124	0.17646
3929.4	0.04504	0.13547	0.18326	0.19913	0.11248	0.17489
3929.97	0.04597	0.12974	0.18139	0.20323	0.12058	0.16771
3930.53	0.04314	0.13078	0.18131	0.20023	0.12038	0.16892
3931.1	0.04361	0.13209	0.17955	0.19838	0.12716	0.16252
3931.67	0.04345	0.13637	0.1842	0.19628	0.12665	0.16188
3932.24	0.04251	0.13305	0.18286	0.19585	0.11699	0.16645
3932.8	0.04405	0.12653	0.17598	0.19945	0.11925	0.17115
3933.37	0.04298	0.12366	0.18048	0.20325	0.12345	0.17244
3933.94	0.04218	0.12659	0.18444	0.20773	0.12778	0.16977
3934.5	0.04109	0.12514	0.18785	0.20738	0.12767	0.16642
3935.07	0.04115	0.12238	0.19672	0.20389	0.12183	0.16854
3935.64	0.04285	0.13042	0.19227	0.2027	0.1255	0.167
3936.21	0.04246	0.12972	0.18176	0.19694	0.12488	0.16989
3936.77	0.04465	0.13475	0.17789	0.19568	0.12205	0.17038
3937.34	0.04617	0.13578	0.17191	0.20268	0.11946	0.16574
3937.91	0.04322	0.13675	0.17487	0.20392	0.11698	0.16593
3938.48	0.04103	0.13383	0.17868	0.19824	0.11367	0.16776
3939.05	0.04277	0.13275	0.17879	0.1929	0.10482	0.16647
3939.61	0.04236	0.13055	0.17979	0.1943	0.10498	0.1653
3940.18	0.04107	0.12638	0.17852	0.19038	0.10839	0.16369
3940.75	0.03847	0.12418	0.18199	0.19428	0.11493	0.16212
3941.32	0.03664	0.13313	0.17625	0.20272	0.12307	0.15886
3941.88	0.03691	0.13581	0.17209	0.20416	0.12887	0.16143
3942.45	0.03759	0.14043	0.16692	0.20188	0.12688	0.1567
3943.02	0.03856	0.13552	0.17124	0.1995	0.11957	0.15521
3943.59	0.0403	0.1356	0.1769	0.19185	0.11446	0.16169
3944.16	0.04267	0.13452	0.17373	0.19521	0.11476	0.16401
3944.73	0.04395	0.12983	0.17131	0.20246	0.11856	0.16925
3945.29	0.04282	0.12737	0.17124	0.20384	0.11927	0.17179
3945.86	0.04293	0.12585	0.17283	0.2096	0.11867	0.16419
3946.43	0.0437	0.12415	0.17049	0.20416	0.11723	0.15838
3947	0.04308	0.12335	0.16451	0.2041	0.11407	0.15501
3947.57	0.04043	0.12825	0.16989	0.20297	0.12148	0.15138
3948.14	0.03902	0.129	0.17613	0.21012	0.12947	0.15937
3948.7	0.03975	0.13425	0.18551	0.2041	0.12906	0.16455
3949.27	0.04012	0.13074	0.17782	0.19484	0.12782	0.16416
3949.84	0.04091	0.13413	0.17576	0.19696	0.1232	0.1646
3950.41	0.03831	0.14363	0.17143	0.19899	0.12668	0.16838
3950.98	0.03932	0.14992	0.17639	0.19835	0.12347	0.17178
3951.55	0.04352	0.13972	0.18028	0.19899	0.12545	0.17071
3952.12	0.04208	0.13532	0.17462	0.20278	0.12261	0.17158
3952.68	0.03777	0.13258	0.1725	0.19696	0.11983	0.16627
3953.25	0.03726	0.13032	0.1795	0.19795	0.11889	0.16694
3953.82	0.03657	0.13594	0.18457	0.20677	0.11502	0.17104
3954.39	0.03681	0.13448	0.18233	0.20531	0.11715	0.17073
3954.96	0.03643	0.13439	0.1889	0.20917	0.1143	0.17362
3955.53	0.03806	0.13123	0.19309	0.20424	0.11416	0.17314
3956.1	0.04031	0.13505	0.18797	0.2001	0.11889	0.1674
3956.67	0.04315	0.1357	0.18528	0.19537	0.11991	0.16797
3957.24	0.0426	0.1319	0.18957	0.19604	0.1192	0.16834
3957.8	0.04774	0.1322	0.19142	0.19534	0.11288	0.1733
3958.37	0.04776	0.13486	0.19046	0.20272	0.11696	0.17335
3958.94	0.04689	0.13897	0.18816	0.20996	0.12252	0.18
3959.51	0.0465	0.13146	0.18468	0.20634	0.11996	0.18346
3960.08	0.04599	0.12851	0.18323	0.21042	0.11689	0.17803
3960.65	0.04524	0.13858	0.18193	0.20538	0.12453	0.18324
3961.22	0.04644	0.1397	0.1839	0.18973	0.12559	0.18361
3961.79	0.04895	0.13412	0.18935	0.18453	0.1236	0.18235
3962.36	0.04764	0.1334	0.18505	0.19391	0.12297	0.18046
3962.93	0.04451	0.13121	0.18633	0.19829	0.12092	0.18104
3963.5	0.0426	0.1352	0.19465	0.19732	0.11604	0.18177
3964.07	0.04717	0.13757	0.19485	0.19368	0.12016	0.17725
3964.64	0.05325	0.13002	0.18546	0.19217	0.12263	0.17551
3965.21	0.05154	0.12983	0.18049	0.19477	0.13086	0.17983
3965.78	0.04907	0.13156	0.17699	0.20715	0.13662	0.17958
3966.35	0.04534	0.13346	0.18273	0.20656	0.13428	0.18264
3966.92	0.04294	0.13445	0.18411	0.20669	0.13064	0.18794
3967.49	0.04343	0.1329	0.19022	0.21054	0.12934	0.18954
3968.06	0.04174	0.13122	0.18528	0.20655	0.12721	0.18501
3968.63	0.03847	0.13419	0.19442	0.19616	0.12668	0.18386
3969.2	0.03849	0.13175	0.19164	0.20121	0.12243	0.17739
3969.77	0.04021	0.12989	0.18692	0.19206	0.11318	0.16824
3970.34	0.04356	0.13445	0.18087	0.1855	0.11323	0.16875
3970.91	0.04354	0.1325	0.17637	0.18831	0.11805	0.1735
3971.48	0.04534	0.13309	0.18016	0.20074	0.12042	0.16874
3972.05	0.04312	0.12929	0.17063	0.20388	0.11853	0.16626
3972.62	0.0432	0.12715	0.16792	0.20356	0.12219	0.17183
3973.19	0.04602	0.12358	0.17063	0.20786	0.12529	0.17458
3973.76	0.0505	0.12344	0.16926	0.20446	0.11804	0.16771
3974.33	0.04782	0.13154	0.17263	0.19705	0.11624	0.16567
3974.9	0.04726	0.13844	0.17063	0.20019	0.1081	0.16464
3975.47	0.04676	0.14223	0.17228	0.19619	0.11065	0.15832
3976.04	0.04583	0.14185	0.1819	0.18904	0.11086	0.15981
3976.61	0.04317	0.13689	0.17722	0.19801	0.10943	0.15991
3977.18	0.04138	0.14043	0.17254	0.20169	0.11287	0.15686
3977.75	0.04606	0.14227	0.18232	0.20202	0.11117	0.16344
3978.32	0.04756	0.14038	0.18183	0.20089	0.11244	0.16989
3978.89	0.045	0.13345	0.17613	0.20144	0.11926	0.17673
3979.46	0.04439	0.13091	0.16917	0.20043	0.11732	0.17122
3980.03	0.0435	0.13259	0.17983	0.20566	0.11335	0.16976
3980.6	0.04147	0.12938	0.18289	0.20521	0.11793	0.17094
3981.17	0.04326	0.13262	0.17126	0.20665	0.12182	0.16446
3981.74	0.04489	0.13095	0.16435	0.20114	0.12653	0.16267
3982.32	0.04245	0.13006	0.17261	0.20062	0.1268	0.16743
3982.89	0.04522	0.12963	0.16771	0.20478	0.12267	0.17005
3983.46	0.04465	0.13142	0.16321	0.19651	0.12065	0.16293
3984.03	0.0456	0.13696	0.16692	0.19623	0.12407	0.16428
3984.6	0.04234	0.13376	0.169	0.19938	0.12169	0.16621
3985.17	0.04162	0.13004	0.17325	0.19691	0.11465	0.16674
3985.74	0.04177	0.12841	0.17309	0.19448	0.11129	0.16511
3986.31	0.04089	0.12964	0.16874	0.19365	0.11095	0.15618
3986.88	0.03931	0.12692	0.16915	0.19509	0.11265	0.15261
3987.45	0.04265	0.12987	0.16247	0.1952	0.11198	0.14982
3988.03	0.04581	0.12814	0.16748	0.20069	0.1151	0.1486
3988.6	0.0458	0.12455	0.17544	0.19914	0.11535	0.15059
3989.17	0.04586	0.12725	0.17631	0.20266	0.11277	0.15606
3989.74	0.04313	0.13442	0.18006	0.19877	0.11036	0.162
3990.31	0.04532	0.13408	0.18155	0.19283	0.11245	0.16089
3990.88	0.04519	0.13306	0.16954	0.19253	0.11846	0.1602
3991.45	0.04223	0.13091	0.17175	0.1921	0.11674	0.16004
3992.03	0.04117	0.12792	0.17835	0.19698	0.11531	0.156
3992.6	0.03987	0.12553	0.17533	0.19636	0.10912	0.15778
3993.17	0.0372	0.11901	0.17401	0.20203	0.11341	0.15964
3993.74	0.03575	0.11887	0.17627	0.19971	0.10898	0.15778
3994.31	0.03654	0.12593	0.17698	0.19848	0.10939	0.15739
3994.88	0.03805	0.12773	0.16695	0.19185	0.12193	0.15981
3995.46	0.03783	0.12443	0.17523	0.19116	0.12354	0.16321
3996.03	0.03913	0.12238	0.18398	0.19739	0.1205	0.16348
3996.6	0.04035	0.12356	0.18739	0.19365	0.11452	0.16525
3997.17	0.04258	0.12532	0.17206	0.19084	0.11155	0.16828
3997.74	0.04587	0.12368	0.17146	0.19109	0.10817	0.16722
3998.32	0.04726	0.12235	0.17515	0.19327	0.10987	0.1639
3998.89	0.04532	0.12162	0.17645	0.19569	0.10819	0.16647
3999.46	0.04324	0.12435	0.17682	0.20012	0.10885	0.16425
4000.03	0.04315	0.13047	0.1754	0.19493	0.12185	0.16008
4000.6	0.04177	0.13663	0.17684	0.20278	0.11982	0.16198
4001.18	0.04365	0.13627	0.18431	0.22021	0.11629	0.15838
4001.75	0.0437	0.13257	0.17883	0.21239	0.1204	0.15816
4002.32	0.04368	0.12719	0.18241	0.20686	0.12637	0.16208
4002.89	0.04086	0.12738	0.17239	0.20826	0.12552	0.16277
4003.47	0.04282	0.12984	0.16759	0.20128	0.12813	0.16673
4004.04	0.03934	0.13258	0.1847	0.19852	0.12763	0.16611
4004.61	0.0405	0.13187	0.19256	0.19182	0.12885	0.16226
4005.18	0.04052	0.13333	0.18209	0.19411	0.12099	0.16308
4005.76	0.04016	0.13945	0.17767	0.1852	0.12083	0.17107
4006.33	0.04272	0.14325	0.177	0.18763	0.11513	0.17087
4006.9	0.04324	0.14007	0.18197	0.19832	0.10994	0.17716
4007.47	0.04225	0.13246	0.17985	0.21189	0.12311	0.17765
4008.05	0.03975	0.13145	0.18333	0.21273	0.12833	0.17223
4008.62	0.04282	0.1327	0.18934	0.2036	0.12787	0.17478
4009.19	0.04031	0.13748	0.1811	0.19411	0.135	0.17329
4009.77	0.04201	0.14283	0.17665	0.19062	0.13652	0.17172
4010.34	0.04173	0.14485	0.17119	0.18875	0.12694	0.17311
4010.91	0.04395	0.13784	0.17104	0.19231	0.12382	0.17471
4011.48	0.04476	0.14405	0.17826	0.19628	0.12293	0.16762
4012.06	0.04594	0.14552	0.18922	0.20233	0.12054	0.1651
4012.63	0.0461	0.13945	0.18137	0.20425	0.1207	0.16548
4013.2	0.04578	0.13832	0.18762	0.20616	0.11697	0.16911
4013.78	0.04442	0.14309	0.18941	0.20885	0.12188	0.16881
4014.35	0.04615	0.14693	0.18667	0.20028	0.12623	0.16495
4014.92	0.04512	0.14546	0.18787	0.19843	0.12739	0.16054
4015.5	0.04437	0.14273	0.18018	0.20218	0.12848	0.1599
4016.07	0.04432	0.14045	0.18568	0.19853	0.12726	0.16145
4016.64	0.04189	0.13977	0.18741	0.19525	0.13245	0.16355
4017.22	0.04444	0.144	0.18281	0.2027	0.12965	0.1673
4017.79	0.04646	0.14314	0.18454	0.21114	0.12567	0.16888
4018.36	0.04411	0.14071	0.19172	0.21099	0.12623	0.16955
4018.94	0.04571	0.14245	0.19484	0.2024	0.12746	0.16854
4019.51	0.04623	0.14456	0.18925	0.19194	0.1201	0.17196
4020.08	0.04439	0.14864	0.19764	0.19023	0.12023	0.17021
4020.66	0.04388	0.1494	0.18588	0.18632	0.12692	0.16954
4021.23	0.04197	0.15196	0.1775	0.18915	0.12797	0.17095
4021.8	0.04194	0.14902	0.17728	0.196	0.12285	0.17675
4022.38	0.04224	0.14452	0.17935	0.19812	0.11804	0.17185
4022.95	0.0426	0.13986	0.18013	0.19529	0.11826	0.16736
4023.53	0.0415	0.13684	0.19121	0.19319	0.12244	0.17135
4024.1	0.04108	0.13781	0.19205	0.18852	0.125	0.17543
4024.67	0.04175	0.13868	0.18713	0.18991	0.1215	0.17499
4025.25	0.04261	0.14024	0.18254	0.18995	0.11247	0.17192
4025.82	0.04818	0.14286	0.18445	0.18885	0.113	0.17361
4026.4	0.04639	0.14153	0.18409	0.19712	0.11703	0.17666
4026.97	0.04406	0.13796	0.18172	0.19971	0.12146	0.18079
4027.54	0.04551	0.13714	0.18935	0.19694	0.1309	0.17707
4028.12	0.04389	0.14382	0.19208	0.19709	0.13234	0.17728
4028.69	0.04239	0.14487	0.18764	0.19414	0.12596	0.17527
4029.27	0.04042	0.13863	0.18185	0.18906	0.11896	0.17707
4029.84	0.03933	0.14036	0.18071	0.19772	0.12365	0.17902
4030.42	0.04051	0.14	0.18428	0.19972	0.12763	0.17527
4030.99	0.04236	0.13755	0.19	0.19387	0.12344	0.17565
4031.56	0.04459	0.13401	0.20135	0.18371	0.12133	0.17477
4032.14	0.04564	0.13183	0.19674	0.18348	0.12177	0.17123
4032.71	0.04495	0.13165	0.18968	0.18758	0.11868	0.16871
4033.29	0.04682	0.13241	0.18446	0.19173	0.11602	0.17069
4033.86	0.04648	0.13502	0.18846	0.19322	0.11423	0.1705
4034.44	0.04199	0.13268	0.18187	0.19663	0.11559	0.17897
4035.01	0.0437	0.1336	0.18164	0.19951	0.118	0.17841
4035.59	0.04584	0.13635	0.1881	0.19531	0.11744	0.1729
4036.16	0.04371	0.13281	0.18182	0.19594	0.1191	0.16905
4036.74	0.04398	0.13257	0.17371	0.19576	0.12436	0.16872
4037.31	0.044	0.12923	0.17108	0.19849	0.12755	0.17255
4037.88	0.0426	0.13317	0.1747	0.20481	0.12461	0.17558
4038.46	0.04073	0.13587	0.17863	0.21249	0.12387	0.1797
4039.03	0.04203	0.1353	0.18105	0.21209	0.1189	0.17999
4039.61	0.04395	0.13927	0.1787	0.20725	0.11952	0.1825
4040.18	0.04762	0.13535	0.17862	0.20772	0.12863	0.18535
4040.76	0.04933	0.1398	0.18261	0.20454	0.12996	0.18572
4041.33	0.04775	0.1348	0.1824	0.20877	0.12932	0.18326
4041.91	0.04403	0.1332	0.18006	0.20482	0.12995	0.18509
4042.49	0.04492	0.13558	0.1828	0.19961	0.1252	0.18618
4043.06	0.04517	0.13759	0.1888	0.20588	0.12219	0.18286
4043.64	0.04538	0.13895	0.19253	0.20263	0.12018	0.1837
4044.21	0.04441	0.13914	0.19224	0.2074	0.12655	0.18004
4044.79	0.04373	0.14259	0.19764	0.20596	0.13538	0.17583
4045.36	0.04468	0.13708	0.19191	0.20881	0.12658	0.1789
4045.94	0.04418	0.14362	0.19319	0.20503	0.1236	0.18361
4046.51	0.04577	0.13795	0.19439	0.20548	0.12836	0.18432
4047.09	0.04632	0.13529	0.18811	0.20025	0.12973	0.18437
4047.66	0.04911	0.14018	0.18851	0.19017	0.13627	0.18944
4048.24	0.05037	0.13816	0.18435	0.19221	0.12871	0.18884
4048.81	0.04857	0.14014	0.17974	0.19935	0.11561	0.1866
4049.39	0.04393	0.1385	0.17322	0.19689	0.11256	0.18678
4049.97	0.04282	0.14231	0.16613	0.20245	0.11953	0.18229
4050.54	0.04294	0.14221	0.16968	0.20548	0.11559	0.1771
4051.12	0.04464	0.14154	0.17627	0.21572	0.12906	0.17677
4051.69	0.0417	0.13592	0.17946	0.20838	0.13526	0.17293
4052.27	0.04119	0.14324	0.18802	0.20195	0.12788	0.17116
4052.85	0.04394	0.13725	0.19238	0.20657	0.12224	0.1764
4053.42	0.04289	0.13223	0.18867	0.2103	0.11523	0.17853
4054	0.04478	0.13341	0.19082	0.2069	0.10724	0.18222
4054.57	0.04328	0.13561	0.19381	0.20059	0.11801	0.17801
4055.15	0.04241	0.12989	0.19303	0.19998	0.12436	0.1743
4055.73	0.04184	0.13247	0.18473	0.19887	0.12099	0.16804
4056.3	0.04144	0.13506	0.17928	0.20551	0.12179	0.16447
4056.88	0.04329	0.131	0.18058	0.20274	0.1166	0.16888
4057.45	0.04166	0.13208	0.17883	0.2023	0.12041	0.17307
4058.03	0.04062	0.13485	0.18978	0.20002	0.1219	0.17161
4058.61	0.03935	0.13691	0.19561	0.19979	0.12665	0.17234
4059.18	0.04025	0.13502	0.1895	0.19802	0.11977	0.17409
4059.76	0.04374	0.13341	0.18298	0.19727	0.11879	0.16753
4060.34	0.04277	0.13122	0.17543	0.19367	0.1231	0.1777
4060.91	0.03902	0.12803	0.17576	0.19217	0.11638	0.17612
4061.49	0.03825	0.12661	0.17935	0.19456	0.11886	0.1706
4062.07	0.04179	0.13233	0.18267	0.20365	0.12301	0.16502
4062.64	0.04489	0.1322	0.1842	0.20985	0.1245	0.16026
4063.22	0.04304	0.13015	0.18551	0.21021	0.13211	0.17008
4063.8	0.0393	0.13422	0.18107	0.20663	0.13424	0.17179
4064.37	0.03813	0.13424	0.17452	0.20498	0.1382	0.17665
4064.95	0.03721	0.13084	0.17474	0.19678	0.14056	0.18862
4065.53	0.03963	0.13089	0.17933	0.19475	0.13609	0.18675
4066.1	0.04323	0.13713	0.1793	0.1994	0.13047	0.17601
4066.68	0.04591	0.13798	0.1782	0.20027	0.1273	0.1714
4067.26	0.04835	0.14006	0.17383	0.19994	0.12846	0.17161
4067.83	0.04885	0.13976	0.18083	0.19457	0.12471	0.17585
4068.41	0.04615	0.1342	0.17737	0.19281	0.1272	0.17205
4068.99	0.04579	0.13014	0.1867	0.19347	0.1219	0.16653
4069.56	0.04293	0.13112	0.19168	0.19059	0.1202	0.16408
4070.14	0.04524	0.13564	0.19193	0.18465	0.12193	0.16471
4070.72	0.04055	0.13893	0.19402	0.19092	0.12275	0.16144
[truncated: 17,253 more rows]

## Sheet: Supple Fig. 2a
Wavelength	Absorbance	Absorbance	Absorbance	Absorbance	Absorbance
nm
	1 : 1	1 : 1.5	1 : 2	1 : 2.5	1 : 3
350	0.535	0.461	0.434	0.416	0.423
351	0.531	0.458	0.429	0.411	0.419
352	0.529	0.454	0.425	0.408	0.414
353	0.525	0.449	0.421	0.404	0.41
354	0.523	0.445	0.417	0.4	0.406
355	0.52	0.44	0.412	0.396	0.402
356	0.516	0.436	0.408	0.392	0.397
357	0.513	0.433	0.404	0.387	0.393
358	0.51	0.429	0.401	0.384	0.388
359	0.507	0.425	0.397	0.38	0.383
360	0.504	0.422	0.393	0.376	0.38
361	0.501	0.419	0.39	0.373	0.376
362	0.499	0.415	0.387	0.369	0.372
363	0.496	0.413	0.384	0.365	0.368
364	0.492	0.409	0.381	0.362	0.364
365	0.491	0.407	0.378	0.359	0.36
366	0.487	0.405	0.376	0.356	0.358
367	0.485	0.402	0.373	0.352	0.353
368	0.482	0.401	0.37	0.349	0.349
369	0.478	0.399	0.368	0.345	0.345
370	0.476	0.397	0.366	0.341	0.342
371	0.466	0.394	0.359	0.338	0.34
372	0.463	0.393	0.356	0.334	0.336
373	0.46	0.392	0.353	0.33	0.332
374	0.458	0.393	0.351	0.328	0.33
375	0.456	0.391	0.348	0.326	0.329
376	0.453	0.391	0.346	0.323	0.326
377	0.452	0.389	0.344	0.321	0.325
378	0.449	0.388	0.343	0.319	0.323
379	0.447	0.386	0.34	0.318	0.322
380	0.445	0.384	0.338	0.317	0.322
381	0.443	0.383	0.336	0.315	0.321
382	0.441	0.382	0.334	0.314	0.32
383	0.439	0.381	0.333	0.313	0.319
384	0.436	0.38	0.331	0.311	0.319
385	0.434	0.378	0.33	0.31	0.318
386	0.432	0.377	0.328	0.309	0.318
387	0.43	0.375	0.326	0.308	0.317
388	0.428	0.373	0.324	0.307	0.316
389	0.426	0.372	0.323	0.306	0.315
390	0.423	0.37	0.322	0.305	0.314
391	0.422	0.369	0.32	0.304	0.312
392	0.42	0.367	0.319	0.303	0.31
393	0.417	0.366	0.318	0.302	0.308
394	0.415	0.365	0.316	0.301	0.306
395	0.413	0.363	0.315	0.299	0.304
396	0.412	0.362	0.314	0.298	0.302
397	0.41	0.36	0.312	0.296	0.299
398	0.409	0.358	0.311	0.295	0.297
399	0.406	0.357	0.309	0.293	0.294
400	0.405	0.355	0.307	0.291	0.291
401	0.403	0.353	0.305	0.289	0.289
402	0.401	0.351	0.304	0.287	0.286
403	0.399	0.349	0.302	0.285	0.283
404	0.397	0.347	0.299	0.282	0.28
405	0.395	0.345	0.297	0.28	0.277
406	0.393	0.342	0.295	0.277	0.274
407	0.391	0.339	0.293	0.274	0.27
408	0.39	0.338	0.29	0.271	0.268
409	0.388	0.335	0.288	0.268	0.264
410	0.385	0.332	0.286	0.266	0.262
411	0.384	0.33	0.284	0.263	0.259
412	0.382	0.327	0.281	0.261	0.256
413	0.38	0.325	0.279	0.258	0.254
414	0.379	0.322	0.277	0.256	0.252
415	0.377	0.321	0.275	0.253	0.25
416	0.375	0.318	0.273	0.251	0.247
417	0.373	0.316	0.271	0.249	0.246
418	0.371	0.314	0.268	0.247	0.243
419	0.37	0.311	0.266	0.245	0.241
420	0.368	0.309	0.264	0.243	0.24
421	0.366	0.307	0.262	0.241	0.238
422	0.365	0.305	0.259	0.239	0.236
423	0.362	0.303	0.257	0.237	0.235
424	0.361	0.3	0.256	0.236	0.233
425	0.359	0.298	0.254	0.234	0.233
426	0.357	0.296	0.252	0.233	0.231
427	0.356	0.295	0.251	0.232	0.23
428	0.354	0.294	0.25	0.231	0.23
429	0.353	0.292	0.248	0.23	0.23
430	0.351	0.291	0.247	0.229	0.229
431	0.35	0.289	0.246	0.229	0.229
432	0.348	0.288	0.245	0.228	0.228
433	0.347	0.287	0.244	0.227	0.228
434	0.346	0.286	0.243	0.226	0.228
435	0.344	0.285	0.242	0.226	0.228
436	0.343	0.283	0.241	0.225	0.227
437	0.342	0.282	0.24	0.224	0.227
438	0.34	0.281	0.239	0.224	0.226
439	0.339	0.28	0.238	0.223	0.226
440	0.337	0.279	0.237	0.223	0.226
441	0.336	0.277	0.236	0.222	0.225
442	0.335	0.276	0.235	0.221	0.224
443	0.333	0.275	0.233	0.22	0.224
444	0.331	0.273	0.232	0.219	0.223
445	0.33	0.272	0.231	0.218	0.222
446	0.329	0.27	0.23	0.217	0.221
447	0.328	0.269	0.228	0.216	0.22
448	0.326	0.268	0.227	0.214	0.219
449	0.325	0.267	0.225	0.213	0.217
450	0.323	0.265	0.224	0.212	0.216
451	0.322	0.264	0.223	0.21	0.214
452	0.321	0.262	0.222	0.209	0.213
453	0.319	0.261	0.22	0.207	0.211
454	0.318	0.259	0.218	0.206	0.209
455	0.316	0.257	0.216	0.204	0.207
456	0.314	0.256	0.215	0.203	0.205
457	0.313	0.254	0.213	0.201	0.203
458	0.311	0.252	0.211	0.199	0.201
459	0.31	0.25	0.209	0.197	0.199
460	0.308	0.249	0.207	0.195	0.197
461	0.306	0.247	0.206	0.193	0.195
462	0.305	0.245	0.204	0.191	0.193
463	0.303	0.244	0.202	0.19	0.191
464	0.302	0.242	0.201	0.188	0.189
465	0.3	0.241	0.199	0.187	0.188
466	0.299	0.239	0.198	0.185	0.186
467	0.298	0.237	0.196	0.184	0.184
468	0.296	0.236	0.195	0.182	0.182
469	0.294	0.234	0.193	0.18	0.181
470	0.293	0.232	0.192	0.179	0.179
471	0.292	0.231	0.19	0.177	0.177
472	0.291	0.229	0.189	0.176	0.176
473	0.289	0.227	0.187	0.175	0.174
474	0.287	0.226	0.185	0.173	0.173
475	0.286	0.224	0.184	0.171	0.17
476	0.285	0.222	0.182	0.169	0.169
477	0.283	0.221	0.181	0.168	0.167
478	0.282	0.219	0.179	0.167	0.165
479	0.281	0.217	0.178	0.165	0.164
480	0.279	0.216	0.176	0.164	0.163
481	0.278	0.214	0.175	0.162	0.161
482	0.277	0.212	0.174	0.161	0.16
483	0.276	0.211	0.172	0.159	0.159
484	0.274	0.209	0.171	0.158	0.157
485	0.273	0.208	0.169	0.157	0.156
486	0.271	0.206	0.168	0.155	0.154
487	0.27	0.205	0.167	0.154	0.153
488	0.269	0.203	0.165	0.152	0.152
489	0.267	0.201	0.164	0.151	0.15
490	0.266	0.199	0.162	0.149	0.149
491	0.265	0.197	0.161	0.148	0.147
492	0.263	0.196	0.159	0.146	0.145
493	0.262	0.194	0.158	0.144	0.143
494	0.26	0.192	0.156	0.143	0.142
495	0.258	0.19	0.155	0.141	0.14
496	0.257	0.189	0.153	0.14	0.139
497	0.256	0.187	0.152	0.138	0.137
498	0.254	0.186	0.15	0.137	0.136
499	0.253	0.184	0.149	0.136	0.135
500	0.252	0.183	0.147	0.134	0.133
501	0.251	0.181	0.146	0.133	0.132
502	0.249	0.18	0.145	0.132	0.13
503	0.248	0.178	0.143	0.13	0.129
504	0.247	0.177	0.142	0.129	0.127
505	0.246	0.175	0.141	0.128	0.126
506	0.244	0.174	0.14	0.126	0.124
507	0.243	0.173	0.139	0.125	0.123
508	0.242	0.171	0.137	0.124	0.122
509	0.24	0.17	0.136	0.123	0.12
510	0.239	0.169	0.135	0.121	0.119
511	0.238	0.167	0.134	0.12	0.118
512	0.236	0.166	0.133	0.119	0.117
513	0.236	0.164	0.131	0.118	0.115
514	0.234	0.163	0.13	0.117	0.114
515	0.233	0.162	0.129	0.116	0.113
516	0.232	0.16	0.128	0.115	0.112
517	0.23	0.159	0.127	0.114	0.111
518	0.229	0.158	0.126	0.113	0.11
519	0.229	0.157	0.125	0.112	0.109
520	0.227	0.156	0.124	0.111	0.107
521	0.226	0.155	0.124	0.11	0.107
522	0.225	0.153	0.123	0.109	0.105
523	0.224	0.152	0.121	0.108	0.104
524	0.223	0.151	0.121	0.107	0.103
525	0.221	0.151	0.119	0.105	0.102
526	0.22	0.149	0.118	0.105	0.101
527	0.218	0.148	0.117	0.104	0.1
528	0.217	0.147	0.116	0.102	0.099
529	0.216	0.145	0.115	0.102	0.098
530	0.214	0.144	0.114	0.101	0.097
531	0.213	0.143	0.114	0.1	0.096
532	0.212	0.142	0.113	0.1	0.096
533	0.211	0.141	0.112	0.099	0.094
534	0.21	0.14	0.111	0.098	0.093
535	0.209	0.139	0.111	0.097	0.093
536	0.208	0.138	0.11	0.096	0.092
537	0.207	0.137	0.109	0.096	0.091
538	0.206	0.137	0.108	0.095	0.09
539	0.205	0.136	0.107	0.095	0.089
540	0.204	0.134	0.107	0.093	0.088
541	0.203	0.134	0.106	0.093	0.088
542	0.202	0.133	0.105	0.092	0.087
543	0.2	0.132	0.104	0.091	0.086
544	0.199	0.131	0.103	0.09	0.085
545	0.198	0.13	0.102	0.09	0.084
546	0.197	0.129	0.102	0.089	0.083
547	0.196	0.128	0.101	0.088	0.082
548	0.195	0.127	0.1	0.087	0.082
549	0.194	0.127	0.099	0.087	0.081
550	0.193	0.126	0.098	0.085	0.08
551	0.192	0.125	0.098	0.085	0.079
552	0.191	0.124	0.097	0.084	0.078
553	0.19	0.123	0.096	0.084	0.078
554	0.189	0.122	0.096	0.083	0.077
555	0.188	0.122	0.095	0.082	0.076
556	0.187	0.12	0.094	0.081	0.075
557	0.186	0.12	0.093	0.081	0.074
558	0.185	0.119	0.092	0.08	0.073
559	0.183	0.118	0.091	0.079	0.072
560	0.182	0.117	0.09	0.078	0.071
561	0.181	0.116	0.089	0.077	0.07
562	0.18	0.115	0.088	0.076	0.069
563	0.179	0.114	0.088	0.076	0.068
564	0.178	0.113	0.087	0.075	0.067
565	0.177	0.112	0.086	0.074	0.067
566	0.176	0.111	0.085	0.073	0.066
567	0.175	0.11	0.084	0.073	0.066
568	0.174	0.11	0.084	0.072	0.064
569	0.173	0.109	0.083	0.071	0.064
570	0.172	0.108	0.083	0.071	0.063
571	0.171	0.108	0.082	0.07	0.062
572	0.17	0.107	0.081	0.07	0.062
573	0.169	0.106	0.081	0.069	0.061
574	0.168	0.106	0.08	0.068	0.06
575	0.168	0.105	0.079	0.068	0.06
576	0.167	0.104	0.079	0.068	0.059
577	0.166	0.103	0.078	0.067	0.059
578	0.165	0.103	0.077	0.066	0.058
579	0.164	0.102	0.077	0.066	0.057
580	0.163	0.101	0.076	0.065	0.057
581	0.162	0.101	0.076	0.065	0.057
582	0.161	0.1	0.075	0.064	0.056
583	0.16	0.1	0.075	0.064	0.056
584	0.16	0.099	0.074	0.064	0.055
585	0.159	0.098	0.074	0.063	0.055
586	0.158	0.098	0.073	0.063	0.054
587	0.157	0.097	0.073	0.062	0.054
588	0.156	0.097	0.072	0.062	0.054
589	0.155	0.096	0.072	0.061	0.053
590	0.155	0.096	0.071	0.061	0.053
591	0.154	0.096	0.071	0.061	0.053
592	0.153	0.095	0.071	0.06	0.052
593	0.152	0.094	0.07	0.06	0.052
594	0.151	0.094	0.07	0.06	0.052
595	0.15	0.093	0.069	0.059	0.051
596	0.149	0.093	0.069	0.059	0.051
597	0.149	0.092	0.069	0.058	0.051
598	0.148	0.091	0.068	0.058	0.05
599	0.147	0.091	0.068	0.058	0.05
600	0.146	0.091	0.068	0.058	0.05
601	0.146	0.09	0.067	0.058	0.05
602	0.145	0.09	0.067	0.057	0.05
603	0.144	0.09	0.067	0.057	0.05
604	0.144	0.09	0.066	0.057	0.049
605	0.143	0.089	0.067	0.057	0.05
606	0.142	0.089	0.066	0.057	0.05
607	0.142	0.089	0.066	0.057	0.049
608	0.141	0.089	0.066	0.057	0.049
609	0.14	0.088	0.065	0.057	0.049
610	0.139	0.088	0.065	0.057	0.05
611	0.139	0.088	0.065	0.057	0.049
612	0.138	0.087	0.065	0.057	0.05
613	0.138	0.087	0.065	0.057	0.05
614	0.137	0.087	0.065	0.057	0.05
615	0.136	0.087	0.065	0.057	0.05
616	0.135	0.087	0.065	0.057	0.05
617	0.135	0.086	0.065	0.057	0.049
618	0.134	0.086	0.065	0.057	0.049
619	0.133	0.086	0.065	0.057	0.049
620	0.133	0.086	0.064	0.057	0.049
621	0.132	0.085	0.064	0.057	0.049
622	0.132	0.085	0.065	0.057	0.048
623	0.131	0.085	0.064	0.057	0.048
624	0.13	0.085	0.064	0.057	0.048
625	0.13	0.085	0.065	0.057	0.047
626	0.129	0.084	0.065	0.057	0.047
627	0.129	0.084	0.064	0.058	0.047
628	0.128	0.084	0.064	0.058	0.047
629	0.128	0.084	0.065	0.058	0.046
630	0.127	0.084	0.065	0.059	0.048
631	0.126	0.084	0.064	0.058	0.047
632	0.126	0.084	0.064	0.059	0.047
633	0.125	0.083	0.064	0.059	0.048
634	0.125	0.083	0.064	0.059	0.048
635	0.124	0.083	0.064	0.059	0.048
636	0.124	0.083	0.064	0.059	0.049
637	0.123	0.083	0.064	0.06	0.049
638	0.122	0.083	0.065	0.06	0.049
639	0.122	0.083	0.064	0.06	0.049
640	0.122	0.083	0.064	0.06	0.05
641	0.121	0.083	0.064	0.06	0.05
642	0.12	0.083	0.064	0.06	0.05
643	0.12	0.082	0.064	0.06	0.051
644	0.12	0.082	0.064	0.06	0.051
645	0.119	0.082	0.064	0.061	0.052
646	0.119	0.082	0.064	0.061	0.052
647	0.118	0.082	0.064	0.061	0.053
648	0.118	0.082	0.064	0.061	0.053
649	0.117	0.082	0.064	0.061	0.053
650	0.117	0.081	0.064	0.061	0.054
651	0.116	0.081	0.064	0.061	0.054
652	0.116	0.081	0.064	0.061	0.054
653	0.115	0.081	0.064	0.062	0.054
654	0.115	0.081	0.064	0.062	0.054
655	0.114	0.08	0.064	0.062	0.055
656	0.113	0.081	0.064	0.062	0.055
657	0.113	0.08	0.064	0.062	0.055
658	0.113	0.08	0.064	0.062	0.055
659	0.112	0.08	0.064	0.062	0.055
660	0.112	0.08	0.064	0.062	0.055
661	0.111	0.079	0.063	0.062	0.056
662	0.111	0.08	0.064	0.063	0.057
663	0.11	0.079	0.063	0.062	0.056
664	0.11	0.079	0.063	0.062	0.056
665	0.109	0.079	0.063	0.062	0.056
666	0.109	0.079	0.063	0.063	0.057
667	0.108	0.078	0.063	0.063	0.057
668	0.108	0.078	0.063	0.062	0.056
669	0.107	0.078	0.063	0.062	0.057
670	0.106	0.078	0.063	0.062	0.057
671	0.106	0.078	0.063	0.062	0.057
672	0.106	0.078	0.062	0.062	0.057
673	0.105	0.077	0.062	0.062	0.057
674	0.105	0.077	0.062	0.062	0.057
675	0.104	0.077	0.062	0.062	0.057
676	0.104	0.077	0.062	0.062	0.057
677	0.103	0.076	0.062	0.062	0.057
678	0.103	0.077	0.061	0.062	0.057
679	0.102	0.076	0.061	0.062	0.057
680	0.102	0.076	0.061	0.062	0.057
681	0.101	0.076	0.061	0.062	0.057
682	0.101	0.075	0.061	0.062	0.057
683	0.1	0.075	0.06	0.062	0.057
684	0.1	0.075	0.061	0.061	0.056
685	0.1	0.075	0.06	0.061	0.056
686	0.099	0.074	0.06	0.061	0.056
687	0.099	0.074	0.06	0.061	0.056
688	0.098	0.074	0.059	0.06	0.056
689	0.097	0.073	0.06	0.061	0.056
690	0.097	0.073	0.059	0.06	0.055
691	0.097	0.073	0.059	0.06	0.056
692	0.096	0.072	0.059	0.06	0.055
693	0.096	0.073	0.058	0.06	0.055
694	0.095	0.072	0.058	0.06	0.055
695	0.095	0.072	0.058	0.06	0.055
696	0.094	0.072	0.058	0.059	0.055
697	0.094	0.071	0.057	0.059	0.055
698	0.093	0.071	0.057	0.059	0.054
699	0.093	0.071	0.057	0.058	0.054
700	0.093	0.07	0.056	0.058	0.054
701	0.092	0.07	0.056	0.058	0.054
702	0.092	0.069	0.056	0.057	0.053
703	0.091	0.069	0.055	0.057	0.053
704	0.091	0.069	0.055	0.057	0.053
705	0.09	0.068	0.055	0.057	0.053
706	0.09	0.068	0.055	0.056	0.052
707	0.089	0.068	0.054	0.056	0.052
708	0.089	0.068	0.054	0.056	0.052
709	0.089	0.067	0.054	0.056	0.052
710	0.088	0.067	0.053	0.055	0.051
711	0.088	0.067	0.053	0.055	0.051
712	0.087	0.067	0.053	0.055	0.051
713	0.087	0.066	0.052	0.055	0.051
714	0.086	0.065	0.052	0.054	0.05
715	0.086	0.065	0.051	0.054	0.05
716	0.085	0.065	0.051	0.054	0.05
717	0.085	0.064	0.051	0.053	0.049
718	0.085	0.064	0.051	0.053	0.049
719	0.084	0.064	0.051	0.052	0.049
720	0.084	0.063	0.05	0.052	0.049
721	0.083	0.063	0.05	0.052	0.048
722	0.083	0.063	0.049	0.052	0.048
723	0.083	0.062	0.049	0.052	0.048
724	0.082	0.062	0.049	0.051	0.047
725	0.082	0.062	0.049	0.051	0.047
726	0.082	0.061	0.048	0.051	0.047
727	0.081	0.061	0.049	0.05	0.047
728	0.081	0.061	0.048	0.05	0.046
729	0.08	0.06	0.048	0.05	0.046
730	0.08	0.06	0.047	0.05	0.046
731	0.079	0.06	0.047	0.049	0.046
732	0.079	0.059	0.047	0.049	0.045
733	0.079	0.059	0.046	0.049	0.045
734	0.078	0.059	0.046	0.049	0.045
735	0.078	0.058	0.046	0.048	0.045
736	0.078	0.058	0.045	0.048	0.044
737	0.077	0.058	0.045	0.048	0.044
738	0.077	0.057	0.045	0.048	0.044
739	0.077	0.057	0.045	0.047	0.044
740	0.076	0.057	0.045	0.047	0.044
741	0.075	0.056	0.044	0.047	0.043
742	0.075	0.056	0.044	0.047	0.043
743	0.075	0.056	0.044	0.047	0.044
744	0.075	0.056	0.043	0.047	0.043
745	0.074	0.055	0.043	0.046	0.043
746	0.074	0.055	0.043	0.046	0.043
747	0.073	0.055	0.043	0.045	0.042
748	0.073	0.054	0.042	0.045	0.042
749	0.073	0.054	0.042	0.045	0.042
750	0.073	0.054	0.042	0.045	0.042
751	0.072	0.053	0.042	0.045	0.042
752	0.072	0.053	0.041	0.045	0.041
753	0.072	0.053	0.041	0.045	0.042
754	0.071	0.053	0.041	0.045	0.042
755	0.071	0.053	0.041	0.044	0.041
756	0.071	0.052	0.041	0.044	0.041
757	0.07	0.052	0.04	0.044	0.041
758	0.069	0.052	0.04	0.044	0.041
759	0.07	0.051	0.04	0.044	0.041
760	0.069	0.051	0.04	0.043	0.041
761	0.069	0.051	0.04	0.043	0.041
762	0.069	0.05	0.039	0.043	0.041
763	0.068	0.051	0.039	0.043	0.041
764	0.068	0.05	0.039	0.043	0.041
765	0.068	0.05	0.039	0.043	0.04
766	0.067	0.05	0.038	0.043	0.04
767	0.067	0.05	0.038	0.043	0.041
768	0.067	0.049	0.038	0.042	0.04
769	0.066	0.049	0.038	0.042	0.04
770	0.066	0.049	0.038	0.042	0.04
771	0.066	0.048	0.038	0.042	0.04
772	0.065	0.048	0.037	0.042	0.04
773	0.065	0.048	0.037	0.042	0.04
774	0.065	0.047	0.037	0.042	0.04
775	0.064	0.047	0.036	0.041	0.04
776	0.064	0.047	0.036	0.041	0.039
777	0.064	0.047	0.036	0.041	0.039
778	0.063	0.047	0.036	0.04	0.039
779	0.063	0.047	0.036	0.041	0.039
780	0.063	0.046	0.036	0.041	0.039
781	0.063	0.046	0.035	0.04	0.039
782	0.062	0.046	0.035	0.04	0.039
783	0.062	0.046	0.035	0.04	0.039
784	0.061	0.046	0.035	0.04	0.039
785	0.061	0.045	0.035	0.04	0.039
786	0.061	0.045	0.034	0.04	0.038
787	0.061	0.045	0.034	0.039	0.038
788	0.06	0.045	0.034	0.039	0.038
789	0.06	0.044	0.034	0.039	0.038
790	0.06	0.044	0.033	0.039	0.038
791	0.06	0.044	0.033	0.039	0.038
792	0.059	0.044	0.033	0.038	0.037
793	0.059	0.044	0.033	0.038	0.037
794	0.059	0.043	0.033	0.038	0.037
795	0.059	0.043	0.033	0.038	0.037
796	0.058	0.043	0.032	0.038	0.036
797	0.058	0.042	0.032	0.037	0.036
798	0.058	0.042	0.032	0.038	0.036
799	0.057	0.042	0.032	0.037	0.036
800	0.057	0.042	0.031	0.037	0.035
801	0.057	0.042	0.031	0.037	0.036
802	0.057	0.042	0.031	0.037	0.036
803	0.056	0.041	0.031	0.036	0.035
804	0.056	0.041	0.03	0.036	0.035
805	0.056	0.041	0.03	0.036	0.035
806	0.056	0.041	0.03	0.036	0.035
807	0.055	0.041	0.03	0.035	0.034
808	0.055	0.04	0.03	0.035	0.034
809	0.055	0.04	0.029	0.034	0.034
810	0.054	0.04	0.029	0.034	0.034
811	0.054	0.04	0.029	0.035	0.034
812	0.054	0.039	0.029	0.034	0.033
813	0.054	0.039	0.029	0.034	0.033
814	0.053	0.039	0.028	0.034	0.033
815	0.053	0.039	0.028	0.034	0.033
816	0.053	0.038	0.028	0.033	0.032
817	0.052	0.038	0.028	0.033	0.032
818	0.052	0.038	0.027	0.033	0.032
819	0.052	0.038	0.027	0.032	0.032
820	0.052	0.038	0.027	0.032	0.032
821	0.051	0.038	0.027	0.032	0.031
822	0.051	0.037	0.026	0.032	0.031
823	0.051	0.037	0.026	0.031	0.031
824	0.051	0.037	0.026	0.031	0.03
825	0.051	0.037	0.026	0.031	0.031
826	0.05	0.037	0.025	0.03	0.03
827	0.051	0.036	0.025	0.03	0.03
828	0.05	0.037	0.025	0.03	0.03
829	0.05	0.036	0.025	0.03	0.03
830	0.049	0.036	0.025	0.03	0.029
831	0.049	0.036	0.024	0.029	0.029
832	0.049	0.035	0.024	0.029	0.028
833	0.049	0.035	0.024	0.029	0.028
834	0.049	0.035	0.024	0.029	0.028
835	0.048	0.035	0.024	0.028	0.028
836	0.048	0.035	0.023	0.028	0.027
837	0.048	0.035	0.023	0.028	0.027
838	0.048	0.034	0.023	0.028	0.028
839	0.048	0.034	0.023	0.027	0.028
840	0.047	0.033	0.023	0.027	0.027
841	0.047	0.033	0.022	0.027	0.027
842	0.047	0.034	0.022	0.027	0.027
843	0.046	0.033	0.022	0.027	0.026
844	0.046	0.033	0.022	0.026	0.026
845	0.046	0.033	0.022	0.026	0.026
846	0.046	0.033	0.021	0.026	0.026
847	0.045	0.033	0.021	0.025	0.025
848	0.045	0.032	0.021	0.025	0.025
849	0.045	0.032	0.021	0.025	0.025
850	0.045	0.032	0.021	0.025	0.025
851	0.045	0.032	0.02	0.025	0.025
852	0.044	0.032	0.02	0.024	0.025
853	0.044	0.032	0.02	0.024	0.024
854	0.044	0.032	0.02	0.024	0.025
855	0.044	0.031	0.02	0.024	0.024
856	0.044	0.031	0.019	0.024	0.024
857	0.044	0.031	0.019	0.024	0.024
858	0.043	0.031	0.019	0.024	0.024
859	0.043	0.031	0.019	0.023	0.024
860	0.043	0.031	0.019	0.023	0.024
861	0.043	0.031	0.019	0.023	0.023
862	0.043	0.031	0.018	0.022	0.023
863	0.043	0.03	0.018	0.022	0.023
864	0.042	0.03	0.018	0.023	0.024
865	0.042	0.03	0.018	0.022	0.023
866	0.042	0.03	0.018	0.023	0.023
867	0.042	0.03	0.018	0.022	0.023
868	0.042	0.03	0.018	0.021	0.023
869	0.042	0.03	0.017	0.021	0.022
870	0.041	0.029	0.017	0.021	0.022
871	0.041	0.029	0.017	0.021	0.022
872	0.041	0.029	0.017	0.021	0.022
873	0.041	0.029	0.016	0.021	0.022
874	0.041	0.028	0.016	0.02	0.022
875	0.04	0.029	0.016	0.02	0.022
876	0.04	0.028	0.016	0.02	0.022
877	0.04	0.028	0.016	0.02	0.021
878	0.04	0.028	0.016	0.02	0.022
879	0.04	0.028	0.016	0.02	0.021
880	0.039	0.028	0.015	0.019	0.021
881	0.039	0.028	0.015	0.019	0.021
882	0.039	0.028	0.015	0.019	0.021
883	0.039	0.027	0.015	0.019	0.021
884	0.039	0.027	0.015	0.019	0.021
885	0.039	0.027	0.015	0.019	0.021
886	0.039	0.027	0.014	0.018	0.02
887	0.038	0.027	0.014	0.019	0.02
888	0.038	0.027	0.015	0.018	0.02
889	0.038	0.027	0.014	0.018	0.02
890	0.038	0.027	0.014	0.018	0.02
891	0.038	0.026	0.014	0.018	0.02
892	0.038	0.026	0.014	0.018	0.02
893	0.038	0.026	0.014	0.018	0.02
894	0.037	0.026	0.013	0.017	0.02
895	0.037	0.026	0.013	0.017	0.02
896	0.037	0.026	0.013	0.017	0.02
897	0.037	0.026	0.013	0.017	0.019
898	0.037	0.026	0.013	0.017	0.02
899	0.036	0.025	0.013	0.017	0.019
900	0.036	0.026	0.013	0.016	0.019

## Sheet: Supple Fig. 2b
Mass	Normalized intensity	Normalized intensity	Normalized intensity	Normalized intensity	Normalized intensity
Da
	1 : 1	1 : 1.5	1 : 2	1 : 2.5	1 : 3
3000.25	0.294	0.061	0.06185	0.09696	0.04223
3000.74	0.29324	0.06241	0.06148	0.09408	0.04337
3001.24	0.30361	0.05987	0.05999	0.10308	0.04491
3001.73	0.29784	0.0612	0.06177	0.10929	0.04495
3002.23	0.29001	0.05861	0.06522	0.11177	0.04417
3002.72	0.29817	0.05655	0.06594	0.1056	0.04341
3003.22	0.30466	0.05614	0.07477	0.09874	0.04434
3003.71	0.30845	0.05686	0.07553	0.10771	0.04531
3004.21	0.30206	0.05569	0.07021	0.11101	0.04743
3004.71	0.2956	0.05625	0.07129	0.10611	0.04897
3005.2	0.29469	0.0575	0.07577	0.10129	0.04605
3005.7	0.29725	0.05849	0.07346	0.09719	0.04575
3006.19	0.2933	0.05469	0.06786	0.09966	0.0476
3006.69	0.28993	0.05298	0.06653	0.10182	0.04567
3007.19	0.28652	0.05639	0.066	0.10593	0.04836
3007.68	0.28618	0.05508	0.06242	0.1031	0.04786
3008.18	0.29865	0.05533	0.06347	0.10522	0.0469
3008.67	0.30767	0.05806	0.06303	0.10955	0.04189
3009.17	0.29944	0.05788	0.0623	0.10701	0.03814
3009.67	0.29685	0.05623	0.05951	0.11325	0.03573
3010.16	0.298	0.05723	0.06065	0.11745	0.03878
3010.66	0.29664	0.05775	0.06362	0.10916	0.04601
3011.15	0.29688	0.05736	0.06388	0.10067	0.04635
3011.65	0.29557	0.05851	0.063	0.10055	0.04421
3012.15	0.29623	0.05442	0.06231	0.09642	0.04837
3012.64	0.29911	0.0558	0.06348	0.09307	0.04967
3013.14	0.3009	0.05461	0.05981	0.08975	0.0462
3013.64	0.30411	0.05461	0.06435	0.0912	0.04453
3014.13	0.30503	0.05311	0.06964	0.08519	0.04817
3014.63	0.29658	0.05401	0.07014	0.09225	0.04813
3015.13	0.28986	0.05844	0.06736	0.09415	0.04721
3015.62	0.2895	0.05751	0.06854	0.09803	0.04544
3016.12	0.28591	0.05389	0.07161	0.09668	0.04389
3016.62	0.28466	0.05178	0.06959	0.09439	0.04211
3017.11	0.28832	0.05245	0.07357	0.09712	0.04748
3017.61	0.29872	0.05378	0.07919	0.10562	0.04725
3018.11	0.30085	0.05393	0.07544	0.10554	0.04494
3018.6	0.29281	0.05465	0.07605	0.10231	0.04835
3019.1	0.28512	0.05647	0.07175	0.10698	0.04822
3019.6	0.28196	0.05791	0.06697	0.10211	0.04945
3020.1	0.29297	0.06093	0.06621	0.09281	0.04368
3020.59	0.30181	0.06073	0.06721	0.08299	0.04807
3021.09	0.30121	0.0594	0.06762	0.08156	0.04675
3021.59	0.29714	0.05703	0.06827	0.09517	0.04652
3022.08	0.29633	0.05611	0.0635	0.09639	0.04737
3022.58	0.29292	0.05504	0.06098	0.09705	0.04307
3023.08	0.28972	0.05598	0.06528	0.08777	0.04865
3023.58	0.28502	0.05612	0.07418	0.09048	0.05412
3024.07	0.28931	0.05588	0.0717	0.08873	0.04731
3024.57	0.29967	0.05379	0.06969	0.08126	0.04398
3025.07	0.28966	0.05605	0.06968	0.08208	0.04473
3025.57	0.2928	0.05674	0.06746	0.09103	0.04209
3026.06	0.30195	0.05689	0.06985	0.09744	0.04109
3026.56	0.30534	0.05725	0.07233	0.09601	0.04352
3027.06	0.29445	0.06136	0.07125	0.09788	0.04702
3027.56	0.29051	0.06367	0.07217	0.09267	0.04755
3028.05	0.29622	0.06259	0.07357	0.09065	0.05245
3028.55	0.30228	0.06455	0.07029	0.0899	0.0494
3029.05	0.29547	0.06316	0.0657	0.09312	0.04677
3029.55	0.28987	0.06068	0.06692	0.08549	0.04446
3030.04	0.29234	0.05954	0.06548	0.08658	0.04657
3030.54	0.30078	0.0583	0.06448	0.08961	0.04801
3031.04	0.30096	0.05833	0.06655	0.08237	0.04659
3031.54	0.29991	0.05806	0.06692	0.07832	0.04331
3032.04	0.30143	0.05728	0.07055	0.07887	0.04018
3032.53	0.2969	0.05794	0.06949	0.07989	0.03854
3033.03	0.30365	0.05968	0.07134	0.08667	0.03756
3033.53	0.3013	0.05931	0.0738	0.08555	0.03872
3034.03	0.29797	0.05709	0.07147	0.0823	0.04372
3034.53	0.29563	0.05847	0.06809	0.0847	0.04529
3035.03	0.30127	0.06103	0.06472	0.08253	0.04369
3035.52	0.30113	0.0587	0.0615	0.0834	0.04234
3036.02	0.29073	0.05357	0.06302	0.07932	0.04174
3036.52	0.28455	0.05136	0.0666	0.07879	0.04238
3037.02	0.29219	0.05597	0.06711	0.08107	0.04147
3037.52	0.29571	0.05796	0.06408	0.08084	0.04104
3038.02	0.29539	0.05673	0.0654	0.08083	0.04074
3038.51	0.29403	0.05399	0.06121	0.07764	0.03932
3039.01	0.28728	0.05306	0.05947	0.08124	0.03889
3039.51	0.28959	0.05777	0.05944	0.08068	0.04255
3040.01	0.29141	0.05933	0.06278	0.07893	0.04458
3040.51	0.28827	0.05753	0.06943	0.077	0.04395
3041.01	0.29374	0.05571	0.06706	0.07926	0.04618
3041.51	0.29424	0.05786	0.06453	0.07955	0.04611
3042.01	0.28957	0.05782	0.061	0.0837	0.04358
3042.5	0.29431	0.05765	0.05566	0.08636	0.04362
3043	0.29178	0.05635	0.057	0.08345	0.04091
3043.5	0.29204	0.05385	0.05783	0.0778	0.03868
3044	0.28693	0.05475	0.05943	0.0857	0.04213
3044.5	0.2837	0.05688	0.0629	0.0844	0.04251
3045	0.29352	0.05935	0.06152	0.08774	0.04041
3045.5	0.29178	0.05501	0.06454	0.0866	0.04111
3046	0.29017	0.0547	0.0636	0.08269	0.03862
3046.5	0.29172	0.05354	0.06399	0.08573	0.03758
3047	0.28909	0.05469	0.06388	0.09056	0.03793
3047.5	0.29209	0.05677	0.06212	0.09003	0.03883
3047.99	0.29415	0.05703	0.06282	0.09194	0.045
3048.49	0.28335	0.05624	0.06315	0.08229	0.0459
3048.99	0.2856	0.05442	0.06317	0.0759	0.04672
3049.49	0.28713	0.05248	0.06229	0.07428	0.04886
3049.99	0.28491	0.05172	0.06454	0.07394	0.04857
3050.49	0.28646	0.05085	0.06528	0.07978	0.0469
3050.99	0.28402	0.04993	0.06686	0.09017	0.04562
3051.49	0.28251	0.04743	0.06888	0.08924	0.04637
3051.99	0.29389	0.05028	0.07116	0.0907	0.04625
3052.49	0.29756	0.05068	0.07147	0.08974	0.0477
3052.99	0.30212	0.05358	0.06872	0.08847	0.04557
3053.49	0.29701	0.05401	0.06603	0.09415	0.04683
3053.99	0.29968	0.05469	0.06067	0.09701	0.0473
3054.49	0.28806	0.05634	0.05959	0.09609	0.0443
3054.99	0.28674	0.05709	0.06135	0.09635	0.04371
3055.49	0.28618	0.05539	0.06026	0.10105	0.04712
3055.99	0.29241	0.05183	0.05973	0.0974	0.04706
3056.49	0.29022	0.04987	0.06412	0.09334	0.04534
3056.99	0.27926	0.05279	0.06283	0.08989	0.0454
3057.49	0.27716	0.05195	0.0635	0.09542	0.04019
3057.99	0.28051	0.05335	0.06377	0.08792	0.03908
3058.49	0.27481	0.05964	0.06657	0.08487	0.0385
3058.99	0.27709	0.05957	0.06633	0.08237	0.03646
3059.49	0.27667	0.05959	0.06566	0.08021	0.03408
3059.99	0.28712	0.06109	0.06356	0.0881	0.03717
3060.49	0.28154	0.05924	0.06044	0.08836	0.03871
3060.99	0.27387	0.0568	0.06058	0.08673	0.03582
3061.49	0.26834	0.05593	0.06192	0.09102	0.03468
3061.99	0.28051	0.05838	0.06418	0.09167	0.03617
3062.49	0.28239	0.05854	0.06204	0.08371	0.03809
3062.99	0.27557	0.05773	0.06235	0.0865	0.04096
3063.49	0.28348	0.06065	0.06191	0.08912	0.03883
3063.99	0.2802	0.05876	0.06192	0.08476	0.03901
3064.5	0.27833	0.05693	0.06286	0.08273	0.03771
3065	0.28304	0.05572	0.06086	0.09018	0.0342
3065.5	0.28314	0.05277	0.06147	0.09634	0.03332
3066	0.27628	0.0538	0.06175	0.09751	0.03608
3066.5	0.27657	0.05336	0.06245	0.09279	0.03872
3067	0.277	0.05288	0.06442	0.09745	0.04167
3067.5	0.27737	0.05204	0.06864	0.09686	0.04012
3068	0.28576	0.05209	0.0647	0.08842	0.04109
3068.5	0.29631	0.05338	0.05938	0.09158	0.0411
3069	0.29147	0.05391	0.05707	0.08915	0.04134
3069.5	0.28094	0.05463	0.05437	0.09268	0.0396
3070.01	0.27484	0.05438	0.05339	0.09217	0.03959
3070.51	0.27608	0.0559	0.0595	0.09517	0.04175
3071.01	0.28148	0.05516	0.06039	0.09152	0.04141
3071.51	0.28289	0.05337	0.05969	0.09174	0.04137
3072.01	0.27392	0.05337	0.0622	0.09282	0.03866
3072.51	0.26994	0.05405	0.0617	0.09571	0.03849
3073.01	0.27106	0.05785	0.06384	0.09635	0.04277
3073.51	0.27709	0.0601	0.06533	0.099	0.04718
3074.02	0.26949	0.05716	0.06594	0.09646	0.04744
3074.52	0.28094	0.05787	0.06538	0.10361	0.0456
3075.02	0.2809	0.05851	0.06214	0.0992	0.04419
3075.52	0.27794	0.05631	0.06124	0.10287	0.04441
3076.02	0.27896	0.05653	0.06056	0.10009	0.04324
3076.52	0.28085	0.05787	0.05942	0.09421	0.04499
3077.03	0.28601	0.06057	0.0654	0.09688	0.03986
3077.53	0.27895	0.05776	0.06615	0.10099	0.04288
3078.03	0.29079	0.05678	0.06062	0.0975	0.04558
3078.53	0.29811	0.05684	0.0626	0.09888	0.04069
3079.03	0.28761	0.05554	0.0628	0.09742	0.03723
3079.54	0.28304	0.05412	0.06447	0.09964	0.03734
3080.04	0.26975	0.05197	0.06474	0.10435	0.04035
3080.54	0.26455	0.0516	0.06697	0.10545	0.04138
3081.04	0.26719	0.05246	0.06866	0.10307	0.0408
3081.54	0.26905	0.05288	0.06796	0.09774	0.03669
3082.05	0.26805	0.05297	0.06834	0.08507	0.03379
3082.55	0.27167	0.05367	0.06635	0.08902	0.0384
3083.05	0.2743	0.05563	0.06788	0.10224	0.04204
3083.55	0.27582	0.05818	0.06556	0.10759	0.04136
3084.05	0.27698	0.05736	0.06356	0.10827	0.04167
3084.56	0.27613	0.05578	0.06239	0.1049	0.04364
3085.06	0.27514	0.05413	0.06071	0.09825	0.04527
3085.56	0.27563	0.05486	0.06238	0.10094	0.04855
3086.06	0.27066	0.05261	0.05925	0.1067	0.04907
3086.57	0.26883	0.05561	0.05647	0.11131	0.04817
3087.07	0.27303	0.05221	0.05714	0.11313	0.0477
3087.57	0.27196	0.05241	0.06024	0.11163	0.04395
3088.07	0.27473	0.05408	0.06188	0.11086	0.03991
3088.58	0.27112	0.05518	0.06743	0.11033	0.04142
3089.08	0.26504	0.05596	0.06671	0.10788	0.0455
3089.58	0.27194	0.05594	0.06194	0.11223	0.04374
3090.08	0.27917	0.05652	0.05997	0.10861	0.04178
3090.59	0.28338	0.0562	0.05702	0.10825	0.04113
3091.09	0.29195	0.0538	0.05965	0.10611	0.03934
3091.59	0.2904	0.05309	0.06156	0.10767	0.04216
3092.1	0.28516	0.05257	0.06217	0.10751	0.04319
3092.6	0.28444	0.05402	0.0604	0.11032	0.04425
3093.1	0.27612	0.05583	0.06183	0.10138	0.04476
3093.61	0.26792	0.05627	0.06294	0.09635	0.04253
3094.11	0.26478	0.05564	0.06217	0.09839	0.04148
3094.61	0.26349	0.05475	0.05979	0.09266	0.0411
3095.11	0.26473	0.05727	0.05792	0.09719	0.04054
3095.62	0.27315	0.05816	0.06012	0.1005	0.03815
3096.12	0.27153	0.05678	0.05986	0.0984	0.04118
3096.62	0.2701	0.0565	0.0567	0.09921	0.04504
3097.13	0.27306	0.0562	0.05745	0.09799	0.045
3097.63	0.27809	0.05703	0.05785	0.0949	0.04023
3098.13	0.27583	0.0581	0.05541	0.09619	0.04015
3098.64	0.27604	0.05849	0.05199	0.09376	0.04314
3099.14	0.27295	0.05508	0.05328	0.08719	0.04407
3099.65	0.28055	0.05584	0.05469	0.08195	0.05068
3100.15	0.28601	0.05753	0.05525	0.08411	0.05209
3100.65	0.28488	0.05979	0.05781	0.0899	0.04794
3101.16	0.28522	0.05869	0.0604	0.09664	0.04708
3101.66	0.28484	0.0564	0.05901	0.09797	0.04562
3102.16	0.27848	0.05911	0.05962	0.0886	0.04074
3102.67	0.27291	0.05772	0.05991	0.08611	0.04229
3103.17	0.27626	0.05542	0.05524	0.09479	0.04384
3103.68	0.27656	0.05656	0.05507	0.09744	0.04331
3104.18	0.27387	0.05713	0.05898	0.09062	0.04703
3104.68	0.26699	0.05744	0.0617	0.09667	0.04893
3105.19	0.27009	0.05729	0.0623	0.09763	0.04665
3105.69	0.26828	0.05748	0.06499	0.09062	0.04288
3106.2	0.26916	0.05691	0.06472	0.08845	0.0407
3106.7	0.27114	0.05371	0.06111	0.08878	0.04015
3107.2	0.27574	0.05329	0.0618	0.08588	0.03965
3107.71	0.27645	0.05524	0.06188	0.0823	0.0441
3108.21	0.279	0.05466	0.06153	0.08786	0.04255
3108.72	0.2711	0.05445	0.06246	0.08576	0.03921
3109.22	0.27244	0.05426	0.06211	0.08584	0.04456
3109.72	0.27289	0.05409	0.06513	0.08412	0.05103
3110.23	0.27225	0.05481	0.07138	0.08817	0.04842
3110.73	0.26529	0.05261	0.07094	0.08887	0.04498
3111.24	0.26011	0.05341	0.06687	0.09294	0.0449
3111.74	0.26198	0.05598	0.06441	0.09188	0.04299
3112.25	0.27112	0.0579	0.06669	0.08632	0.04289
3112.75	0.2744	0.05859	0.06364	0.08597	0.04419
3113.26	0.27504	0.05529	0.06219	0.08356	0.04691
3113.76	0.27329	0.05434	0.05933	0.08826	0.05159
3114.27	0.279	0.05345	0.05925	0.09011	0.04523
3114.77	0.288	0.05293	0.06076	0.08585	0.04102
3115.28	0.28823	0.05202	0.06447	0.08541	0.04191
3115.78	0.28463	0.05501	0.0649	0.08598	0.04222
3116.29	0.285	0.0531	0.06297	0.08503	0.03908
3116.79	0.28669	0.05122	0.0647	0.08007	0.03727
3117.3	0.28642	0.05314	0.06545	0.08531	0.03963
3117.8	0.28674	0.05519	0.06605	0.0949	0.04397
3118.31	0.28089	0.05315	0.06937	0.09495	0.04856
3118.81	0.27738	0.05158	0.06705	0.09319	0.04564
3119.32	0.27761	0.05171	0.06549	0.08661	0.04604
3119.82	0.2766	0.0522	0.06439	0.07847	0.04584
3120.33	0.27759	0.05358	0.06554	0.08273	0.0465
3120.83	0.26718	0.05401	0.06357	0.0882	0.04424
3121.34	0.2603	0.05315	0.06249	0.09941	0.0433
3121.84	0.26628	0.05511	0.06778	0.10033	0.04457
3122.35	0.27624	0.05693	0.06539	0.0957	0.04471
3122.85	0.26832	0.05718	0.06432	0.09261	0.04162
3123.36	0.25848	0.05684	0.06137	0.08868	0.04022
3123.86	0.25526	0.05373	0.05811	0.08552	0.04033
3124.37	0.25527	0.05457	0.0601	0.08643	0.03981
3124.87	0.26446	0.05275	0.05974	0.08252	0.04067
3125.38	0.25832	0.05119	0.0629	0.09225	0.04912
3125.89	0.25899	0.05121	0.0647	0.09704	0.04767
3126.39	0.26152	0.05256	0.06623	0.09009	0.04679
3126.9	0.26342	0.05347	0.06498	0.09547	0.0469
3127.4	0.27208	0.05226	0.06122	0.10258	0.04611
3127.91	0.2727	0.0545	0.06141	0.10283	0.04478
3128.42	0.26785	0.05425	0.06184	0.10005	0.04554
3128.92	0.26964	0.05453	0.06148	0.10097	0.04522
3129.43	0.27138	0.05393	0.06201	0.1024	0.04053
3129.93	0.27237	0.0563	0.06043	0.10735	0.04235
3130.44	0.27624	0.05777	0.06074	0.10469	0.04599
3130.95	0.27494	0.0556	0.05983	0.10387	0.04806
3131.45	0.27044	0.05337	0.05927	0.0974	0.04566
3131.96	0.26783	0.05588	0.0586	0.08946	0.0452
3132.46	0.27222	0.05631	0.0596	0.09101	0.04392
3132.97	0.27594	0.05558	0.05888	0.09617	0.04356
3133.48	0.28215	0.05605	0.06134	0.09383	0.04186
3133.98	0.27553	0.05606	0.05878	0.0898	0.04079
3134.49	0.27676	0.05572	0.05566	0.08572	0.04088
3135	0.28051	0.05288	0.05368	0.0848	0.04379
3135.5	0.27589	0.05155	0.05282	0.0872	0.04379
3136.01	0.27639	0.05175	0.05362	0.08793	0.04071
3136.51	0.2832	0.04983	0.05523	0.09096	0.0435
3137.02	0.27556	0.04875	0.05846	0.09148	0.0449
3137.53	0.26726	0.0497	0.05843	0.08663	0.04427
3138.03	0.25673	0.05337	0.05921	0.08364	0.04627
3138.54	0.25759	0.05172	0.06418	0.0826	0.04592
3139.05	0.25876	0.052	0.06536	0.0877	0.04873
3139.56	0.26452	0.0544	0.06584	0.09564	0.05088
3140.06	0.2703	0.05346	0.0624	0.09576	0.04809
3140.57	0.26636	0.05051	0.06251	0.09206	0.04658
3141.08	0.26578	0.05304	0.06197	0.08494	0.04479
3141.58	0.27157	0.05711	0.06046	0.08668	0.04425
3142.09	0.26965	0.05799	0.05843	0.08677	0.04622
3142.6	0.25907	0.05449	0.05535	0.08453	0.04755
3143.1	0.25542	0.05166	0.05684	0.07995	0.04958
3143.61	0.26666	0.05416	0.05695	0.0849	0.0482
3144.12	0.26893	0.05411	0.05427	0.09028	0.04506
3144.63	0.26433	0.05573	0.05504	0.09861	0.0442
3145.13	0.25937	0.05625	0.05436	0.0974	0.04085
3145.64	0.26498	0.05629	0.0578	0.0895	0.04301
3146.15	0.25264	0.05665	0.05989	0.09012	0.0388
3146.65	0.25574	0.05503	0.05537	0.09335	0.03544
3147.16	0.26887	0.05519	0.05183	0.09138	0.03065
3147.67	0.26646	0.05496	0.05685	0.09802	0.031
3148.18	0.26429	0.05339	0.0577	0.09527	0.03038
3148.68	0.25919	0.0521	0.05838	0.0848	0.03871
3149.19	0.25005	0.05367	0.05892	0.09013	0.0419
3149.7	0.25248	0.05543	0.05684	0.0928	0.04553
3150.21	0.26105	0.0574	0.06091	0.09095	0.04396
3150.71	0.25784	0.05523	0.06459	0.08877	0.04385
3151.22	0.25511	0.05694	0.05834	0.08235	0.04476
3151.73	0.25811	0.05731	0.05358	0.08313	0.04741
3152.24	0.25449	0.05614	0.05817	0.08872	0.04716
3152.75	0.25542	0.05634	0.06044	0.09131	0.04296
3153.25	0.25664	0.05342	0.05869	0.09017	0.04013
3153.76	0.25855	0.0542	0.05888	0.09316	0.04187
3154.27	0.26669	0.05553	0.05844	0.08996	0.04091
3154.78	0.26759	0.05342	0.06172	0.09097	0.03885
3155.29	0.27256	0.05531	0.06005	0.10157	0.03949
3155.79	0.26671	0.05411	0.05836	0.09826	0.04149
3156.3	0.26295	0.05355	0.05629	0.09275	0.04576
3156.81	0.26229	0.05194	0.05566	0.08937	0.04678
3157.32	0.25897	0.05236	0.05714	0.09754	0.04273
3157.83	0.25719	0.0529	0.05365	0.09776	0.03828
3158.33	0.25494	0.05035	0.05344	0.10399	0.0367
3158.84	0.25519	0.04865	0.05612	0.10548	0.03414
3159.35	0.26429	0.04873	0.06011	0.09575	0.03871
3159.86	0.26259	0.05284	0.05647	0.09403	0.04527
3160.37	0.27187	0.05217	0.0544	0.09938	0.04372
3160.88	0.28369	0.05331	0.05626	0.10317	0.04146
3161.39	0.27795	0.05484	0.05643	0.10558	0.04542
3161.89	0.27199	0.05291	0.05749	0.10321	0.04416
3162.4	0.26196	0.05282	0.05442	0.1056	0.04334
3162.91	0.25665	0.05197	0.05663	0.09906	0.03868
3163.42	0.25998	0.05007	0.06113	0.09441	0.03596
3163.93	0.2635	0.04991	0.05749	0.08835	0.03603
3164.44	0.27168	0.04911	0.05889	0.09094	0.04327
3164.95	0.27672	0.05008	0.06125	0.09504	0.04457
3165.46	0.27173	0.04926	0.05992	0.08912	0.04305
3165.96	0.28026	0.04918	0.05533	0.08289	0.03674
3166.47	0.27052	0.05026	0.05504	0.0808	0.03905
3166.98	0.25751	0.05227	0.05644	0.08634	0.0405
3167.49	0.25176	0.05446	0.05636	0.08982	0.04269
3168	0.25233	0.05606	0.05507	0.08832	0.04014
3168.51	0.26742	0.05684	0.0552	0.0917	0.03816
3169.02	0.27345	0.0524	0.05321	0.10232	0.03912
3169.53	0.26753	0.05184	0.05028	0.10426	0.03747
3170.04	0.26329	0.05305	0.05173	0.10041	0.03958
3170.55	0.26666	0.05227	0.05417	0.1026	0.04475
3171.06	0.26714	0.04971	0.05881	0.10212	0.04243
3171.57	0.26172	0.04812	0.06019	0.09368	0.04012
3172.07	0.2562	0.04918	0.06163	0.09553	0.04087
3172.58	0.26229	0.04917	0.05765	0.09821	0.04046
3173.09	0.26091	0.05092	0.05585	0.09343	0.03789
3173.6	0.25758	0.05169	0.0536	0.09341	0.0396
3174.11	0.2582	0.05183	0.05726	0.0877	0.03978
3174.62	0.26032	0.0515	0.05672	0.09448	0.03919
3175.13	0.26049	0.05224	0.05953	0.09128	0.03851
3175.64	0.26258	0.05371	0.05955	0.09302	0.04111
3176.15	0.26345	0.05531	0.05954	0.09328	0.04222
3176.66	0.25043	0.05445	0.05904	0.09292	0.04546
3177.17	0.25325	0.05349	0.05856	0.09501	0.04079
3177.68	0.26441	0.05265	0.0624	0.09651	0.04203
3178.19	0.26484	0.05242	0.06629	0.09844	0.04069
3178.7	0.26333	0.05077	0.06145	0.08936	0.03908
3179.21	0.26887	0.04734	0.05864	0.09102	0.03843
3179.72	0.26914	0.04988	0.05752	0.103	0.03842
3180.23	0.25959	0.05226	0.05816	0.10334	0.03672
3180.74	0.26725	0.05002	0.05996	0.09597	0.03746
3181.25	0.27378	0.05103	0.0576	0.08927	0.04052
3181.76	0.27108	0.04989	0.0621	0.08748	0.04141
3182.27	0.26495	0.05075	0.06352	0.08348	0.04146
3182.78	0.26344	0.05332	0.05753	0.08826	0.0413
3183.29	0.26178	0.05434	0.05792	0.08404	0.04141
3183.8	0.25725	0.05282	0.05919	0.08079	0.04105
3184.31	0.25361	0.05405	0.05943	0.0811	0.04156
3184.82	0.25841	0.05272	0.05761	0.08141	0.0431
3185.33	0.26412	0.05226	0.05711	0.08462	0.0434
3185.84	0.26497	0.05141	0.0569	0.08278	0.04211
3186.35	0.25467	0.04852	0.05833	0.08213	0.03967
3186.87	0.2522	0.04901	0.05716	0.08392	0.03657
3187.38	0.2585	0.05111	0.05544	0.08658	0.03497
3187.89	0.25896	0.05539	0.05929	0.08104	0.03467
3188.4	0.26207	0.05297	0.0605	0.08446	0.03484
3188.91	0.2596	0.05416	0.05983	0.08653	0.03477
3189.42	0.26379	0.05342	0.05733	0.08786	0.03516
3189.93	0.26767	0.05468	0.05961	0.08703	0.03746
3190.44	0.2693	0.05221	0.05902	0.09423	0.03705
3190.95	0.26923	0.04953	0.05659	0.08525	0.03438
3191.46	0.26559	0.04744	0.05679	0.08163	0.03422
3191.97	0.26601	0.05022	0.05927	0.08412	0.03775
3192.48	0.26401	0.05045	0.05793	0.08223	0.04144
3193	0.25428	0.0481	0.05852	0.08269	0.04419
3193.51	0.25005	0.04825	0.06382	0.08838	0.04564
3194.02	0.25281	0.05111	0.06602	0.0925	0.043
3194.53	0.25165	0.04936	0.06437	0.09092	0.04501
3195.04	0.25245	0.04835	0.0588	0.08103	0.04568
3195.55	0.25701	0.04935	0.05528	0.07703	0.0443
3196.06	0.26046	0.05064	0.05884	0.07523	0.04141
3196.57	0.26184	0.0482	0.06165	0.07829	0.04535
3197.09	0.25822	0.04891	0.05965	0.07771	0.04544
3197.6	0.24867	0.04856	0.05827	0.089	0.04325
3198.11	0.2418	0.05028	0.05882	0.09453	0.04642
3198.62	0.24321	0.04874	0.05855	0.09072	0.04933
3199.13	0.24974	0.05007	0.05512	0.08516	0.0528
3199.64	0.2507	0.05043	0.05699	0.08894	0.05323
3200.16	0.26176	0.05053	0.06057	0.09001	0.04909
3200.67	0.2636	0.05177	0.05856	0.08957	0.04378
3201.18	0.26693	0.05138	0.06019	0.09398	0.04391
3201.69	0.27345	0.05383	0.05819	0.09462	0.04203
3202.2	0.2713	0.05038	0.05769	0.08892	0.04277
3202.71	0.26823	0.049	0.05694	0.08628	0.0431
3203.23	0.26592	0.04887	0.0579	0.0908	0.04
3203.74	0.26499	0.05117	0.06245	0.08382	0.03848
3204.25	0.27095	0.05256	0.06413	0.08375	0.0386
3204.76	0.27473	0.05039	0.06325	0.08791	0.03847
3205.27	0.27325	0.05189	0.05665	0.09417	0.03896
3205.79	0.27474	0.05094	0.05697	0.09297	0.04309
3206.3	0.27381	0.04992	0.05725	0.08615	0.04152
3206.81	0.27309	0.04921	0.05438	0.07997	0.04393
3207.32	0.27273	0.04927	0.05366	0.08535	0.04445
3207.84	0.25874	0.04485	0.05438	0.08762	0.04408
3208.35	0.2564	0.04413	0.05401	0.08613	0.04406
3208.86	0.25777	0.04687	0.05282	0.08419	0.04416
3209.37	0.25825	0.04908	0.05445	0.08469	0.04721
3209.88	0.25651	0.05049	0.05582	0.08452	0.04219
3210.4	0.25092	0.0504	0.05489	0.08408	0.03628
3210.91	0.24497	0.05217	0.05526	0.07992	0.03604
3211.42	0.24872	0.05519	0.05757	0.07125	0.03552
3211.93	0.25076	0.05425	0.06	0.07514	0.03304
3212.45	0.25384	0.0559	0.05911	0.08679	0.03645
3212.96	0.2546	0.05815	0.05567	0.09886	0.04267
3213.47	0.2543	0.05586	0.06005	0.09823	0.04801
3213.99	0.25491	0.05278	0.0608	0.09267	0.04508
3214.5	0.25481	0.05332	0.06058	0.08775	0.03961
3215.01	0.25439	0.05321	0.05819	0.08913	0.03372
3215.52	0.25944	0.05129	0.05686	0.088	0.0393
3216.04	0.25838	0.05098	0.05774	0.0826	0.0408
3216.55	0.25767	0.0512	0.05435	0.07937	0.04097
3217.06	0.26266	0.05166	0.05669	0.07724	0.03866
3217.58	0.26289	0.05144	0.05698	0.07494	0.03789
3218.09	0.26067	0.05124	0.05549	0.07566	0.0387
3218.6	0.25236	0.05212	0.05715	0.08376	0.03708
3219.12	0.25196	0.05542	0.06037	0.08714	0.03965
3219.63	0.24877	0.05485	0.06221	0.09372	0.03858
3220.14	0.2512	0.04984	0.06355	0.0971	0.03881
3220.66	0.2573	0.05109	0.06207	0.10156	0.04039
3221.17	0.25124	0.05206	0.06034	0.10072	0.03768
3221.68	0.25304	0.05321	0.05949	0.09861	0.03597
3222.2	0.26444	0.05169	0.06055	0.09997	0.03322
3222.71	0.27038	0.05216	0.06047	0.08978	0.03862
3223.22	0.26268	0.05027	0.05947	0.08189	0.04456
3223.74	0.25122	0.04807	0.05785	0.07726	0.04672
3224.25	0.25458	0.04768	0.05585	0.07591	0.04572
3224.76	0.26106	0.04822	0.05633	0.08491	0.04481
3225.28	0.24653	0.05094	0.05458	0.09069	0.04262
3225.79	0.24154	0.05146	0.05476	0.09236	0.04008
3226.3	0.25366	0.0495	0.05322	0.08877	0.04014
3226.82	0.25014	0.04967	0.05497	0.08317	0.04014
3227.33	0.24249	0.05054	0.05488	0.08944	0.03769
3227.85	0.24563	0.05114	0.05307	0.0967	0.03787
3228.36	0.24847	0.04907	0.0542	0.0963	0.03774
3228.87	0.24581	0.05101	0.05835	0.09655	0.04034
3229.39	0.25063	0.04984	0.05838	0.09217	0.04258
3229.9	0.24904	0.04858	0.05754	0.08242	0.04179
3230.42	0.2443	0.05001	0.05691	0.07496	0.04169
3230.93	0.23751	0.05051	0.05616	0.0756	0.04125
3231.44	0.23968	0.04698	0.05501	0.0799	0.04028
3231.96	0.23971	0.04611	0.05922	0.08436	0.03877
3232.47	0.24653	0.04761	0.06004	0.08306	0.03861
3232.99	0.25825	0.04726	0.05802	0.08189	0.04035
3233.5	0.25942	0.04752	0.05658	0.08912	0.03685
3234.02	0.25588	0.04978	0.05644	0.09315	0.03911
3234.53	0.23779	0.05003	0.05534	0.097	0.04132
3235.04	0.2376	0.05141	0.05573	0.08892	0.04019
3235.56	0.24489	0.05163	0.0541	0.08367	0.03721
3236.07	0.24138	0.05182	0.05786	0.08027	0.03721
3236.59	0.24196	0.05505	0.05979	0.07944	0.03541
3237.1	0.24838	0.0565	0.05638	0.08453	0.03944
3237.62	0.24196	0.053	0.05263	0.083	0.04146
3238.13	0.24012	0.05035	0.05471	0.07415	0.04095
3238.65	0.24173	0.04843	0.06082	0.0746	0.03595
3239.16	0.24058	0.04849	0.06234	0.0789	0.03556
3239.68	0.24477	0.04969	0.05857	0.07729	0.04016
3240.19	0.24531	0.04782	0.05347	0.07799	0.04105
3240.71	0.24528	0.047	0.05178	0.07652	0.04123
3241.22	0.2412	0.0481	0.05696	0.07632	0.04001
3241.74	0.24377	0.04816	0.06331	0.07717	0.03666
3242.25	0.24288	0.04895	0.06589	0.08096	0.03499
3242.77	0.24427	0.04854	0.06284	0.08716	0.03447
3243.28	0.25449	0.0519	0.05959	0.0902	0.03809
3243.8	0.24928	0.05597	0.05622	0.09118	0.04017
3244.31	0.25177	0.05433	0.05877	0.08678	0.03782
3244.83	0.24498	0.05113	0.06061	0.08039	0.04052
3245.34	0.243	0.04959	0.06038	0.07258	0.03994
3245.86	0.23657	0.05161	0.06321	0.07339	0.03916
3246.37	0.23962	0.05058	0.05714	0.08327	0.03899
3246.89	0.25113	0.04709	0.05538	0.08253	0.03723
3247.4	0.25585	0.04867	0.05233	0.07586	0.03511
3247.92	0.25286	0.04688	0.05216	0.08365	0.03328
3248.43	0.24821	0.05107	0.05837	0.09084	0.03419
3248.95	0.24664	0.05166	0.05668	0.08821	0.03862
3249.47	0.24684	0.04835	0.05896	0.08962	0.03807
3249.98	0.24974	0.04787	0.06414	0.08962	0.04101
3250.5	0.24312	0.04909	0.06303	0.08814	0.04685
3251.01	0.24435	0.0466	0.0595	0.09288	0.04172
3251.53	0.25489	0.04628	0.05824	0.09116	0.0377
3252.04	0.2604	0.04753	0.05822	0.08968	0.03555
3252.56	0.25764	0.05025	0.05661	0.08382	0.03536
3253.08	0.25386	0.05106	0.05424	0.08549	0.0367
3253.59	0.26228	0.05146	0.05344	0.08236	0.03425
3254.11	0.26743	0.05059	0.0537	0.09006	0.03886
3254.62	0.26613	0.04762	0.05436	0.09343	0.04369
3255.14	0.26806	0.04696	0.05329	0.08982	0.04265
3255.66	0.27083	0.05221	0.05427	0.08772	0.04175
3256.17	0.26284	0.05311	0.05694	0.08449	0.04012
3256.69	0.25932	0.0509	0.0552	0.08691	0.03589
3257.2	0.26239	0.05212	0.05455	0.08774	0.03981
3257.72	0.25783	0.05127	0.05404	0.09858	0.03819
3258.24	0.24768	0.05248	0.05715	0.09239	0.03681
3258.75	0.24019	0.05268	0.05839	0.09202	0.0354
3259.27	0.24176	0.0518	0.05698	0.09765	0.0358
3259.79	0.24422	0.05154	0.0521	0.09542	0.03441
3260.3	0.23315	0.05026	0.05164	0.09155	0.03469
3260.82	0.2361	0.05108	0.05563	0.08792	0.03611
3261.34	0.23957	0.04911	0.05647	0.08235	0.03363
3261.85	0.24934	0.04674	0.05137	0.0822	0.03359
3262.37	0.25939	0.04719	0.05193	0.08626	0.03243
3262.89	0.26235	0.04705	0.05391	0.08265	0.03148
3263.4	0.25097	0.04859	0.05592	0.07998	0.03503
3263.92	0.24983	0.04731	0.05827	0.08605	0.03445
3264.44	0.2469	0.04689	0.05924	0.08869	0.03461
3264.95	0.24722	0.05073	0.05839	0.08596	0.03686
3265.47	0.25925	0.0537	0.05987	0.08436	0.03665
3265.99	0.25612	0.05077	0.06254	0.08033	0.03443
3266.5	0.24499	0.05308	0.06269	0.07405	0.03413
3267.02	0.24297	0.0538	0.05937	0.08007	0.03629
3267.54	0.24645	0.0527	0.05887	0.08822	0.03595
3268.05	0.24598	0.05247	0.05958	0.09484	0.03586
3268.57	0.24046	0.0512	0.06076	0.09741	0.03518
3269.09	0.23744	0.05013	0.06144	0.08889	0.0355
3269.61	0.24779	0.04881	0.06141	0.08434	0.0408
3270.12	0.25125	0.04819	0.06234	0.08055	0.04693
3270.64	0.25922	0.05195	0.05678	0.08564	0.04358
3271.16	0.25847	0.05264	0.05112	0.09116	0.04018
3271.67	0.25998	0.05275	0.05123	0.09371	0.04097
3272.19	0.25835	0.04874	0.05574	0.08987	0.04104
3272.71	0.25592	0.04733	0.05765	0.08411	0.03762
3273.23	0.2573	0.0505	0.0578	0.07834	0.03843
3273.74	0.26408	0.05008	0.05883	0.07068	0.03701
3274.26	0.25917	0.04614	0.05706	0.06799	0.03728
3274.78	0.25516	0.04656	0.05497	0.07715	0.03778
3275.3	0.2561	0.04552	0.05529	0.08144	0.03849
3275.82	0.26192	0.05003	0.0581	0.08503	0.03989
3276.33	0.25687	0.05078	0.06134	0.08823	0.04021
3276.85	0.24716	0.05181	0.05949	0.08812	0.03946
3277.37	0.25278	0.05135	0.05842	0.08734	0.04316
3277.89	0.25339	0.04865	0.05683	0.08228	0.0398
3278.4	0.2521	0.04812	0.055	0.08921	0.03942
3278.92	0.24877	0.04909	0.05563	0.09122	0.0378
3279.44	0.25093	0.05114	0.0555	0.08672	0.03805
3279.96	0.2456	0.05355	0.05642	0.07504	0.03878
3280.48	0.25065	0.05076	0.056	0.07978	0.0412
3280.99	0.2536	0.05089	0.05317	0.0867	0.04396
3281.51	0.25248	0.05005	0.05644	0.08902	0.04054
3282.03	0.24093	0.04976	0.05864	0.09443	0.03916
3282.55	0.23975	0.05033	0.05851	0.09414	0.03952
3283.07	0.2416	0.04819	0.05897	0.09522	0.04067
3283.59	0.24085	0.04786	0.06014	0.08952	0.04546
3284.1	0.24288	0.04778	0.05989	0.08352	0.04314
3284.62	0.24906	0.05102	0.06079	0.08205	0.0425
3285.14	0.25325	0.05322	0.06046	0.08003	0.04296
3285.66	0.25624	0.05425	0.06277	0.08043	0.04014
3286.18	0.25333	0.05008	0.0622	0.08233	0.03676
3286.7	0.25043	0.04907	0.0591	0.08273	0.03786
3287.21	0.25469	0.04961	0.05983	0.08904	0.03766
3287.73	0.24585	0.05405	0.0631	0.08837	0.03815
3288.25	0.24544	0.05358	0.06257	0.09024	0.04308
3288.77	0.24702	0.05104	0.06065	0.09075	0.04223
3289.29	0.25014	0.0499	0.05807	0.08779	0.04179
3289.81	0.24838	0.04827	0.05847	0.09087	0.04025
3290.33	0.25018	0.04773	0.05773	0.09296	0.03649
3290.85	0.25408	0.0501	0.05812	0.08746	0.03588
3291.36	0.24475	0.04837	0.05345	0.08395	0.03706
3291.88	0.23665	0.04692	0.05248	0.08549	0.03854
3292.4	0.23694	0.04693	0.05543	0.08134	0.03896
3292.92	0.24712	0.04609	0.05431	0.07791	0.03721
3293.44	0.25824	0.04449	0.05588	0.08264	0.03678
3293.96	0.26147	0.04713	0.05729	0.09504	0.03738
3294.48	0.25251	0.04874	0.05864	0.08953	0.04135
3295	0.24987	0.04631	0.06093	0.08239	0.03876
3295.52	0.253	0.04426	0.06405	0.08032	0.03813
3296.04	0.24679	0.04715	0.06007	0.07641	0.03975
3296.56	0.25012	0.05064	0.05641	0.07692	0.04277
3297.08	0.24469	0.05208	0.05716	0.08701	0.04305
3297.59	0.24176	0.0523	0.0583	0.09175	0.04567
3298.11	0.24262	0.05037	0.05742	0.08942	0.043
3298.63	0.25823	0.05027	0.05644	0.08661	0.04248
3299.15	0.25779	0.04999	0.05739	0.08308	0.0444
3299.67	0.25894	0.05233	0.05573	0.08271	0.04293
3300.19	0.25626	0.04968	0.05527	0.08078	0.04316
3300.71	0.24183	0.04665	0.05525	0.07942	0.04108
3301.23	0.24164	0.04665	0.05692	0.07728	0.03853
3301.75	0.24549	0.04593	0.0588	0.07466	0.03816
3302.27	0.24198	0.047	0.05772	0.08794	0.03586
3302.79	0.23634	0.04866	0.05744	0.09265	0.03628
3303.31	0.23548	0.04581	0.05774	0.08498	0.03763
3303.83	0.23581	0.04398	0.05861	0.08029	0.03759
3304.35	0.24379	0.04432	0.05947	0.08022	0.03731
3304.87	0.24612	0.04275	0.05694	0.08144	0.03758
3305.39	0.24404	0.04287	0.05502	0.07908	0.035
3305.91	0.24955	0.04677	0.05457	0.08169	0.03556
3306.43	0.24141	0.0481	0.05331	0.08684	0.03841
3306.95	0.23778	0.04885	0.05794	0.08506	0.0416
3307.47	0.23991	0.04693	0.06187	0.08497	0.04483
3307.99	0.22946	0.04773	0.06067	0.08526	0.04428
3308.51	0.23324	0.05117	0.05843	0.08305	0.04055
3309.03	0.2423	0.05136	0.05555	0.0803	0.03896
3309.55	0.24869	0.05046	0.05542	0.0796	0.0417
3310.07	0.24899	0.05039	0.055	0.08038	0.04783
3310.59	0.24452	0.05131	0.05426	0.07768	0.04375
3311.11	0.24681	0.04967	0.05498	0.07755	0.04239
3311.63	0.24812	0.04769	0.05562	0.08106	0.03435
3312.15	0.24741	0.04967	0.05538	0.08363	0.03409
3312.68	0.2446	0.05021	0.05451	0.09797	0.03551
3313.2	0.23654	0.05439	0.05299	0.09669	0.03676
3313.72	0.23599	0.05261	0.05233	0.09436	0.0334
3314.24	0.23685	0.04966	0.05049	0.08758	0.03591
3314.76	0.25217	0.04837	0.0534	0.08631	0.04098
3315.28	0.25732	0.0467	0.05583	0.08268	0.04013
3315.8	0.24682	0.04793	0.05542	0.07517	0.03702
3316.32	0.25982	0.04694	0.05441	0.07577	0.03582
3316.84	0.26382	0.04743	0.05412	0.08517	0.03282
3317.36	0.26277	0.04838	0.0521	0.0943	0.0323
3317.88	0.26045	0.05061	0.05282	0.09697	0.03498
3318.4	0.25432	0.0482	0.05336	0.09281	0.0362
3318.93	0.25125	0.04876	0.05494	0.08354	0.03542
3319.45	0.25042	0.05005	0.05773	0.08174	0.03908
3319.97	0.24531	0.04798	0.05617	0.07964	0.04184
3320.49	0.24852	0.04732	0.05364	0.0821	0.04056
3321.01	0.24657	0.04581	0.05218	0.0857	0.03891
3321.53	0.24496	0.04781	0.05749	0.07969	0.03978
3322.05	0.2449	0.04974	0.05771	0.07768	0.04162
3322.57	0.2413	0.05073	0.05905	0.08078	0.03547
3323.1	0.24188	0.05058	0.05867	0.08252	0.0309
3323.62	0.23065	0.04714	0.05647	0.08275	0.03169
3324.14	0.22933	0.04641	0.05885	0.08203	0.03442
3324.66	0.23634	0.04795	0.06083	0.08099	0.03219
3325.18	0.23844	0.04905	0.05872	0.08491	0.03017
3325.7	0.24141	0.04736	0.05835	0.07909	0.03826
3326.23	0.24405	0.04758	0.05997	0.07787	0.04273
3326.75	0.24154	0.04757	0.05842	0.0792	0.03751
3327.27	0.2484	0.04956	0.0569	0.08186	0.03584
3327.79	0.2506	0.05034	0.05565	0.08213	0.03603
3328.31	0.2529	0.04883	0.06057	0.08009	0.036
3328.83	0.25954	0.04729	0.05727	0.07924	0.03577
3329.36	0.24997	0.05113	0.05359	0.08504	0.03392
3329.88	0.24444	0.05223	0.05617	0.08452	0.03176
3330.4	0.24748	0.05107	0.05506	0.07966	0.0338
3330.92	0.24677	0.05032	0.05539	0.08655	0.03288
3331.44	0.24649	0.04978	0.05499	0.09173	0.03364
3331.97	0.24631	0.04885	0.05417	0.09577	0.03423
3332.49	0.24704	0.05001	0.05332	0.09264	0.03504
3333.01	0.24885	0.04856	0.05741	0.09241	0.03427
3333.53	0.24332	0.04911	0.05521	0.09372	0.03804
3334.06	0.23496	0.05123	0.05655	0.08368	0.03834
3334.58	0.22733	0.05217	0.05849	0.07699	0.04005
3335.1	0.22704	0.05309	0.0586	0.07781	0.03845
3335.62	0.23069	0.05305	0.05484	0.07903	0.03725
3336.14	0.23101	0.05113	0.05162	0.07879	0.03618
3336.67	0.23191	0.04859	0.04854	0.08574	0.03776
3337.19	0.24033	0.04888	0.04721	0.09085	0.03948
3337.71	0.24204	0.04949	0.05163	0.08958	0.04211
3338.23	0.23522	0.04904	0.05097	0.08928	0.04124
3338.76	0.2344	0.05014	0.05421	0.08918	0.03997
3339.28	0.24047	0.04845	0.05799	0.08726	0.04452
3339.8	0.23562	0.04766	0.05698	0.08271	0.04093
3340.33	0.23845	0.04422	0.05704	0.08487	0.03696
3340.85	0.23588	0.04277	0.05584	0.09144	0.03828
3341.37	0.23592	0.04439	0.05459	0.08556	0.03921
3341.89	0.24157	0.04287	0.05323	0.08567	0.04067
3342.42	0.2418	0.04413	0.05521	0.08634	0.03683
3342.94	0.24594	0.04469	0.06241	0.08672	0.04064
3343.46	0.24841	0.04521	0.05758	0.08888	0.03845
3343.99	0.24838	0.0454	0.05706	0.08227	0.03764
3344.51	0.23584	0.04722	0.05335	0.07634	0.03823
3345.03	0.23258	0.04775	0.05162	0.07599	0.03753
3345.56	0.22911	0.04968	0.05393	0.07399	0.03549
3346.08	0.23324	0.04904	0.05338	0.073	0.03668
3346.6	0.23549	0.05208	0.04849	0.07722	0.03311
3347.13	0.24034	0.05102	0.04549	0.08059	0.0343
3347.65	0.24481	0.04918	0.04869	0.08452	0.03606
3348.17	0.24428	0.0494	0.05119	0.08825	0.03543
3348.7	0.24521	0.05171	0.05104	0.09123	0.0365
3349.22	0.24227	0.0496	0.05061	0.08063	0.03828
3349.74	0.23943	0.04816	0.0518	0.07585	0.04162
3350.27	0.24278	0.05002	0.05235	0.07285	0.04128
3350.79	0.25047	0.0513	0.05169	0.07366	0.03734
3351.31	0.24959	0.04802	0.0503	0.08708	0.03716
3351.84	0.24931	0.04611	0.05027	0.0903	0.037
3352.36	0.24274	0.04603	0.05715	0.08343	0.03464
3352.88	0.23454	0.04636	0.05733	0.08262	0.03608
3353.41	0.23046	0.04569	0.05477	0.07872	0.03658
3353.93	0.23547	0.04483	0.05345	0.08433	0.03838
3354.46	0.24645	0.04362	0.05814	0.09793	0.03578
3354.98	0.25497	0.04322	0.06058	0.09628	0.03359
3355.5	0.24376	0.04455	0.05934	0.09387	0.03364
3356.03	0.24085	0.04809	0.0566	0.08915	0.03382
3356.55	0.24969	0.05043	0.05189	0.08735	0.03109
3357.08	0.25459	0.05143	0.05001	0.08258	0.03507
3357.6	0.25367	0.04813	0.0481	0.08522	0.03735
3358.12	0.24543	0.0437	0.04918	0.08031	0.03765
3358.65	0.25953	0.04177	0.05195	0.08018	0.03963
3359.17	0.26124	0.04143	0.05524	0.08306	0.03983
3359.7	0.25555	0.04388	0.05844	0.08707	0.03657
3360.22	0.24518	0.04507	0.05753	0.07932	0.04089
3360.75	0.24146	0.04847	0.05358	0.07986	0.04041
3361.27	0.23958	0.04909	0.05463	0.08019	0.03744
3361.79	0.24388	0.04731	0.05964	0.0835	0.03947
3362.32	0.24915	0.04544	0.05791	0.08978	0.03981
3362.84	0.24293	0.0442	0.0555	0.09081	0.03873
3363.37	0.23927	0.04317	0.05487	0.08753	0.03663
3363.89	0.24182	0.04437	0.05371	0.08512	0.03354
3364.42	0.24246	0.04562	0.05366	0.0842	0.03484
3364.94	0.24449	0.04516	0.05075	0.08624	0.03645
3365.47	0.24328	0.04604	0.04776	0.08038	0.03591
3365.99	0.24015	0.04678	0.05144	0.08023	0.03646
3366.52	0.24489	0.04809	0.05697	0.08238	0.03685
3367.04	0.24491	0.04612	0.05615	0.08378	0.03589
3367.57	0.23952	0.04442	0.05716	0.08221	0.0324
3368.09	0.24378	0.04475	0.05702	0.08489	0.03314
3368.62	0.25139	0.0448	0.05649	0.08614	0.03397
3369.14	0.24734	0.04522	0.05709	0.08428	0.03569
3369.67	0.2386	0.04668	0.05653	0.08327	0.03836
3370.19	0.23873	0.04967	0.0542	0.07917	0.04216
3370.72	0.2391	0.04985	0.05168	0.07761	0.04008
3371.24	0.24805	0.04935	0.04908	0.08525	0.04204
3371.77	0.25742	0.05078	0.05044	0.09235	0.04152
3372.29	0.25097	0.04964	0.052	0.08751	0.04088
3372.82	0.24271	0.04711	0.05502	0.07936	0.03839
3373.34	0.24683	0.04615	0.05543	0.07533	0.03675
3373.87	0.24931	0.04723	0.05252	0.08151	0.04014
3374.39	0.2452	0.04966	0.05656	0.08999	0.04155
3374.92	0.24908	0.04912	0.0588	0.08271	0.04174
3375.44	0.24929	0.0468	0.05555	0.07913	0.04009
3375.97	0.24452	0.0475	0.05566	0.07867	0.03626
3376.5	0.23612	0.05145	0.05442	0.07636	0.03562
3377.02	0.23096	0.0527	0.05571	0.0806	0.03678
3377.55	0.23498	0.04998	0.05763	0.08248	0.03346
3378.07	0.2364	0.04986	0.0547	0.08178	0.03157
3378.6	0.23723	0.049	0.05311	0.07694	0.03863
3379.12	0.24055	0.04469	0.05259	0.08101	0.04426
3379.65	0.23954	0.04246	0.05728	0.07741	0.04273
3380.18	0.23584	0.04149	0.05785	0.07255	0.04192
3380.7	0.23621	0.04617	0.05701	0.06876	0.04217
3381.23	0.23396	0.04818	0.05478	0.07652	0.04206
3381.75	0.22487	0.04684	0.05554	0.08634	0.03874
3382.28	0.22296	0.04597	0.05356	0.0889	0.03366
3382.81	0.23058	0.04546	0.05316	0.09916	0.03609
3383.33	0.23505	0.04387	0.05199	0.0943	0.03673
3383.86	0.23641	0.04171	0.05516	0.09419	0.03624
3384.38	0.22659	0.04248	0.05518	0.09409	0.03454
3384.91	0.22773	0.0443	0.0549	0.08695	0.03798
3385.44	0.23486	0.04746	0.05236	0.08099	0.04003
3385.96	0.23189	0.04667	0.05048	0.078	0.03895
3386.49	0.22556	0.04667	0.04966	0.08093	0.03919
3387.02	0.22627	0.04365	0.04781	0.08807	0.03871
3387.54	0.23114	0.04491	0.04895	0.08511	0.03728
3388.07	0.23085	0.04552	0.04864	0.08336	0.03497
3388.6	0.22781	0.04516	0.05025	0.08566	0.03266
3389.12	0.22844	0.04255	0.0518	0.08801	0.03193
3389.65	0.23423	0.04316	0.05064	0.08991	0.03524
3390.18	0.23109	0.04696	0.05261	0.0856	0.03472
3390.7	0.23916	0.04565	0.0501	0.08845	0.03878
3391.23	0.23716	0.04432	0.04954	0.09696	0.04107
3391.76	0.23485	0.04353	0.05069	0.10372	0.03991
3392.28	0.22922	0.04511	0.05136	0.10169	0.03833
3392.81	0.22954	0.04401	0.05425	0.09452	0.03784
3393.34	0.23669	0.04367	0.05354	0.09491	0.04248
3393.86	0.23867	0.04456	0.05163	0.09449	0.03997
3394.39	0.23708	0.04277	0.05236	0.09268	0.03741
3394.92	0.24627	0.04183	0.05161	0.08734	0.03924
3395.44	0.25091	0.04283	0.0517	0.08018	0.03599
3395.97	0.24715	0.04355	0.05108	0.08156	0.0403
3396.5	0.24657	0.04226	0.05232	0.08793	0.04113
3397.03	0.24488	0.0403	0.05324	0.10396	0.04337
3397.55	0.23274	0.04131	0.04972	0.10103	0.04465
3398.08	0.23253	0.04144	0.04743	0.08971	0.03846
3398.61	0.22742	0.0414	0.0487	0.08604	0.03907
3399.13	0.22425	0.04394	0.04715	0.08803	0.04324
3399.66	0.21855	0.04305	0.0468	0.08207	0.04246
3400.19	0.22554	0.04608	0.04377	0.08173	0.03905
3400.72	0.23509	0.04551	0.04302	0.0835	0.03445
3401.24	0.23575	0.04356	0.04495	0.08518	0.03457
3401.77	0.23622	0.04327	0.0477	0.08647	0.03697
3402.3	0.23917	0.04721	0.04934	0.0834	0.03805
3402.83	0.23912	0.04736	0.0459	0.08335	0.04111
3403.35	0.22752	0.04616	0.04421	0.08244	0.042
3403.88	0.22151	0.04582	0.04355	0.08875	0.03934
3404.41	0.22682	0.04543	0.04556	0.08966	0.03931
3404.94	0.22863	0.04788	0.05071	0.0876	0.0442
3405.47	0.23177	0.04649	0.05387	0.08708	0.04219
3405.99	0.22703	0.04418	0.05516	0.09571	0.03896
3406.52	0.22175	0.04426	0.05217	0.09375	0.03504
3407.05	0.22372	0.0444	0.04905	0.08834	0.03589
3407.58	0.22521	0.04593	0.04853	0.08281	0.03997
3408.11	0.23507	0.04437	0.04797	0.08183	0.04546
3408.63	0.24226	0.04212	0.04792	0.08301	0.04278
3409.16	0.23205	0.04113	0.04967	0.08004	0.03871
3409.69	0.22068	0.04232	0.04796	0.0802	0.03688
3410.22	0.22278	0.04284	0.04609	0.08356	0.03666
3410.75	0.23745	0.04324	0.05031	0.08681	0.03649
3411.28	0.23642	0.04482	0.05229	0.0813	0.03634
3411.8	0.2332	0.04616	0.05664	0.08583	0.036
3412.33	0.23054	0.04385	0.05741	0.08877	0.0357
3412.86	0.2307	0.04377	0.05743	0.08907	0.0369
3413.39	0.23426	0.04518	0.05619	0.09401	0.037
3413.92	0.23325	0.04465	0.0545	0.08469	0.03436
3414.45	0.24136	0.04412	0.05356	0.07901	0.03326
3414.97	0.22844	0.04543	0.05359	0.08586	0.03332
3415.5	0.23403	0.04515	0.05411	0.08949	0.03522
3416.03	0.24191	0.04352	0.05539	0.08438	0.03795
3416.56	0.24614	0.04349	0.05466	0.08417	0.03787
3417.09	0.23714	0.04343	0.05302	0.08152	0.0362
3417.62	0.22488	0.04299	0.05472	0.08497	0.03677
3418.15	0.22219	0.04276	0.05339	0.09528	0.03697
3418.68	0.22426	0.04229	0.05204	0.09377	0.0378
3419.2	0.22675	0.04189	0.05048	0.09449	0.03695
3419.73	0.22673	0.04407	0.05096	0.09462	0.03457
3420.26	0.22283	0.04338	0.05146	0.09274	0.03371
3420.79	0.23122	0.04583	0.05226	0.09136	0.03434
3421.32	0.23954	0.04572	0.05184	0.09081	0.03874
3421.85	0.24242	0.04582	0.04948	0.09392	0.04181
3422.38	0.23586	0.04252	0.04871	0.09852	0.04282
3422.91	0.23866	0.04371	0.04959	0.09144	0.03888
3423.44	0.2381	0.04552	0.04658	0.09111	0.03528
3423.97	0.22988	0.04696	0.04698	0.08921	0.03347
3424.5	0.22324	0.04775	0.04983	0.08195	0.03479
3425.03	0.22993	0.04509	0.04708	0.08179	0.03987
3425.55	0.23527	0.04576	0.04649	0.08706	0.04845
3426.08	0.22733	0.04752	0.0481	0.08948	0.04728
3426.61	0.22844	0.04838	0.04864	0.08725	0.04415
3427.14	0.23145	0.04823	0.04596	0.08585	0.04383
3427.67	0.22791	0.04611	0.04538	0.08677	0.04035
3428.2	0.22773	0.04503	0.04522	0.08952	0.04501
3428.73	0.23048	0.0445	0.04854	0.09157	0.04553
3429.26	0.23113	0.04613	0.0492	0.09096	0.042
3429.79	0.2237	0.04711	0.04659	0.09001	0.03938
3430.32	0.22898	0.04716	0.04436	0.09876	0.038
3430.85	0.2281	0.0462	0.04822	0.09468	0.03935
3431.38	0.224	0.04329	0.05115	0.09038	0.03578
3431.91	0.22345	0.04304	0.05362	0.08538	0.03354
3432.44	0.22668	0.0482	0.05715	0.08878	0.03258
3432.97	0.22518	0.04884	0.05241	0.09795	0.03043
3433.5	0.22007	0.04462	0.04949	0.10357	0.03627
3434.03	0.21134	0.04295	0.04804	0.10231	0.03624
3434.56	0.21233	0.04447	0.04957	0.09977	0.0358
3435.09	0.21362	0.04366	0.04943	0.09428	0.03714
3435.62	0.21201	0.04309	0.04427	0.09645	0.03433
3436.15	0.21505	0.04172	0.04228	0.09201	0.03142
3436.68	0.21329	0.04206	0.04691	0.08843	0.03231
3437.21	0.22168	0.0399	0.048	0.09192	0.03477
3437.74	0.22797	0.04075	0.0482	0.09076	0.0351
3438.27	0.23323	0.04211	0.04937	0.08874	0.03269
3438.8	0.23526	0.04704	0.05187	0.08791	0.02818
3439.33	0.23463	0.04912	0.05179	0.10354	0.02864
3439.86	0.23761	0.04768	0.05301	0.10485	0.03113
3440.39	0.22889	0.04533	0.05367	0.09419	0.03245
3440.93	0.22697	0.04524	0.05383	0.08822	0.03189
3441.46	0.22435	0.0478	0.05601	0.08667	0.03006
3441.99	0.21939	0.04851	0.0571	0.08261	0.03098
3442.52	0.21335	0.04548	0.0561	0.08843	0.03556
3443.05	0.21717	0.0446	0.05305	0.08549	0.03282
3443.58	0.21613	0.04801	0.05607	0.0842	0.03403
3444.11	0.21624	0.04606	0.05757	0.08238	0.03246
3444.64	0.22426	0.04602	0.05753	0.08864	0.03148
3445.17	0.22107	0.04311	0.05429	0.08993	0.03189
3445.7	0.22316	0.04405	0.05074	0.08619	0.03212
3446.23	0.22464	0.04262	0.05022	0.07873	0.03027
3446.76	0.22044	0.04258	0.04967	0.07832	0.03201
3447.3	0.22157	0.042	0.05075	0.07942	0.03455
3447.83	0.22764	0.04075	0.05222	0.08061	0.03441
3448.36	0.22566	0.04086	0.05086	0.07929	0.03217
3448.89	0.22255	0.04102	0.05106	0.08025	0.0294
3449.42	0.22382	0.0435	0.05199	0.08328	0.03122
3449.95	0.21573	0.04704	0.05162	0.08256	0.03187
3450.48	0.21092	0.04624	0.0486	0.08077	0.03455
3451.01	0.21712	0.04325	0.04911	0.07987	0.03848
3451.55	0.22119	0.04492	0.05418	0.08298	0.03611
3452.08	0.2243	0.04542	0.05814	0.08433	0.03525
3452.61	0.22884	0.04596	0.05621	0.08669	0.0383
3453.14	0.21825	0.04645	0.05828	0.08482	0.03695
3453.67	0.2158	0.04685	0.05623	0.08836	0.03552
3454.2	0.21537	0.04512	0.05188	0.08221	0.0389
3454.73	0.21575	0.04468	0.05287	0.08417	0.04182
3455.27	0.22613	0.04266	0.05268	0.08454	0.0419
3455.8	0.22203	0.04385	0.05446	0.08097	0.04219
3456.33	0.22463	0.04204	0.05322	0.0858	0.03912
3456.86	0.22468	0.04209	0.05055	0.08349	0.0342
3457.39	0.2307	0.04205	0.04807	0.08473	0.03333
3457.93	0.23295	0.04115	0.04779	0.0969	0.03308
3458.46	0.23011	0.04311	0.05028	0.09391	0.03663
3458.99	0.21955	0.04718	0.05506	0.08825	0.03517
3459.52	0.22309	0.04671	0.05925	0.09051	0.03311
3460.05	0.22501	0.04453	0.0568	0.08382	0.035
3460.59	0.2267	0.04407	0.05232	0.08039	0.03435
3461.12	0.22193	0.04518	0.05362	0.08234	0.03437
3461.65	0.21369	0.04436	0.05524	0.08628	0.03813
3462.18	0.22231	0.04309	0.05462	0.09103	0.03799
3462.71	0.22482	0.04329	0.05335	0.08409	0.03768
3463.25	0.22291	0.04374	0.05305	0.08175	0.03676
3463.78	0.22082	0.0428	0.05109	0.08244	0.03454
3464.31	0.21439	0.04377	0.04915	0.07916	0.03628
3464.84	0.21117	0.04404	0.05094	0.07071	0.03535
3465.38	0.21659	0.04397	0.05342	0.07194	0.03573
3465.91	0.21975	0.04597	0.05812	0.07446	0.03531
3466.44	0.21738	0.04679	0.06147	0.07199	0.03205
3466.97	0.22139	0.04435	0.05887	0.06823	0.03406
3467.51	0.22872	0.04335	0.0544	0.07296	0.03479
3468.04	0.22685	0.0445	0.05047	0.0811	0.03363
3468.57	0.22668	0.04365	0.04926	0.07704	0.03494
3469.11	0.21909	0.04267	0.04962	0.0813	0.03263
3469.64	0.21812	0.0435	0.04818	0.08734	0.03693
3470.17	0.21804	0.04464	0.04445	0.09217	0.03621
3470.7	0.21902	0.04529	0.04439	0.08996	0.03269
3471.24	0.22155	0.04599	0.04959	0.08537	0.03561
3471.77	0.22534	0.04402	0.05363	0.08611	0.03191
3472.3	0.22603	0.04718	0.05438	0.09374	0.02865
3472.84	0.22522	0.04654	0.05351	0.09688	0.03254
3473.37	0.21643	0.04619	0.05636	0.09149	0.03344
3473.9	0.2102	0.04731	0.05446	0.08772	0.03237
3474.43	0.21223	0.04525	0.05238	0.08941	0.02972
3474.97	0.21198	0.04228	0.05304	0.09014	0.03217
3475.5	0.20554	0.04253	0.04974	0.08613	0.03352
3476.03	0.21485	0.04316	0.04935	0.08441	0.03175
3476.57	0.2163	0.04256	0.04862	0.08733	0.03314
3477.1	0.21134	0.04486	0.05317	0.08777	0.03495
3477.63	0.20629	0.0454	0.05277	0.08305	0.04041
3478.17	0.20736	0.04303	0.0559	0.08004	0.04139
3478.7	0.21303	0.04192	0.05247	0.0827	0.03906
3479.24	0.22018	0.04506	0.05152	0.07915	0.03665
3479.77	0.2235	0.04501	0.05314	0.07719	0.03416
3480.3	0.22179	0.04535	0.05154	0.07279	0.04022
3480.84	0.21989	0.04442	0.05003	0.0732	0.04075
3481.37	0.21913	0.0433	0.04973	0.07599	0.04105
3481.9	0.22509	0.04384	0.04912	0.07932	0.03909
3482.44	0.22728	0.04451	0.04656	0.0864	0.04005
3482.97	0.22628	0.04398	0.0509	0.0945	0.03894
3483.51	0.22685	0.04378	0.05611	0.09794	0.03575
3484.04	0.2302	0.04749	0.05475	0.09422	0.03255
3484.57	0.21876	0.04659	0.05323	0.087	0.03075
3485.11	0.21889	0.04521	0.05156	0.08379	0.03559
3485.64	0.22792	0.0453	0.04984	0.08255	0.03814
3486.18	0.22444	0.04327	0.0526	0.08234	0.03795
3486.71	0.22024	0.04238	0.0488	0.08446	0.03633
3487.24	0.21701	0.04271	0.04568	0.08549	0.0357
3487.78	0.22016	0.04438	0.04315	0.08581	0.03603
3488.31	0.21635	0.0428	0.04494	0.09134	0.03393
3488.85	0.21572	0.04224	0.0482	0.09313	0.03076
3489.38	0.2207	0.04443	0.05274	0.09948	0.03094
3489.91	0.22519	0.04489	0.05078	0.09905	0.03136
3490.45	0.2341	0.04606	0.04633	0.09888	0.03313
3490.98	0.2375	0.04628	0.04793	0.08894	0.03766
3491.52	0.23098	0.04432	0.05109	0.09109	0.03614
3492.05	0.22418	0.04462	0.04882	0.08686	0.03305
3492.59	0.21654	0.04728	0.04867	0.08494	0.03188
3493.12	0.21685	0.04743	0.04616	0.0823	0.03517
3493.66	0.21883	0.04584	0.04878	0.08141	0.03873
3494.19	0.21362	0.04393	0.05252	0.08847	0.03703
3494.73	0.21629	0.0423	0.05185	0.08581	0.03405
3495.26	0.21181	0.04196	0.04801	0.08065	0.03562
3495.8	0.20672	0.04285	0.04395	0.08205	0.03565
3496.33	0.21361	0.04484	0.04702	0.08532	0.03106
3496.87	0.21661	0.04293	0.04703	0.08942	0.03196
3497.4	0.22744	0.04007	0.04851	0.08416	0.03214
3497.94	0.22428	0.04155	0.05147	0.08019	0.02974
3498.47	0.21899	0.04465	0.04775	0.07973	0.03195
3499.01	0.21877	0.04588	0.04583	0.08397	0.03296
3499.54	0.21786	0.04191	0.04611	0.09	0.02959
3500.08	0.21873	0.04014	0.04536	0.09051	0.03319
3500.61	0.21757	0.04222	0.04798	0.09681	0.03352
3501.15	0.2193	0.04405	0.04919	0.09536	0.03246
3501.68	0.22207	0.04363	0.04822	0.08888	0.03397
3502.22	0.22246	0.04579	0.04704	0.0895	0.03613
3502.75	0.22553	0.04683	0.04662	0.0902	0.03487
3503.29	0.21966	0.04607	0.04729	0.08158	0.03605
3503.82	0.2154	0.04189	0.04434	0.07778	0.03787
3504.36	0.20917	0.04035	0.04404	0.08612	0.03637
3504.89	0.21375	0.04119	0.04524	0.10313	0.03757
3505.43	0.21312	0.04315	0.04858	0.11065	0.03713
3505.96	0.21597	0.04314	0.05052	0.1039	0.03344
3506.5	0.21609	0.03981	0.04835	0.10319	0.03214
3507.04	0.22317	0.04081	0.04718	0.09324	0.03701
3507.57	0.22334	0.04334	0.04393	0.09173	0.03834
3508.11	0.22583	0.04774	0.04285	0.0885	0.03621
3508.64	0.22594	0.04651	0.04293	0.08673	0.0357
3509.18	0.22521	0.04243	0.04733	0.08515	0.03492
3509.71	0.22084	0.04002	0.05077	0.08667	0.0354
3510.25	0.21809	0.04031	0.05191	0.09083	0.03852
3510.79	0.21333	0.03908	0.0516	0.08821	0.03666
3511.32	0.20938	0.03995	0.05153	0.08482	0.03456
3511.86	0.20529	0.04584	0.05041	0.08081	0.03168
3512.39	0.20614	0.04715	0.04991	0.08001	0.03489
3512.93	0.20681	0.04444	0.05003	0.07867	0.03482
3513.47	0.21502	0.04226	0.05237	0.07383	0.03374
3514	0.2157	0.042	0.04849	0.07626	0.02982
3514.54	0.21562	0.04412	0.05052	0.0834	0.02834
3515.08	0.21536	0.04474	0.04974	0.07981	0.03088
3515.61	0.21882	0.04259	0.04691	0.08047	0.03072
3516.15	0.21747	0.04083	0.04619	0.09089	0.03084
3516.69	0.2191	0.04077	0.04954	0.08853	0.03252
3517.22	0.22141	0.04156	0.0503	0.08952	0.03276
3517.76	0.23278	0.0414	0.04891	0.08912	0.03514
3518.29	0.2253	0.04182	0.04739	0.08637	0.03472
3518.83	0.21905	0.04135	0.04425	0.08153	0.03107
3519.37	0.21992	0.042	0.04388	0.08461	0.03367
3519.9	0.21552	0.04164	0.0443	0.0878	0.03496
3520.44	0.2177	0.04146	0.04481	0.08249	0.03504
3520.98	0.21913	0.04081	0.04588	0.07861	0.03654
3521.51	0.21733	0.03917	0.05362	0.07947	0.03664
3522.05	0.21387	0.03921	0.05799	0.08726	0.03696
3522.59	0.21153	0.03951	0.05185	0.086	0.04034
3523.13	0.21443	0.04132	0.04906	0.08229	0.03716
3523.66	0.21332	0.04407	0.04591	0.08316	0.03756
3524.2	0.21195	0.04374	0.04723	0.08216	0.03782
3524.74	0.21521	0.04258	0.05226	0.07592	0.03868
3525.27	0.21928	0.04357	0.05706	0.07562	0.03697
3525.81	0.22264	0.04392	0.05418	0.07653	0.03648
3526.35	0.22338	0.04267	0.05609	0.07492	0.04223
3526.88	0.22517	0.04173	0.05738	0.0803	0.04225
3527.42	0.22708	0.04246	0.0544	0.07673	0.03906
3527.96	0.23036	0.04315	0.05049	0.07616	0.03882
3528.5	0.22131	0.04307	0.04987	0.07927	0.03695
3529.03	0.21234	0.04453	0.0496	0.07731	0.03165
3529.57	0.20958	0.04559	0.05006	0.07681	0.02921
3530.11	0.21881	0.04773	0.04987	0.07523	0.03257
3530.65	0.21679	0.04901	0.05082	0.07646	0.03823
3531.18	0.21762	0.04741	0.04729	0.0806	0.04063
3531.72	0.21713	0.04488	0.04689	0.08587	0.03739
3532.26	0.20925	0.04197	0.04784	0.08509	0.03303
3532.8	0.20401	0.04457	0.04694	0.08459	0.03299
3533.33	0.20418	0.04505	0.04767	0.08636	0.03048
3533.87	0.20792	0.04531	0.05083	0.08689	0.03071
3534.41	0.21442	0.044	0.05086	0.09147	0.03002
3534.95	0.21622	0.04228	0.04799	0.0869	0.03138
3535.49	0.22848	0.04322	0.05051	0.08088	0.03398
3536.02	0.2281	0.04456	0.04899	0.08103	0.03356
3536.56	0.2221	0.04348	0.04713	0.08194	0.03443
3537.1	0.21944	0.04325	0.04783	0.08351	0.03026
3537.64	0.21422	0.04164	0.04926	0.07814	0.03153
3538.18	0.20836	0.04184	0.05481	0.07414	0.03689
3538.71	0.20633	0.04188	0.05362	0.0789	0.03758
3539.25	0.21714	0.04164	0.05326	0.08081	0.03523
3539.79	0.21596	0.0429	0.04874	0.07852	0.03494
3540.33	0.21558	0.04215	0.04562	0.07882	0.03688
3540.87	0.21902	0.0432	0.04578	0.07641	0.03948
3541.4	0.20579	0.04353	0.04616	0.07701	0.03934
3541.94	0.2049	0.04328	0.04998	0.07581	0.03551
3542.48	0.19792	0.0424	0.05586	0.07643	0.03713
3543.02	0.20308	0.04273	0.05522	0.08145	0.03678
3543.56	0.20702	0.04226	0.05168	0.08174	0.03858
3544.1	0.21188	0.04274	0.04903	0.08345	0.03768
3544.63	0.2171	0.04342	0.04719	0.0794	0.03586
3545.17	0.21189	0.04456	0.04809	0.07496	0.03352
3545.71	0.21747	0.04335	0.0467	0.07844	0.0309
3546.25	0.20628	0.043	0.04779	0.08516	0.03196
3546.79	0.20668	0.03989	0.049	0.08451	0.03161
3547.33	0.21132	0.04244	0.04684	0.08886	0.03026
3547.87	0.20505	0.04579	0.04513	0.08596	0.03444
3548.41	0.21182	0.04606	0.04415	0.07911	0.0334
3548.94	0.22232	0.04377	0.04335	0.0765	0.03443
3549.48	0.2252	0.0422	0.04356	0.0787	0.03622
3550.02	0.21842	0.04062	0.04396	0.07566	0.03236
3550.56	0.21519	0.04061	0.04782	0.0737	0.03315
3551.1	0.21091	0.04178	0.04851	0.07559	0.03464
3551.64	0.21803	0.04308	0.05157	0.08141	0.0345
3552.18	0.21675	0.04308	0.05581	0.07884	0.03533
3552.72	0.21157	0.04425	0.05225	0.07493	0.03239
3553.26	0.20833	0.04372	0.04662	0.07372	0.02951
3553.8	0.20678	0.04105	0.04353	0.07692	0.03023
3554.34	0.2099	0.04001	0.04142	0.07266	0.03047
3554.87	0.21067	0.03783	0.04105	0.07343	0.03061
3555.41	0.22158	0.03754	0.04628	0.07926	0.0282
3555.95	0.21855	0.03872	0.04917	0.08035	0.02753
3556.49	0.21389	0.04077	0.04822	0.08046	0.03163
3557.03	0.20694	0.03913	0.04858	0.07747	0.0327
3557.57	0.21014	0.04022	0.04914	0.07948	0.03371
3558.11	0.21686	0.04221	0.05194	0.07802	0.03369
3558.65	0.21639	0.04137	0.05238	0.07505	0.03524
3559.19	0.20885	0.04014	0.05042	0.07764	0.03535
3559.73	0.20639	0.03927	0.0494	0.07835	0.03511
3560.27	0.20702	0.03962	0.05062	0.0806	0.03141
3560.81	0.20909	0.04084	0.05015	0.08313	0.03047
3561.35	0.20593	0.04215	0.04714	0.07741	0.03083
3561.89	0.2061	0.04396	0.04649	0.07243	0.03268
3562.43	0.2121	0.04187	0.04508	0.07928	0.03403
3562.97	0.21207	0.03986	0.04595	0.08105	0.0357
3563.51	0.21716	0.03956	0.04527	0.07743	0.03675
3564.05	0.2155	0.03829	0.04471	0.07468	0.03611
3564.59	0.21124	0.03813	0.04589	0.07439	0.03197
3565.13	0.21355	0.03863	0.04613	0.07381	0.03242
3565.67	0.21039	0.04154	0.04473	0.07664	0.03407
3566.21	0.20438	0.04448	0.04626	0.07827	0.0336
3566.75	0.20061	0.04463	0.04561	0.07527	0.03361
3567.29	0.20614	0.04361	0.04419	0.07525	0.03126
3567.83	0.20986	0.0417	0.04519	0.08055	0.03124
3568.37	0.21228	0.04002	0.04616	0.08114	0.02897
3568.91	0.21099	0.0391	0.04596	0.07806	0.02747
3569.45	0.21597	0.0377	0.04699	0.07562	0.02732
3569.99	0.21415	0.0407	0.04846	0.07252	0.02976
3570.53	0.20768	0.04199	0.0493	0.0712	0.03166
3571.07	0.20674	0.04167	0.04763	0.07646	0.03365
3571.61	0.21122	0.04257	0.04763	0.0731	0.03654
3572.15	0.21097	0.04266	0.04523	0.07849	0.03736
3572.7	0.20845	0.04198	0.04491	0.09005	0.03474
3573.24	0.20564	0.04277	0.04498	0.08669	0.03484
3573.78	0.20255	0.04239	0.04587	0.08254	0.03386
3574.32	0.20006	0.04181	0.04957	0.08127	0.03208
3574.86	0.19851	0.04043	0.04836	0.08034	0.03285
3575.4	0.20008	0.04181	0.04816	0.08268	0.03355
3575.94	0.20878	0.04295	0.04847	0.08225	0.03275
3576.48	0.21112	0.04422	0.0466	0.07382	0.03148
3577.02	0.2101	0.04021	0.04363	0.06901	0.0294
3577.56	0.2056	0.03714	0.04474	0.07179	0.02861
3578.1	0.20914	0.03847	0.04593	0.0736	0.03028
3578.65	0.20403	0.04075	0.0485	0.07464	0.03063
3579.19	0.19808	0.04133	0.05609	0.07798	0.03281
3579.73	0.20105	0.04325	0.05282	0.08839	0.03522
3580.27	0.20521	0.04245	0.04621	0.08999	0.03498
3580.81	0.20628	0.04132	0.04624	0.09116	0.03482
3581.35	0.20737	0.0402	0.04871	0.08597	0.03465
3581.89	0.20865	0.04022	0.04761	0.07798	0.03604
3582.43	0.20854	0.0408	0.04684	0.07935	0.03406
3582.98	0.20606	0.03918	0.04546	0.08312	0.03116
3583.52	0.21141	0.03786	0.04635	0.08012	0.03051
3584.06	0.21053	0.04011	0.04646	0.0854	0.03039
3584.6	0.20415	0.04068	0.04767	0.08984	0.02816
3585.14	0.20454	0.04463	0.04998	0.08315	0.02818
3585.68	0.20805	0.04206	0.04833	0.08629	0.03147
3586.23	0.21334	0.0407	0.0496	0.08077	0.03188
3586.77	0.21151	0.04368	0.05375	0.08177	0.03056
3587.31	0.21648	0.04515	0.05583	0.08616	0.02847
3587.85	0.21574	0.04328	0.05214	0.08556	0.02944
3588.39	0.211	0.0422	0.04992	0.08787	0.03256
3588.93	0.20448	0.04253	0.0485	0.08839	0.03495
3589.48	0.20203	0.04202	0.04587	0.0883	0.03631
3590.02	0.19194	0.03968	0.04424	0.08345	0.03501
3590.56	0.19806	0.0391	0.04651	0.07501	0.03392
3591.1	0.20482	0.04305	0.05058	0.07423	0.03223
3591.64	0.21099	0.04198	0.05352	0.08018	0.03505
3592.19	0.21894	0.03871	0.05061	0.07995	0.03551
3592.73	0.22119	0.03901	0.04808	0.07634	0.03402
3593.27	0.22044	0.03796	0.05059	0.08193	0.03344
3593.81	0.22184	0.04001	0.05204	0.07837	0.03208
3594.36	0.21342	0.04096	0.04842	0.07706	0.03536
3594.9	0.2054	0.04174	0.0477	0.0783	0.03688
3595.44	0.20272	0.04167	0.04942	0.07925	0.03732
3595.98	0.20713	0.04146	0.0487	0.07526	0.03622
3596.53	0.20774	0.041	0.04732	0.07428	0.03219
3597.07	0.20811	0.03937	0.05073	0.07585	0.03274
3597.61	0.20962	0.03942	0.04686	0.0764	0.03341
3598.15	0.20499	0.03835	0.04469	0.07588	0.03152
3598.7	0.20968	0.04011	0.0468	0.07941	0.02891
3599.24	0.21609	0.04055	0.04499	0.0847	0.02707
3599.78	0.21388	0.04067	0.04466	0.08769	0.03015
3600.32	0.20572	0.0397	0.04722	0.0856	0.03598
3600.87	0.19912	0.04019	0.04556	0.08092	0.03747
3601.41	0.20149	0.03915	0.04325	0.08199	0.03964
3601.95	0.20114	0.04087	0.04653	0.09225	0.03931
3602.5	0.20296	0.04156	0.04444	0.08898	0.03827
3603.04	0.1983	0.03961	0.04382	0.0874	0.03434
3603.58	0.19922	0.03822	0.04426	0.0846	0.0333
3604.12	0.19788	0.04005	0.04358	0.08337	0.03316
3604.67	0.19921	0.04022	0.04835	0.0864	0.03311
3605.21	0.20473	0.03842	0.04767	0.08524	0.03268
3605.75	0.20856	0.03911	0.04359	0.0783	0.03061
3606.3	0.21049	0.04076	0.04598	0.08226	0.02902
3606.84	0.20272	0.0433	0.04801	0.08715	0.03078
3607.38	0.20462	0.04326	0.04879	0.09006	0.02895
3607.93	0.20458	0.04277	0.04967	0.08736	0.02835
3608.47	0.20736	0.04121	0.0496	0.09148	0.02899
3609.01	0.20883	0.03997	0.05154	0.09452	0.03285
3609.56	0.20711	0.03982	0.05135	0.09346	0.03518
3610.1	0.20775	0.04205	0.0521	0.0872	0.03256
3610.64	0.2112	0.04169	0.0487	0.0816	0.03123
3611.19	0.21592	0.04047	0.04723	0.0815	0.03239
3611.73	0.21516	0.04091	0.04716	0.08485	0.03316
3612.28	0.20965	0.03903	0.0457	0.087	0.03551
3612.82	0.21014	0.03787	0.04542	0.07747	0.03451
3613.36	0.20959	0.03841	0.0468	0.07408	0.0328
3613.91	0.20799	0.03899	0.04428	0.07578	0.03382
3614.45	0.20103	0.04135	0.04823	0.08685	0.03731
3614.99	0.20007	0.03885	0.04958	0.0936	0.03681
3615.54	0.20283	0.04053	0.0476	0.09165	0.03407
3616.08	0.20454	0.04196	0.04633	0.08308	0.0334
3616.63	0.20086	0.04274	0.05123	0.08468	0.03349
3617.17	0.19901	0.04472	0.05183	0.09369	0.03669
3617.71	0.19711	0.04559	0.05383	0.1019	0.03312
3618.26	0.19874	0.0421	0.05437	0.09604	0.03158
3618.8	0.20185	0.04097	0.05254	0.08653	0.03253
3619.35	0.20687	0.04157	0.05676	0.07737	0.03026
3619.89	0.21179	0.03952	0.05392	0.07755	0.02979
3620.44	0.21747	0.04046	0.05391	0.08014	0.03271
3620.98	0.21596	0.03786	0.05281	0.07571	0.03532
3621.52	0.21128	0.03761	0.05041	0.07137	0.03478
3622.07	0.20846	0.04001	0.04718	0.07585	0.03675
3622.61	0.20919	0.04097	0.04463	0.08191	0.03733
3623.16	0.20515	0.04067	0.04305	0.08246	0.03585
3623.7	0.19875	0.04062	0.04114	0.08488	0.03535
3624.25	0.20001	0.03993	0.04605	0.08285	0.03639
3624.79	0.19733	0.04124	0.04914	0.08153	0.03424
3625.34	0.20778	0.04049	0.04613	0.0879	0.03122
3625.88	0.21056	0.04166	0.04344	0.08661	0.03131
3626.42	0.20523	0.04461	0.04392	0.08382	0.03076
3626.97	0.20834	0.04419	0.04774	0.07995	0.03147
3627.51	0.21331	0.04369	0.0504	0.07701	0.03158
3628.06	0.21617	0.04291	0.05264	0.07339	0.0298
3628.6	0.20743	0.04164	0.05137	0.07274	0.02877
3629.15	0.20695	0.0407	0.04776	0.0741	0.02967
3629.69	0.21036	0.04069	0.04936	0.07963	0.03047
3630.24	0.21061	0.04129	0.04466	0.08836	0.02889
3630.78	0.21012	0.04015	0.03983	0.08997	0.02941
3631.33	0.204	0.03787	0.03639	0.08527	0.0296
3631.87	0.2026	0.03626	0.0418	0.08375	0.03043
3632.42	0.20816	0.04004	0.04713	0.09282	0.03081
3632.96	0.21025	0.04082	0.04798	0.09589	0.0314
3633.51	0.20849	0.0405	0.04839	0.09171	0.03012
3634.06	0.21096	0.04219	0.05122	0.08294	0.03093
3634.6	0.21489	0.04187	0.04995	0.07386	0.03453
3635.15	0.20883	0.04061	0.0471	0.07547	0.03536
3635.69	0.20238	0.04101	0.04762	0.07862	0.03614
3636.24	0.20512	0.04358	0.04405	0.08411	0.03511
3636.78	0.20455	0.04457	0.04461	0.08788	0.03486
3637.33	0.20972	0.04239	0.04458	0.08546	0.03183
3637.87	0.21193	0.04283	0.04348	0.08059	0.03006
3638.42	0.20555	0.04335	0.04192	0.07595	0.03368
3638.96	0.20883	0.04227	0.04165	0.07806	0.03235
3639.51	0.21058	0.04148	0.04585	0.07917	0.03303
3640.06	0.20906	0.04237	0.04754	0.07722	0.03364
3640.6	0.20332	0.03896	0.04468	0.07715	0.03427
3641.15	0.20245	0.04001	0.04497	0.07975	0.03392
3641.69	0.19917	0.04097	0.04442	0.08534	0.03174
3642.24	0.2047	0.03983	0.04561	0.08445	0.03007
3642.79	0.20617	0.04101	0.04253	0.0779	0.0304
3643.33	0.1969	0.04263	0.04175	0.07256	0.03044
3643.88	0.19005	0.04318	0.04476	0.07281	0.03045
3644.42	0.18529	0.04208	0.04474	0.07751	0.03439
3644.97	0.1869	0.04347	0.0455	0.07995	0.03235
3645.52	0.18483	0.04306	0.04929	0.07887	0.03753
3646.06	0.18531	0.04387	0.05263	0.0797	0.04123
3646.61	0.20333	0.04238	0.05544	0.08126	0.03868
3647.15	0.22072	0.04268	0.05235	0.08323	0.03866
3647.7	0.22337	0.0418	0.04943	0.08453	0.03609
3648.25	0.21686	0.04172	0.0471	0.08484	0.03504
3648.79	0.21018	0.03966	0.05077	0.08398	0.03749
3649.34	0.21182	0.04025	0.05307	0.07941	0.03524
3649.89	0.20973	0.03899	0.05307	0.08685	0.03563
3650.43	0.20481	0.03783	0.05332	0.09257	0.03796
3650.98	0.20924	0.03789	0.05123	0.0909	0.03646
3651.53	0.21642	0.03893	0.05349	0.08444	0.03553
3652.07	0.21423	0.03909	0.05491	0.08002	0.03366
3652.62	0.21176	0.03725	0.05341	0.07934	0.03191
3653.17	0.21021	0.03884	0.04694	0.07556	0.03321
3653.71	0.20555	0.04038	0.04349	0.07457	0.03913
3654.26	0.19763	0.0426	0.04355	0.07571	0.0381
3654.81	0.20123	0.04238	0.04559	0.07965	0.03311
3655.35	0.20503	0.04411	0.04897	0.07813	0.03027
3655.9	0.19972	0.04391	0.04749	0.07828	0.02816
3656.45	0.19981	0.04197	0.0431	0.0795	0.02899
3657	0.20458	0.03911	0.03941	0.08602	0.02921
3657.54	0.20746	0.04089	0.04392	0.08272	0.03057
3658.09	0.20935	0.04024	0.0456	0.07663	0.03016
3658.64	0.20509	0.03967	0.04676	0.07569	0.03107
3659.18	0.20119	0.0415	0.04572	0.07701	0.02873
3659.73	0.19366	0.04034	0.04779	0.07726	0.03116
3660.28	0.19998	0.03791	0.04706	0.08304	0.03058
3660.83	0.20252	0.03755	0.04423	0.08814	0.03443
3661.37	0.20646	0.03825	0.04271	0.08497	0.0335
3661.92	0.2112	0.0379	0.04504	0.08515	0.03343
3662.47	0.21188	0.0389	0.0439	0.084	0.03119
3663.02	0.21291	0.04025	0.04178	0.08421	0.03244
3663.56	0.21443	0.04075	0.04171	0.07976	0.03344
3664.11	0.20764	0.03793	0.04438	0.07898	0.03537
3664.66	0.20291	0.03652	0.04439	0.08135	0.03409
3665.21	0.20611	0.03813	0.03994	0.07991	0.03083
3665.75	0.20453	0.03828	0.04117	0.07884	0.03082
3666.3	0.19797	0.03786	0.04504	0.084	0.03022
3666.85	0.19521	0.03982	0.05041	0.08658	0.0313
3667.4	0.19967	0.04324	0.04965	0.08565	0.03076
3667.94	0.20318	0.04305	0.04716	0.08517	0.03181
3668.49	0.19458	0.03914	0.04817	0.09003	0.03512
3669.04	0.18752	0.0385	0.0545	0.08565	0.03314
3669.59	0.19566	0.04055	0.05388	0.08467	0.03033
3670.14	0.20499	0.04204	0.04767	0.07762	0.03297
3670.68	0.20317	0.04214	0.04366	0.07991	0.03245
3671.23	0.20094	0.04539	0.04477	0.07915	0.0316
3671.78	0.20532	0.04461	0.04766	0.08372	0.03291
3672.33	0.20142	0.042	0.04851	0.08412	0.03503
3672.88	0.20283	0.04538	0.04498	0.08154	0.03686
3673.42	0.20383	0.04371	0.04591	0.07875	0.04171
3673.97	0.20272	0.04064	0.04952	0.07668	0.04036
3674.52	0.20438	0.03846	0.04796	0.07809	0.03866
3675.07	0.21688	0.03857	0.05183	0.07768	0.03717
3675.62	0.21615	0.03936	0.05309	0.07913	0.03437
3676.17	0.21219	0.03882	0.05482	0.08045	0.03136
3676.72	0.20533	0.04055	0.05575	0.08102	0.03074
3677.26	0.2024	0.04311	0.0547	0.08841	0.0341
3677.81	0.2001	0.04219	0.05421	0.08454	0.03632
3678.36	0.19402	0.03964	0.05191	0.08606	0.03563
3678.91	0.20279	0.03724	0.04957	0.08858	0.03439
3679.46	0.20872	0.03685	0.04786	0.09057	0.0321
3680.01	0.20207	0.0361	0.04739	0.09039	0.02888
3680.56	0.20782	0.03489	0.04888	0.08615	0.02817
3681.1	0.20844	0.03749	0.04854	0.0862	0.02925
3681.65	0.20501	0.03949	0.05137	0.08331	0.0277
3682.2	0.20546	0.0383	0.05182	0.08132	0.03134
3682.75	0.20568	0.03762	0.04956	0.08092	0.03364
3683.3	0.20508	0.03997	0.04599	0.07839	0.03171
3683.85	0.2026	0.03985	0.0453	0.08503	0.0329
3684.4	0.19971	0.04016	0.04814	0.09097	0.03363
3684.95	0.20029	0.03799	0.04734	0.0883	0.03797
3685.5	0.19687	0.03727	0.04687	0.08836	0.03424
3686.05	0.19584	0.03982	0.0467	0.08968	0.03254
3686.6	0.20491	0.04112	0.05037	0.09062	0.03352
3687.14	0.20438	0.03979	0.04946	0.08648	0.03382
3687.69	0.2005	0.03855	0.04947	0.08779	0.0369
3688.24	0.19182	0.0394	0.05425	0.08626	0.03855
3688.79	0.19506	0.03953	0.05705	0.09091	0.042
3689.34	0.20015	0.03875	0.04984	0.09565	0.04075
3689.89	0.20328	0.0407	0.04561	0.10611	0.04059
3690.44	0.20278	0.04127	0.04354	0.09931	0.03691
3690.99	0.19474	0.04304	0.04459	0.09222	0.03342
3691.54	0.19532	0.04189	0.04681	0.0933	0.03412
3692.09	0.19466	0.0411	0.04861	0.08674	0.03157
3692.64	0.1982	0.04099	0.0443	0.08006	0.03255
3693.19	0.20426	0.04196	0.04613	0.0797	0.03404
3693.74	0.20327	0.04125	0.04792	0.07558	0.03207
3694.29	0.19695	0.0409	0.04703	0.07832	0.03331
3694.84	0.204	0.0392	0.04414	0.08274	0.03692
3695.39	0.20616	0.03997	0.04304	0.08645	0.03591
3695.94	0.204	0.03957	0.04299	0.08588	0.03357
3696.49	0.20179	0.03795	0.04516	0.0863	0.02991
3697.04	0.19631	0.03941	0.04728	0.08335	0.02937
3697.59	0.1939	0.03859	0.04445	0.07881	0.03191
3698.14	0.19332	0.03907	0.04683	0.08331	0.03224
3698.69	0.19023	0.03895	0.04745	0.08232	0.03494
3699.24	0.19168	0.03992	0.0463	0.07809	0.03624
3699.79	0.2023	0.03953	0.04624	0.08224	0.03408
3700.34	0.2038	0.04015	0.04967	0.08511	0.03593
3700.89	0.20332	0.04103	0.04778	0.08728	0.03529
3701.44	0.20783	0.03953	0.04257	0.08229	0.03746
3701.99	0.20931	0.03861	0.04379	0.08688	0.03512
3702.54	0.20934	0.03812	0.04714	0.09484	0.03097
3703.09	0.20037	0.03958	0.04923	0.0922	0.03054
3703.64	0.19175	0.03951	0.05136	0.09034	0.03079
3704.19	0.18753	0.03903	0.05017	0.09206	0.03207
3704.74	0.19175	0.03887	0.04858	0.09011	0.03393
3705.29	0.1972	0.03721	0.04912	0.08536	0.03331
3705.84	0.19793	0.03728	0.04845	0.08535	0.0348
3706.39	0.19267	0.03707	0.04951	0.08452	0.03436
3706.95	0.18816	0.03741	0.04828	0.0917	0.03119
3707.5	0.19132	0.03627	0.04896	0.09149	0.03281
3708.05	0.18872	0.03747	0.0507	0.08858	0.03769
3708.6	0.19155	0.03607	0.05253	0.08056	0.03881
3709.15	0.19236	0.03743	0.04836	0.07885	0.03852
3709.7	0.19532	0.03764	0.0464	0.08718	0.03794
3710.25	0.1946	0.03824	0.04453	0.08485	0.04039
3710.8	0.19661	0.03867	0.04275	0.08473	0.03679
3711.35	0.2001	0.03958	0.04717	0.0846	0.03351
3711.9	0.20042	0.03768	0.05159	0.08175	0.03219
3712.46	0.20681	0.03845	0.05134	0.0826	0.03331
3713.01	0.20512	0.03699	0.04988	0.08667	0.03152
3713.56	0.20255	0.03764	0.0489	0.09061	0.03081
3714.11	0.20262	0.03819	0.0504	0.08475	0.0316
3714.66	0.1989	0.03917	0.04756	0.08916	0.03224
3715.21	0.19479	0.04009	0.04993	0.09515	0.03644
3715.76	0.1988	0.04238	0.0492	0.08746	0.03578
3716.31	0.20657	0.04045	0.04803	0.08225	0.03454
3716.87	0.20723	0.03926	0.04595	0.07793	0.03396
3717.42	0.19608	0.03917	0.04837	0.07621	0.03133
3717.97	0.1929	0.03785	0.04793	0.07943	0.03022
3718.52	0.19167	0.04063	0.0519	0.07932	0.02977
3719.07	0.18973	0.04109	0.04999	0.07913	0.02837
3719.62	0.19288	0.03824	0.04897	0.07953	0.02688
3720.18	0.19269	0.03639	0.04895	0.07795	0.02716
3720.73	0.19351	0.03837	0.04757	0.07836	0.02767
3721.28	0.19233	0.03963	0.05073	0.08406	0.02779
3721.83	0.18901	0.03872	0.05363	0.08245	0.03168
3722.38	0.19775	0.03773	0.0509	0.07874	0.03156
3722.94	0.19968	0.03695	0.0521	0.07936	0.03112
3723.49	0.20154	0.03804	0.04971	0.08405	0.03033
3724.04	0.19351	0.03781	0.0461	0.09229	0.03414
3724.59	0.19215	0.03549	0.04591	0.10327	0.03496
3725.14	0.18969	0.03512	0.04493	0.09251	0.03232
3725.7	0.18911	0.03721	0.04442	0.08316	0.03004
3726.25	0.20053	0.03695	0.04148	0.08195	0.02885
3726.8	0.20062	0.03536	0.04128	0.09131	0.02926
3727.35	0.19946	0.03334	0.04189	0.09118	0.03215
3727.9	0.20319	0.03413	0.03923	0.0826	0.03215
3728.46	0.20139	0.0353	0.03957	0.082	0.03329
3729.01	0.20118	0.03823	0.04026	0.07809	0.03214
3729.56	0.20362	0.03967	0.03982	0.07106	0.03281
3730.11	0.20461	0.03945	0.04374	0.07316	0.02933
3730.67	0.19753	0.03901	0.04287	0.07308	0.0299
3731.22	0.18613	0.03715	0.0442	0.07869	0.03016
3731.77	0.19488	0.03552	0.04362	0.07792	0.03038
3732.32	0.1989	0.03877	0.04225	0.09	0.03081
3732.88	0.19966	0.03802	0.04389	0.08999	0.03151
3733.43	0.1982	0.03688	0.04489	0.08507	0.03027
3733.98	0.19067	0.03614	0.04258	0.08026	0.03169
3734.54	0.19346	0.03729	0.04437	0.07557	0.03421
3735.09	0.19197	0.03709	0.04611	0.0758	0.03495
3735.64	0.19091	0.038	0.04287	0.08485	0.03716
3736.19	0.18997	0.03685	0.04077	0.09175	0.03809
3736.75	0.19408	0.03496	0.04611	0.09616	0.03761
3737.3	0.19155	0.03641	0.04855	0.09422	0.03316
3737.85	0.1874	0.0382	0.04843	0.09192	0.0314
3738.41	0.18872	0.03793	0.04755	0.09141	0.02938
3738.96	0.18563	0.03528	0.05161	0.08994	0.02916
3739.51	0.18475	0.03608	0.04678	0.09013	0.03189
3740.07	0.17777	0.03704	0.04498	0.09712	0.0293
3740.62	0.17255	0.03628	0.04389	0.10928	0.03451
3741.17	0.17912	0.03742	0.04721	0.11616	0.03797
3741.73	0.18714	0.03858	0.04731	0.11494	0.04433
3742.28	0.19002	0.04131	0.04761	0.10399	0.04352
3742.83	0.18669	0.0424	0.04575	0.09325	0.03974
3743.39	0.18359	0.0402	0.04585	0.08853	0.03388
3743.94	0.18724	0.04157	0.04731	0.09003	0.03234
3744.49	0.19185	0.04103	0.04357	0.08978	0.03352
3745.05	0.19358	0.03855	0.04506	0.09819	0.03227
3745.6	0.19242	0.03865	0.04492	0.09892	0.03313
3746.15	0.18505	0.03981	0.04494	0.1025	0.03077
3746.71	0.18769	0.03872	0.04223	0.10572	0.0257
3747.26	0.18901	0.03939	0.03974	0.102	0.02656
3747.82	0.19313	0.03848	0.041	0.0975	0.02742
3748.37	0.19519	0.03718	0.04296	0.10176	0.02623
3748.92	0.19444	0.03755	0.04063	0.10369	0.02635
3749.48	0.19239	0.03833	0.03935	0.10157	0.02816
3750.03	0.19375	0.03659	0.04014	0.10217	0.02999
3750.58	0.19411	0.03614	0.04405	0.10174	0.03131
3751.14	0.20446	0.03563	0.04504	0.09983	0.03246
3751.69	0.20505	0.03656	0.04797	0.09848	0.03523
3752.25	0.19569	0.03712	0.04926	0.09575	0.0355
3752.8	0.1937	0.03774	0.04676	0.09751	0.0336
3753.36	0.20295	0.03688	0.04415	0.10431	0.02849
3753.91	0.19815	0.03617	0.04421	0.11058	0.0288
3754.46	0.19943	0.03577	0.0412	0.1094	0.03159
3755.02	0.19656	0.03601	0.03895	0.10591	0.03626
3755.57	0.1993	0.03655	0.03928	0.10276	0.03432
3756.13	0.19835	0.03772	0.04266	0.10682	0.03343
3756.68	0.19316	0.03624	0.04452	0.1167	0.03382
3757.24	0.18947	0.03708	0.04227	0.10376	0.03131
3757.79	0.19147	0.03958	0.04239	0.09568	0.03046
3758.34	0.19452	0.04569	0.0444	0.09582	0.03287
3758.9	0.19465	0.04456	0.04589	0.0917	0.03354
3759.45	0.19763	0.04391	0.04804	0.08642	0.03293
3760.01	0.19358	0.04246	0.04941	0.08468	0.03239
3760.56	0.1865	0.04161	0.05076	0.08508	0.03408
3761.12	0.18548	0.04126	0.05046	0.08795	0.0332
3761.67	0.18342	0.03962	0.05096	0.08927	0.0315
3762.23	0.18599	0.03733	0.05092	0.09121	0.02773
3762.78	0.19209	0.03676	0.05048	0.08837	0.02662
3763.34	0.19487	0.03921	0.0517	0.08909	0.02886
3763.89	0.19688	0.039	0.04789	0.08572	0.03102
3764.45	0.19625	0.03836	0.04401	0.08743	0.03742
3765	0.18891	0.0412	0.04401	0.09034	0.03972
3765.56	0.18618	0.04328	0.0475	0.09295	0.03582
3766.11	0.19151	0.04144	0.04882	0.08346	0.03387
3766.67	0.19	0.04148	0.04999	0.09002	0.03594
3767.22	0.18632	0.04017	0.05222	0.09181	0.03807
3767.78	0.19174	0.03845	0.05397	0.08836	0.03429
3768.33	0.20709	0.03686	0.0527	0.08781	0.03407
3768.89	0.20362	0.03641	0.0507	0.08449	0.03192
3769.44	0.19893	0.03846	0.05313	0.08777	0.03242
3770	0.21074	0.03778	0.05367	0.08545	0.03478
3770.56	0.21016	0.03871	0.04784	0.0874	0.03813
3771.11	0.2077	0.03665	0.04656	0.08746	0.03298
3771.67	0.20091	0.03784	0.04312	0.09028	0.03182
3772.22	0.19637	0.04086	0.04375	0.096	0.02874
3772.78	0.19789	0.0399	0.04681	0.0926	0.0275
3773.33	0.20322	0.03992	0.05203	0.08808	0.02807
3773.89	0.20748	0.03962	0.05161	0.08754	0.02985
3774.45	0.20182	0.03819	0.05028	0.09074	0.02989
3775	0.19759	0.03567	0.04799	0.08833	0.03194
3775.56	0.19178	0.03485	0.04441	0.08803	0.03361
3776.11	0.1962	0.03363	0.04794	0.08687	0.03211
3776.67	0.1904	0.03481	0.04832	0.08687	0.03098
3777.22	0.18337	0.03618	0.04698	0.09455	0.03479
3777.78	0.18092	0.03772	0.04898	0.09823	0.03501
3778.34	0.17912	0.038	0.04673	0.10046	0.03351
3778.89	0.18558	0.04044	0.04296	0.0957	0.0304
3779.45	0.1868	0.04181	0.04537	0.0982	0.0328
3780	0.18827	0.04048	0.04723	0.09816	0.03504
3780.56	0.18474	0.04077	0.04805	0.09218	0.03736
3781.12	0.18422	0.03927	0.04829	0.09082	0.04019
3781.67	0.19121	0.03878	0.04713	0.09422	0.03457
3782.23	0.20155	0.03897	0.04802	0.09917	0.02998
3782.79	0.21123	0.04002	0.04725	0.09159	0.03047
3783.34	0.20585	0.04204	0.04759	0.08651	0.032
3783.9	0.19869	0.04187	0.05142	0.09033	0.03101
3784.46	0.19714	0.03841	0.04961	0.09478	0.02929
3785.01	0.19633	0.03747	0.05173	0.08734	0.02781
3785.57	0.19617	0.03905	0.05139	0.09124	0.02754
3786.13	0.19803	0.03916	0.05081	0.09185	0.03226
3786.68	0.19657	0.03748	0.04784	0.08692	0.03523
3787.24	0.18911	0.03618	0.04857	0.08924	0.03777
3787.8	0.18768	0.0364	0.04992	0.09344	0.03901
3788.35	0.18491	0.03762	0.05145	0.08328	0.03371
3788.91	0.18269	0.03802	0.05252	0.08149	0.03177
3789.47	0.18487	0.0381	0.04749	0.08913	0.02858
3790.02	0.19224	0.03736	0.04789	0.09308	0.02853
3790.58	0.19033	0.03626	0.04693	0.09686	0.02821
3791.14	0.19431	0.03866	0.04357	0.09266	0.03008
3791.69	0.20091	0.04173	0.04372	0.08742	0.03135
3792.25	0.19942	0.04189	0.04212	0.09367	0.02864
3792.81	0.19675	0.03969	0.04271	0.0947	0.02795
3793.36	0.19797	0.03766	0.04103	0.09336	0.0269
3793.92	0.20017	0.03738	0.04188	0.09219	0.02743
3794.48	0.19046	0.03724	0.04653	0.09213	0.02787
3795.04	0.19189	0.03551	0.0449	0.0876	0.02782
3795.59	0.19234	0.035	0.04294	0.08516	0.02996
3796.15	0.18956	0.03319	0.0428	0.08546	0.02884
3796.71	0.18643	0.03586	0.04507	0.0849	0.02743
3797.27	0.18319	0.03791	0.04387	0.08988	0.02632
3797.82	0.1822	0.03717	0.04608	0.08998	0.02535
3798.38	0.18153	0.03776	0.04651	0.09004	0.02791
3798.94	0.18068	0.03648	0.04438	0.08609	0.02794
3799.5	0.19096	0.03583	0.04474	0.08729	0.03048
3800.05	0.19292	0.03823	0.04615	0.08989	0.03264
3800.61	0.18872	0.03926	0.0447	0.09691	0.03407
3801.17	0.1971	0.03852	0.0438	0.09659	0.03414
3801.73	0.20107	0.04014	0.05007	0.0841	0.03217
3802.28	0.20149	0.03883	0.05056	0.07925	0.03443
3802.84	0.20162	0.03606	0.04651	0.08297	0.03596
3803.4	0.19654	0.03714	0.04469	0.08469	0.03419
3803.96	0.19262	0.03699	0.04325	0.0876	0.03385
3804.52	0.19321	0.03627	0.04081	0.09184	0.03077
3805.07	0.19148	0.03773	0.03945	0.08809	0.03159
3805.63	0.18991	0.03905	0.04197	0.08836	0.03158
3806.19	0.18755	0.0389	0.044	0.09276	0.03079
3806.75	0.18558	0.03866	0.04107	0.09227	0.02894
3807.31	0.18434	0.03859	0.04268	0.09916	0.02852
3807.87	0.18424	0.0357	0.04472	0.09772	0.02829
3808.42	0.18526	0.03488	0.04802	0.09605	0.02645
3808.98	0.18279	0.036	0.04918	0.0886	0.02718
3809.54	0.18351	0.03734	0.0466	0.08571	0.02826
3810.1	0.18358	0.03553	0.05235	0.09018	0.03243
3810.66	0.1853	0.03503	0.0536	0.08708	0.03159
3811.22	0.19018	0.03485	0.05119	0.08583	0.03277
3811.77	0.19732	0.03705	0.04881	0.08471	0.03549
3812.33	0.19737	0.03885	0.04472	0.09099	0.03246
3812.89	0.19756	0.04127	0.04295	0.08804	0.02878
3813.45	0.19461	0.04129	0.04629	0.08669	0.02644
3814.01	0.18772	0.03986	0.04619	0.08422	0.02629
3814.57	0.1889	0.03865	0.05097	0.08578	0.02555
3815.13	0.18992	0.03681	0.05095	0.09406	0.02588
3815.68	0.19092	0.03677	0.04727	0.09165	0.03103
3816.24	0.19382	0.03886	0.04431	0.09374	0.03092
3816.8	0.19425	0.03956	0.04304	0.09577	0.02912
3817.36	0.19056	0.03989	0.04299	0.09504	0.02847
3817.92	0.19287	0.03814	0.04489	0.0974	0.02753
3818.48	0.18786	0.03681	0.04346	0.09779	0.02803
3819.04	0.1816	0.03826	0.04412	0.10402	0.03081
3819.6	0.1843	0.03699	0.04565	0.10856	0.02733
3820.16	0.1822	0.03588	0.04618	0.10244	0.02761
3820.72	0.17801	0.03593	0.04393	0.09624	0.02789
3821.27	0.18138	0.03714	0.04182	0.08795	0.02784
3821.83	0.17808	0.03814	0.04702	0.0902	0.02934
3822.39	0.18245	0.03912	0.05116	0.09346	0.03037
3822.95	0.19	0.03656	0.04871	0.09517	0.02928
3823.51	0.19252	0.03475	0.04677	0.09432	0.02898
3824.07	0.18392	0.03468	0.04434	0.10605	0.03154
3824.63	0.17823	0.0362	0.0418	0.11134	0.03067
3825.19	0.17374	0.03748	0.04199	0.10929	0.02843
3825.75	0.17315	0.03825	0.04073	0.11122	0.02707
3826.31	0.17758	0.03781	0.04217	0.10668	0.02686
3826.87	0.17624	0.03935	0.04167	0.10518	0.03164
3827.43	0.18092	0.0373	0.04537	0.1048	0.03562
3827.99	0.18136	0.03561	0.04943	0.11035	0.03248
3828.55	0.18179	0.03625	0.05005	0.11813	0.02845
3829.11	0.18328	0.03701	0.04611	0.11423	0.02774
3829.67	0.18585	0.03904	0.04621	0.10811	0.0325
3830.23	0.1869	0.03764	0.04558	0.10319	0.0331
3830.79	0.1922	0.03721	0.04777	0.10705	0.03317
3831.35	0.1965	0.03722	0.04949	0.11028	0.03086
3831.91	0.19185	0.03503	0.04779	0.11179	0.02891
3832.47	0.18589	0.03407	0.04496	0.11354	0.02973
3833.03	0.18616	0.03554	0.04113	0.11759	0.03151
3833.59	0.18419	0.03726	0.04165	0.12811	0.03181
3834.15	0.19585	0.03792	0.04329	0.12361	0.03057
3834.71	0.1953	0.03575	0.04326	0.11797	0.02862
3835.27	0.19055	0.03605	0.04384	0.1088	0.02944
3835.83	0.19499	0.03697	0.04584	0.10881	0.02715
3836.39	0.19506	0.03738	0.04464	0.10497	0.02673
3836.95	0.18598	0.03656	0.04134	0.1101	0.026
3837.51	0.18587	0.03821	0.03803	0.1133	0.02893
3838.07	0.19021	0.03687	0.03997	0.10678	0.03087
3838.63	0.19283	0.03635	0.04209	0.0992	0.02931
3839.19	0.18843	0.03514	0.04002	0.10016	0.02615
3839.75	0.18236	0.03469	0.03934	0.10061	0.02553
3840.31	0.18476	0.03534	0.03956	0.0973	0.02861
3840.87	0.18381	0.03697	0.04235	0.09702	0.02859
3841.43	0.18336	0.03846	0.04394	0.10163	0.02941
3841.99	0.18345	0.03805	0.04735	0.10083	0.02724
3842.55	0.18629	0.03601	0.04786	0.10071	0.02695
3843.12	0.18572	0.03397	0.04612	0.09823	0.0266
3843.68	0.17953	0.03727	0.04376	0.09993	0.02534
3844.24	0.18051	0.03983	0.04367	0.09836	0.02516
3844.8	0.17481	0.03658	0.0423	0.10129	0.02433
3845.36	0.17868	0.03448	0.04048	0.10544	0.02606
3845.92	0.17625	0.0352	0.04169	0.0997	0.02524
3846.48	0.17531	0.03667	0.04122	0.09709	0.02529
3847.04	0.18116	0.03615	0.04168	0.09596	0.02608
3847.6	0.18325	0.03626	0.04057	0.10366	0.02835
3848.16	0.1867	0.03653	0.04273	0.10341	0.03247
3848.73	0.18869	0.03762	0.04313	0.10383	0.03446
3849.29	0.18546	0.03684	0.04349	0.10058	0.03259
3849.85	0.18195	0.03795	0.04432	0.09596	0.0317
3850.41	0.17677	0.03847	0.0481	0.09065	0.02903
3850.97	0.1857	0.03713	0.0486	0.08642	0.02779
3851.53	0.18484	0.03673	0.04663	0.09655	0.02888
3852.09	0.17903	0.03811	0.04326	0.10267	0.02849
3852.65	0.17352	0.03549	0.04063	0.09996	0.03166
3853.22	0.177	0.03384	0.03828	0.09239	0.03032
3853.78	0.17873	0.03491	0.04032	0.08586	0.02994
3854.34	0.17636	0.03841	0.04345	0.07862	0.03242
3854.9	0.17249	0.03599	0.04216	0.0824	0.0319
3855.46	0.1693	0.0362	0.04028	0.08394	0.03338
3856.02	0.17305	0.0356	0.04114	0.08527	0.03533
3856.59	0.17029	0.03424	0.04305	0.08774	0.03341
3857.15	0.17602	0.03584	0.04147	0.09354	0.03211
3857.71	0.1819	0.03714	0.0409	0.09973	0.03056
3858.27	0.18542	0.03715	0.03994	0.10223	0.03148
3858.83	0.18557	0.03782	0.0432	0.09805	0.03158
3859.4	0.18172	0.03571	0.04282	0.0919	0.033
3859.96	0.183	0.03319	0.04418	0.09142	0.03148
3860.52	0.18447	0.03446	0.04296	0.08863	0.02889
3861.08	0.18909	0.03384	0.03965	0.08478	0.02984
3861.64	0.19073	0.03505	0.04047	0.08001	0.03282
3862.21	0.19643	0.03607	0.04239	0.08037	0.03298
3862.77	0.1926	0.03792	0.04409	0.08402	0.03221
3863.33	0.19587	0.0391	0.04208	0.08903	0.03437
3863.89	0.19338	0.03946	0.04165	0.09361	0.03376
3864.46	0.19299	0.03787	0.04186	0.09545	0.03104
3865.02	0.19513	0.03729	0.0448	0.09593	0.02739
3865.58	0.18392	0.03751	0.04877	0.09342	0.02658
3866.14	0.17802	0.0389	0.04868	0.09883	0.02825
3866.71	0.18929	0.03872	0.04493	0.10506	0.02966
3867.27	0.18782	0.03966	0.04309	0.10132	0.02937
3867.83	0.18356	0.03778	0.04188	0.10055	0.02914
3868.39	0.18627	0.03617	0.04324	0.10308	0.0299
3868.96	0.18667	0.0368	0.04087	0.10052	0.03003
3869.52	0.18076	0.03603	0.04024	0.10246	0.03123
3870.08	0.17943	0.03488	0.04065	0.10095	0.03432
3870.64	0.18541	0.03695	0.04325	0.09163	0.03254
3871.21	0.18549	0.03768	0.04546	0.09499	0.02999
3871.77	0.18288	0.03767	0.04359	0.09383	0.0314
3872.33	0.17746	0.03642	0.04513	0.08745	0.03515
3872.9	0.18051	0.03449	0.04381	0.08989	0.03369
3873.46	0.18942	0.03399	0.04188	0.09499	0.02902
3874.02	0.19057	0.03596	0.04677	0.09942	0.02833
3874.58	0.19111	0.03611	0.04688	0.0994	0.02578
3875.15	0.18721	0.03515	0.04559	0.09294	0.02562
3875.71	0.17758	0.03667	0.04581	0.08913	0.02619
3876.27	0.17072	0.03683	0.04365	0.08793	0.02746
3876.84	0.17154	0.03689	0.04261	0.08783	0.02706
3877.4	0.17692	0.03586	0.04289	0.09049	0.02835
3877.96	0.17774	0.03473	0.04077	0.08619	0.03273
3878.53	0.18069	0.03417	0.03852	0.08063	0.03161
3879.09	0.18263	0.03487	0.03848	0.08618	0.0289
3879.65	0.18709	0.03442	0.04347	0.0859	0.02908
3880.22	0.18531	0.03868	0.04503	0.07923	0.03415
3880.78	0.18313	0.04106	0.04382	0.08241	0.03418
3881.35	0.18616	0.03884	0.04423	0.08256	0.03625
3881.91	0.18878	0.04098	0.04319	0.08005	0.0386
3882.47	0.18815	0.04312	0.04487	0.07859	0.03491
3883.04	0.18567	0.04387	0.04278	0.08496	0.03401
3883.6	0.18528	0.04043	0.04421	0.08722	0.03213
3884.16	0.19002	0.0387	0.04398	0.08611	0.03168
3884.73	0.18691	0.03628	0.04421	0.07746	0.03019
3885.29	0.18376	0.03431	0.04359	0.08154	0.02806
3885.86	0.18987	0.03702	0.04155	0.08069	0.02599
3886.42	0.1908	0.03561	0.03994	0.08168	0.03085
3886.98	0.18842	0.03483	0.0433	0.08004	0.03384
3887.55	0.18842	0.03376	0.04449	0.0822	0.03144
3888.11	0.18469	0.03245	0.04487	0.08015	0.02945
3888.68	0.18169	0.03128	0.04555	0.07762	0.03062
3889.24	0.17465	0.03349	0.04447	0.06977	0.03166
3889.8	0.17739	0.03641	0.04208	0.06904	0.03209
3890.37	0.17271	0.03553	0.04338	0.0787	0.03015
3890.93	0.16789	0.03388	0.04275	0.07853	0.02911
3891.5	0.17429	0.03346	0.04331	0.08328	0.02796
3892.06	0.18287	0.03389	0.04354	0.08777	0.02948
3892.63	0.18329	0.03477	0.04286	0.08558	0.03067
3893.19	0.17844	0.035	0.04326	0.08314	0.02828
3893.75	0.18348	0.03503	0.04369	0.0767	0.02722
3894.32	0.17918	0.03325	0.04581	0.07753	0.02904
3894.88	0.18341	0.03319	0.04554	0.08427	0.03026
3895.45	0.18946	0.03274	0.04343	0.08532	0.02704
3896.01	0.18177	0.0327	0.04237	0.08415	0.02539
3896.58	0.17315	0.03349	0.03776	0.09097	0.02524
3897.14	0.1711	0.03311	0.04085	0.091	0.02959
3897.71	0.18019	0.03346	0.04305	0.0873	0.02967
3898.27	0.18158	0.03305	0.04153	0.0884	0.02772
3898.84	0.1779	0.03488	0.04317	0.08929	0.02921
3899.4	0.17376	0.03489	0.04695	0.09141	0.0288
3899.97	0.17791	0.03714	0.04679	0.094	0.0282
3900.53	0.18383	0.03703	0.04411	0.08868	0.02773
3901.1	0.1811	0.03653	0.04082	0.09767	0.02653
3901.66	0.17858	0.03664	0.04234	0.10046	0.03095
3902.23	0.18243	0.0381	0.04481	0.0946	0.0293
3902.79	0.17325	0.03653	0.04418	0.09801	0.02955
3903.36	0.17249	0.03496	0.04271	0.09801	0.02877
3903.92	0.18341	0.03431	0.04286	0.09698	0.02535
3904.49	0.18692	0.03686	0.04416	0.09472	0.02367
3905.05	0.1865	0.03569	0.04495	0.08972	0.02625
3905.62	0.18508	0.03671	0.04474	0.0825	0.02741
3906.18	0.18072	0.0349	0.04458	0.08561	0.02698
3906.75	0.17877	0.03631	0.04182	0.08738	0.02715
3907.31	0.17412	0.03654	0.04149	0.08671	0.02746
3907.88	0.17406	0.03441	0.04247	0.08725	0.02709
3908.45	0.16445	0.03321	0.04333	0.0867	0.02807
3909.01	0.16083	0.03353	0.04135	0.09229	0.02744
3909.58	0.16611	0.03208	0.04123	0.10297	0.02722
3910.14	0.17788	0.02854	0.04113	0.09533	0.02836
3910.71	0.17988	0.02895	0.04295	0.09639	0.02718
3911.27	0.1829	0.03344	0.04523	0.10167	0.02889
3911.84	0.18355	0.0341	0.04544	0.09449	0.03114
3912.41	0.17923	0.03638	0.04393	0.09433	0.03215
3912.97	0.1803	0.03577	0.04288	0.09559	0.03049
3913.54	0.1823	0.03514	0.04271	0.09513	0.03119
3914.1	0.18184	0.03724	0.04292	0.09558	0.03249
3914.67	0.18081	0.03776	0.04117	0.0944	0.03085
3915.23	0.18364	0.0368	0.04497	0.09604	0.03102
3915.8	0.18203	0.0368	0.04192	0.09777	0.02983
3916.37	0.1795	0.03899	0.04205	0.09348	0.02709
3916.93	0.1829	0.03724	0.04323	0.08869	0.02994
3917.5	0.18291	0.03538	0.03882	0.08782	0.02988
3918.07	0.17593	0.03403	0.03921	0.08722	0.02923
3918.63	0.1768	0.03363	0.04646	0.08531	0.02619
3919.2	0.17517	0.03545	0.04954	0.09134	0.02508
3919.76	0.17293	0.03537	0.04353	0.08893	0.02735
3920.33	0.17611	0.03445	0.04006	0.09099	0.02652
3920.9	0.17808	0.0356	0.0399	0.08817	0.02741
3921.46	0.17848	0.03535	0.03833	0.09091	0.03113
3922.03	0.17683	0.03504	0.03979	0.09812	0.03184
3922.6	0.17336	0.03569	0.03906	0.09821	0.02924
3923.16	0.16677	0.03392	0.04009	0.10348	0.02701
3923.73	0.16996	0.03353	0.04255	0.10683	0.02813
3924.3	0.16523	0.03338	0.04273	0.10268	0.02929
3924.86	0.16458	0.03586	0.0414	0.09897	0.03006
3925.43	0.17078	0.03539	0.04286	0.10214	0.03262
3926	0.17218	0.03263	0.04238	0.09992	0.03117
3926.56	0.17599	0.03155	0.04124	0.09697	0.02866
3927.13	0.17211	0.03363	0.04251	0.09303	0.02788
3927.7	0.17709	0.03483	0.03881	0.08947	0.02765
3928.27	0.17672	0.03521	0.04175	0.09475	0.03114
3928.83	0.17471	0.03414	0.04393	0.10109	0.02807
3929.4	0.17648	0.03039	0.04504	0.104	0.02701
3929.97	0.17792	0.03044	0.04597	0.10191	0.02711
3930.53	0.17437	0.03138	0.04314	0.09009	0.02927
3931.1	0.17309	0.03182	0.04361	0.09082	0.0287
3931.67	0.17878	0.03326	0.04345	0.09515	0.03016
3932.24	0.17927	0.03243	0.04251	0.09625	0.03057
3932.8	0.18294	0.03211	0.04405	0.09407	0.0342
3933.37	0.17676	0.03302	0.04298	0.0847	0.0344
3933.94	0.17297	0.03407	0.04218	0.08148	0.0329
3934.5	0.16998	0.03232	0.04109	0.08842	0.0296
3935.07	0.17529	0.03242	0.04115	0.09502	0.03262
3935.64	0.17368	0.03174	0.04285	0.09368	0.03243
3936.21	0.17102	0.03059	0.04246	0.09321	0.03383
3936.77	0.16433	0.03218	0.04465	0.09925	0.03387
3937.34	0.16229	0.03285	0.04617	0.09853	0.0299
3937.91	0.17212	0.03179	0.04322	0.09581	0.02642
3938.48	0.17073	0.0313	0.04103	0.09252	0.02336
3939.05	0.16944	0.03303	0.04277	0.09405	0.02221
3939.61	0.16685	0.03276	0.04236	0.0885	0.02186
3940.18	0.17001	0.03252	0.04107	0.088	0.0216
3940.75	0.17293	0.03246	0.03847	0.08912	0.02372
3941.32	0.17306	0.03191	0.03664	0.09088	0.02506
3941.88	0.1742	0.03304	0.03691	0.08966	0.02446
3942.45	0.1774	0.03409	0.03759	0.08926	0.02578
3943.02	0.18347	0.03375	0.03856	0.0847	0.02579
3943.59	0.18242	0.03325	0.0403	0.08469	0.02889
3944.16	0.18257	0.03123	0.04267	0.08992	0.0336
3944.73	0.19021	0.03165	0.04395	0.09402	0.02841
3945.29	0.18976	0.03105	0.04282	0.09885	0.02744
3945.86	0.18374	0.03195	0.04293	0.10645	0.02819
3946.43	0.18454	0.03262	0.0437	0.0989	0.02629
3947	0.18943	0.03355	0.04308	0.0915	0.02308
3947.57	0.18368	0.03269	0.04043	0.0922	0.02654
3948.14	0.17524	0.03264	0.03902	0.08833	0.02862
3948.7	0.1719	0.03105	0.03975	0.08908	0.03381
3949.27	0.16861	0.02992	0.04012	0.0957	0.03379
3949.84	0.168	0.02871	0.04091	0.09503	0.0295
3950.41	0.17717	0.03083	0.03831	0.10059	0.02891
3950.98	0.18315	0.03263	0.03932	0.10137	0.03105
3951.55	0.18877	0.03311	0.04352	0.10526	0.03063
3952.12	0.18472	0.03365	0.04208	0.10052	0.03005
3952.68	0.18614	0.03366	0.03777	0.09227	0.03003
3953.25	0.18123	0.03299	0.03726	0.09279	0.02878
3953.82	0.17682	0.03185	0.03657	0.09623	0.02957
3954.39	0.17037	0.03157	0.03681	0.09643	0.03102
3954.96	0.17018	0.03044	0.03643	0.09298	0.02794
3955.53	0.17446	0.0314	0.03806	0.09049	0.02865
3956.1	0.17467	0.03145	0.04031	0.08425	0.0298
3956.67	0.17839	0.03143	0.04315	0.08375	0.03133
3957.24	0.17364	0.03104	0.0426	0.08727	0.03044
3957.8	0.17222	0.03178	0.04774	0.09196	0.02736
3958.37	0.17749	0.03447	0.04776	0.09291	0.02728
3958.94	0.17372	0.0363	0.04689	0.08906	0.02405
3959.51	0.16713	0.03518	0.0465	0.08146	0.02633
3960.08	0.16985	0.0322	0.04599	0.08196	0.02621
3960.65	0.16963	0.03266	0.04524	0.08811	0.0267
3961.22	0.17059	0.03216	0.04644	0.08696	0.02638
3961.79	0.16716	0.03483	0.04895	0.08998	0.0253
3962.36	0.17468	0.03728	0.04764	0.08693	0.02832
3962.93	0.17558	0.03634	0.04451	0.0823	0.02963
3963.5	0.17663	0.03491	0.0426	0.08291	0.02959
3964.07	0.1722	0.03296	0.04717	0.08672	0.03046
3964.64	0.17257	0.03278	0.05325	0.08688	0.02996
3965.21	0.17076	0.03519	0.05154	0.08849	0.02617
3965.78	0.17619	0.03599	0.04907	0.08638	0.02711
3966.35	0.17945	0.0337	0.04534	0.08465	0.02876
3966.92	0.18241	0.03088	0.04294	0.07981	0.02803
3967.49	0.1801	0.02985	0.04343	0.07671	0.02914
3968.06	0.18171	0.03224	0.04174	0.07417	0.03294
3968.63	0.18059	0.03564	0.03847	0.08062	0.0319
3969.2	0.17622	0.03619	0.03849	0.07946	0.03074
3969.77	0.17507	0.0358	0.04021	0.07517	0.03014
3970.34	0.17647	0.03477	0.04356	0.07467	0.02777
3970.91	0.17683	0.03435	0.04354	0.08314	0.02708
3971.48	0.17459	0.03449	0.04534	0.08588	0.0255
3972.05	0.1695	0.03652	0.04312	0.08255	0.02708
3972.62	0.17008	0.03714	0.0432	0.07896	0.02799
3973.19	0.17307	0.03489	0.04602	0.08529	0.02504
3973.76	0.17298	0.03491	0.0505	0.08366	0.02431
3974.33	0.17403	0.03419	0.04782	0.07831	0.02355
3974.9	0.17124	0.03394	0.04726	0.08327	0.02463
3975.47	0.17187	0.03344	0.04676	0.08428	0.03057
3976.04	0.17261	0.03273	0.04583	0.08369	0.03185
3976.61	0.17068	0.03141	0.04317	0.07869	0.03084
3977.18	0.17231	0.03098	0.04138	0.07844	0.02584
3977.75	0.16803	0.03243	0.04606	0.08057	0.03011
3978.32	0.16935	0.03682	0.04756	0.0867	0.02988
3978.89	0.1748	0.03626	0.045	0.08337	0.02667
3979.46	0.17634	0.03385	0.04439	0.08093	0.0251
3980.03	0.1781	0.03524	0.0435	0.08267	0.02599
3980.6	0.16945	0.03681	0.04147	0.08689	0.02486
3981.17	0.16656	0.03697	0.04326	0.0865	0.0252
3981.74	0.17388	0.03431	0.04489	0.08197	0.02492
3982.32	0.17866	0.03157	0.04245	0.07981	0.02618
3982.89	0.17878	0.0314	0.04522	0.07946	0.02947
3983.46	0.17428	0.03186	0.04465	0.07541	0.02707
3984.03	0.17011	0.03168	0.0456	0.07466	0.02559
3984.6	0.16811	0.03355	0.04234	0.07691	0.02618
3985.17	0.16484	0.03398	0.04162	0.08396	0.02688
3985.74	0.16898	0.03216	0.04177	0.08993	0.02767
3986.31	0.17068	0.03087	0.04089	0.08684	0.03156
3986.88	0.17343	0.03302	0.03931	0.07783	0.02912
3987.45	0.17481	0.03473	0.04265	0.07683	0.02784
3988.03	0.17224	0.03585	0.04581	0.07397	0.0263
3988.6	0.17341	0.03464	0.0458	0.08052	0.02537
3989.17	0.16694	0.03314	0.04586	0.08927	0.02673
3989.74	0.16697	0.03165	0.04313	0.09044	0.02561
3990.31	0.17269	0.03179	0.04532	0.09018	0.02403
3990.88	0.1725	0.03331	0.04519	0.09092	0.02389
3991.45	0.16885	0.03273	0.04223	0.08619	0.02681
3992.03	0.16966	0.03238	0.04117	0.08076	0.02765
3992.6	0.17587	0.03226	0.03987	0.08524	0.02788
3993.17	0.17683	0.03707	0.0372	0.0901	0.02619
3993.74	0.18122	0.03447	0.03575	0.08947	0.02667
3994.31	0.18173	0.03197	0.03654	0.08147	0.02804
3994.88	0.18107	0.03178	0.03805	0.0795	0.02904
3995.46	0.17659	0.03234	0.03783	0.08327	0.02588
3996.03	0.17825	0.03225	0.03913	0.0916	0.02629
3996.6	0.17097	0.03249	0.04035	0.09392	0.02578
3997.17	0.1702	0.03334	0.04258	0.08925	0.02742
3997.74	0.17375	0.03303	0.04587	0.08477	0.02749
3998.32	0.18136	0.03156	0.04726	0.08628	0.02564
3998.89	0.18005	0.03162	0.04532	0.09355	0.02664
3999.46	0.1843	0.03312	0.04324	0.08977	0.02721
4000.03	0.18407	0.03511	0.04315	0.0936	0.02511
4000.6	0.18355	0.03501	0.04177	0.09195	0.02326
4001.18	0.17693	0.03334	0.04365	0.08933	0.02446
4001.75	0.17801	0.0323	0.0437	0.09273	0.02485
4002.32	0.17032	0.03202	0.04368	0.09022	0.02864
4002.89	0.17033	0.0339	0.04086	0.08938	0.03028
4003.47	0.17602	0.03582	0.04282	0.0855	0.03294
4004.04	0.17702	0.03535	0.03934	0.08004	0.03193
4004.61	0.17222	0.03373	0.0405	0.08441	0.03156
4005.18	0.1747	0.03398	0.04052	0.09123	0.03332
4005.76	0.17725	0.03211	0.04016	0.09367	0.03177
4006.33	0.17197	0.0316	0.04272	0.09911	0.02861
4006.9	0.16874	0.03052	0.04324	0.09226	0.02807
4007.47	0.17163	0.03096	0.04225	0.08815	0.02939
4008.05	0.17714	0.03316	0.03975	0.08849	0.03281
4008.62	0.17483	0.03445	0.04282	0.09196	0.03059
4009.19	0.17522	0.03697	0.04031	0.08854	0.02888
4009.77	0.17709	0.03486	0.04201	0.09186	0.0298
4010.34	0.17913	0.0321	0.04173	0.09212	0.03139
4010.91	0.1792	0.03168	0.04395	0.09031	0.03105
4011.48	0.175	0.03123	0.04476	0.09329	0.02912
4012.06	0.16973	0.03154	0.04594	0.09159	0.02669
4012.63	0.16721	0.03249	0.0461	0.08917	0.02605
4013.2	0.15827	0.03275	0.04578	0.0844	0.03067
4013.78	0.16227	0.03492	0.04442	0.08554	0.03295
4014.35	0.16753	0.03416	0.04615	0.08386	0.03262
4014.92	0.169	0.03386	0.04512	0.08453	0.03023
4015.5	0.16778	0.03373	0.04437	0.08208	0.03056
4016.07	0.16944	0.03295	0.04432	0.08426	0.02982
4016.64	0.16744	0.03314	0.04189	0.08577	0.02756
4017.22	0.17226	0.03508	0.04444	0.08921	0.02681
4017.79	0.17557	0.03362	0.04646	0.08776	0.03083
4018.36	0.17886	0.03289	0.04411	0.09261	0.03144
4018.94	0.17817	0.03448	0.04571	0.0895	0.03015
4019.51	0.17558	0.03511	0.04623	0.08696	0.02966
4020.08	0.17722	0.03591	0.04439	0.09083	0.03042
4020.66	0.18237	0.03668	0.04388	0.09288	0.02832
4021.23	0.17632	0.03608	0.04197	0.09116	0.02708
4021.8	0.17261	0.03408	0.04194	0.08109	0.02832
4022.38	0.17856	0.03281	0.04224	0.07903	0.03086
4022.95	0.18863	0.03133	0.0426	0.08412	0.03599
4023.53	0.18519	0.03353	0.0415	0.0937	0.03625
4024.1	0.1751	0.033	0.04108	0.09214	0.03057
4024.67	0.17199	0.03345	0.04175	0.08998	0.02887
4025.25	0.17562	0.03588	0.04261	0.0909	0.02701
4025.82	0.17804	0.03715	0.04818	0.0936	0.03049
4026.4	0.17417	0.03558	0.04639	0.09068	0.03359
4026.97	0.1729	0.03489	0.04406	0.09162	0.03155
4027.54	0.18012	0.03299	0.04551	0.0916	0.03298
4028.12	0.17326	0.03156	0.04389	0.08989	0.03692
4028.69	0.16955	0.03173	0.04239	0.08866	0.0334
4029.27	0.17259	0.03232	0.04042	0.08487	0.02876
4029.84	0.17448	0.03384	0.03933	0.08595	0.02691
4030.42	0.17727	0.03429	0.04051	0.08809	0.02484
4030.99	0.17446	0.0361	0.04236	0.09365	0.02752
4031.56	0.17932	0.03482	0.04459	0.10399	0.0298
4032.14	0.17649	0.03091	0.04564	0.10096	0.02928
4032.71	0.1741	0.02962	0.04495	0.09362	0.02914
4033.29	0.17256	0.03177	0.04682	0.08775	0.03044
4033.86	0.17128	0.03162	0.04648	0.09004	0.03084
4034.44	0.17023	0.03264	0.04199	0.08967	0.03121
4035.01	0.16902	0.03108	0.0437	0.08738	0.03266
4035.59	0.17391	0.03023	0.04584	0.09302	0.03017
4036.16	0.17119	0.03001	0.04371	0.09204	0.02952
4036.74	0.17481	0.03134	0.04398	0.09329	0.02823
4037.31	0.17116	0.03317	0.044	0.09574	0.02812
4037.88	0.16649	0.03421	0.0426	0.09607	0.02755
4038.46	0.1676	0.03676	0.04073	0.09609	0.02983
4039.03	0.16699	0.03511	0.04203	0.09517	0.02793
4039.61	0.17422	0.0332	0.04395	0.09778	0.02565
4040.18	0.17852	0.032	0.04762	0.10084	0.02639
4040.76	0.1724	0.0321	0.04933	0.10123	0.02877
4041.33	0.17594	0.03343	0.04775	0.09749	0.02874
4041.91	0.18193	0.03862	0.04403	0.09171	0.02883
4042.49	0.1807	0.03818	0.04492	0.09182	0.02854
4043.06	0.17715	0.03579	0.04517	0.088	0.02746
4043.64	0.17631	0.03441	0.04538	0.09699	0.02723
4044.21	0.16793	0.0348	0.04441	0.09491	0.02391
4044.79	0.16642	0.03491	0.04373	0.09736	0.02343
4045.36	0.17634	0.03432	0.04468	0.09654	0.02539
4045.94	0.17814	0.03561	0.04418	0.09621	0.02735
4046.51	0.17786	0.03713	0.04577	0.09511	0.02826
4047.09	0.17871	0.03632	0.04632	0.1047	0.02814
4047.66	0.18344	0.03378	0.04911	0.10119	0.02745
4048.24	0.18114	0.03421	0.05037	0.09351	0.03004
4048.81	0.18744	0.03437	0.04857	0.09248	0.02864
4049.39	0.19293	0.03244	0.04393	0.09011	0.03174
4049.97	0.18537	0.03131	0.04282	0.0934	0.03235
4050.54	0.17811	0.03062	0.04294	0.09588	0.0305
4051.12	0.17998	0.02976	0.04464	0.09259	0.02804
4051.69	0.17869	0.02978	0.0417	0.08911	0.02704
4052.27	0.17475	0.03186	0.04119	0.08634	0.02662
4052.85	0.17197	0.0363	0.04394	0.08536	0.03116
4053.42	0.17901	0.0364	0.04289	0.08682	0.0334
4054	0.17853	0.03397	0.04478	0.08526	0.03161
4054.57	0.17301	0.03277	0.04328	0.07797	0.03244
4055.15	0.17417	0.03275	0.04241	0.08671	0.03216
4055.73	0.17175	0.03155	0.04184	0.09377	0.0322
4056.3	0.17489	0.03007	0.04144	0.09071	0.02847
4056.88	0.18582	0.02905	0.04329	0.09378	0.02756
4057.45	0.18165	0.03229	0.04166	0.08976	0.0254
4058.03	0.17394	0.03223	0.04062	0.08545	0.02587
4058.61	0.16874	0.0348	0.03935	0.08819	0.02525
4059.18	0.17023	0.0351	0.04025	0.08801	0.02598
4059.76	0.16769	0.0338	0.04374	0.08636	0.02407
4060.34	0.16421	0.03267	0.04277	0.08514	0.02302
4060.91	0.16478	0.03085	0.03902	0.08544	0.02489
4061.49	0.16286	0.03059	0.03825	0.08169	0.02823
4062.07	0.16704	0.03088	0.04179	0.07583	0.02741
4062.64	0.16651	0.03082	0.04489	0.08201	0.02869
4063.22	0.16642	0.03072	0.04304	0.08156	0.02986
4063.8	0.16851	0.0331	0.0393	0.08552	0.03018
4064.37	0.16826	0.03413	0.03813	0.09306	0.03085
4064.95	0.16601	0.03348	0.03721	0.09255	0.0286
4065.53	0.17028	0.03543	0.03963	0.09139	0.02896
4066.1	0.17018	0.03455	0.04323	0.08921	0.02882
4066.68	0.1682	0.0354	0.04591	0.08398	0.0297
4067.26	0.16518	0.03639	0.04835	0.08281	0.02731
4067.83	0.16684	0.03743	0.04885	0.0865	0.02807
4068.41	0.16707	0.03498	0.04615	0.08127	0.02727
4068.99	0.16612	0.03332	0.04579	0.07596	0.03108
4069.56	0.1706	0.03174	0.04293	0.08109	0.0307
4070.14	0.1708	0.03348	0.04524	0.08296	0.03004
4070.72	0.17261	0.03317	0.04055	0.08157	0.02944
[truncated: 20,828 more rows]

## Sheet: Supple Fig. 3a
Wavelength	Absorbance	Absorbance
nm
	conc. x0.5	conc. x2
350	0.385	0.416
352	0.378	0.408
354	0.371	0.4
356	0.364	0.393
358	0.357	0.385
360	0.35	0.378
362	0.34475	0.372
364	0.3395	0.366
366	0.33425	0.36
368	0.329	0.353
370	0.32375	0.348
372	0.32025	0.341
374	0.31325	0.335
376	0.30975	0.33
378	0.30625	0.326
380	0.30275	0.321
382	0.29925	0.317
384	0.29575	0.312
386	0.29225	0.308
388	0.2905	0.303
390	0.287	0.299
392	0.28525	0.295
394	0.28175	0.291
396	0.28	0.287
398	0.2765	0.284
400	0.27475	0.28
402	0.27125	0.275
404	0.26775	0.271
406	0.26425	0.266
408	0.26075	0.262
410	0.2555	0.258
412	0.252	0.254
414	0.2485	0.25
416	0.245	0.246
418	0.2415	0.242
420	0.238	0.238
422	0.23625	0.234
424	0.23275	0.231
426	0.231	0.228
428	0.22925	0.226
430	0.2275	0.223
432	0.22575	0.222
434	0.22575	0.22
436	0.224	0.218
438	0.22225	0.216
440	0.2205	0.214
442	0.2205	0.213
444	0.21875	0.21
446	0.217	0.208
448	0.2135	0.206
450	0.21175	0.203
452	0.20825	0.201
454	0.20475	0.198
456	0.20125	0.194
458	0.19775	0.191
460	0.19425	0.188
462	0.19075	0.184
464	0.189	0.182
466	0.1855	0.179
468	0.182	0.176
470	0.1785	0.173
472	0.17675	0.17
474	0.17325	0.167
476	0.16975	0.165
478	0.168	0.162
480	0.1645	0.159
482	0.161	0.157
484	0.15925	0.155
486	0.15575	0.152
488	0.154	0.15
490	0.1505	0.147
492	0.14875	0.144
494	0.14525	0.142
496	0.14175	0.139
498	0.14	0.137
500	0.1365	0.134
502	0.13475	0.132
504	0.13125	0.13
506	0.1295	0.128
508	0.12775	0.125
510	0.12425	0.123
512	0.1225	0.121
514	0.12075	0.119
516	0.119	0.117
518	0.1155	0.115
520	0.11375	0.113
522	0.112	0.111
524	0.11025	0.109
526	0.1085	0.108
528	0.10675	0.106
530	0.105	0.104
532	0.10325	0.103
534	0.1015	0.101
536	0.09975	0.1
538	0.098	0.098
540	0.09625	0.097
542	0.09625	0.096
544	0.0945	0.094
546	0.09275	0.093
548	0.091	0.091
550	0.08925	0.09
552	0.0875	0.088
554	0.08575	0.087
556	0.084	0.085
558	0.084	0.084
560	0.08225	0.082
562	0.0805	0.082
564	0.07875	0.08
566	0.077	0.079
568	0.077	0.078
570	0.07525	0.076
572	0.0735	0.075
574	0.07175	0.074
576	0.07	0.073
578	0.07	0.072
580	0.06825	0.071
582	0.0665	0.07
584	0.0665	0.069
586	0.06475	0.068
588	0.06475	0.067
590	0.063	0.067
592	0.063	0.066
594	0.06125	0.065
596	0.06125	0.064
598	0.0595	0.064
600	0.0595	0.063
602	0.0595	0.063
604	0.0595	0.062
606	0.05775	0.062
608	0.05775	0.062
610	0.05775	0.061
612	0.05775	0.061
614	0.05775	0.061
616	0.056	0.061
618	0.05775	0.061
620	0.056	0.06
622	0.056	0.06
624	0.056	0.06
626	0.056	0.06
628	0.056	0.06
630	0.056	0.06
632	0.056	0.06
634	0.05775	0.06
636	0.05775	0.06
638	0.05775	0.06
640	0.05775	0.06
642	0.05775	0.06
644	0.05775	0.06
646	0.0595	0.059
648	0.0595	0.06
650	0.0595	0.059
652	0.0595	0.059
654	0.0595	0.059
656	0.0595	0.059
658	0.06125	0.059
660	0.0595	0.059
662	0.06125	0.059
664	0.0595	0.058
666	0.06125	0.058
668	0.0595	0.058
670	0.06125	0.058
672	0.06125	0.058
674	0.0595	0.057
676	0.06125	0.057
678	0.0595	0.057
680	0.0595	0.056
682	0.0595	0.056
684	0.0595	0.055
686	0.0595	0.055
688	0.05775	0.055
690	0.05775	0.054
692	0.05775	0.053
694	0.05775	0.053
696	0.05775	0.053
698	0.056	0.052
700	0.056	0.052
702	0.056	0.051
704	0.05425	0.05
706	0.05425	0.05
708	0.05425	0.049
710	0.0525	0.049
712	0.0525	0.048
714	0.0525	0.047
716	0.05075	0.047
718	0.05075	0.046
720	0.05075	0.046
722	0.05075	0.045
724	0.049	0.045
726	0.049	0.044
728	0.04725	0.044
730	0.04725	0.043
732	0.04725	0.043
734	0.04725	0.042
736	0.0455	0.042
738	0.0455	0.041
740	0.0455	0.041
742	0.0455	0.041
744	0.0455	0.04
746	0.04375	0.039
748	0.04375	0.039
750	0.04375	0.039
752	0.04375	0.039
754	0.04375	0.038
756	0.042	0.038
758	0.042	0.038
760	0.042	0.038
762	0.04025	0.037
764	0.04025	0.037
766	0.04025	0.037
768	0.04025	0.037
770	0.0385	0.036
772	0.0385	0.036
774	0.0385	0.036
776	0.0385	0.036
778	0.0385	0.035
780	0.03675	0.035
782	0.03675	0.035
784	0.03675	0.035
786	0.03675	0.034
788	0.03675	0.034
790	0.03675	0.034
792	0.035	0.034
794	0.035	0.033
796	0.035	0.033
798	0.035	0.033
800	0.03325	0.032
802	0.03325	0.032
804	0.03325	0.032
806	0.0315	0.031
808	0.0315	0.031
810	0.0315	0.03
812	0.0315	0.03
814	0.0315	0.03
816	0.02975	0.029
818	0.02975	0.029
820	0.02975	0.028
822	0.02975	0.028
824	0.028	0.027
826	0.028	0.027
828	0.028	0.026
830	0.028	0.026
832	0.028	0.026
834	0.02625	0.025
836	0.02625	0.025
838	0.02625	0.025
840	0.02625	0.024
842	0.0245	0.024
844	0.0245	0.023
846	0.0245	0.023
848	0.0245	0.022
850	0.0245	0.022
852	0.0245	0.022
854	0.02275	0.021
856	0.02275	0.021
858	0.02275	0.021
860	0.02275	0.02
862	0.02275	0.02
864	0.021	0.019
866	0.021	0.019
868	0.02275	0.019
870	0.021	0.018
872	0.021	0.018
874	0.021	0.018
876	0.021	0.018
878	0.01925	0.017
880	0.01925	0.017
882	0.01925	0.017
884	0.01925	0.016
886	0.01925	0.016
888	0.01925	0.016
890	0.01925	0.016
892	0.0175	0.015
894	0.0175	0.015
896	0.0175	0.015
898	0.0175	0.015
900	0.0175	0.014

## Sheet: Supple Fig. 3b
Mass	Normalized intensity	Normalized intensity
Da
	conc. x0.5	conc. x2
3000.25	0.46294	0.28985
3000.74	0.45768	0.28871
3001.24	0.46588	0.29035
3001.73	0.47802	0.30413
3002.23	0.49019	0.30762
3002.72	0.49138	0.29942
3003.22	0.49858	0.29855
3003.71	0.49721	0.30395
3004.21	0.49853	0.31695
3004.71	0.5117	0.32477
3005.2	0.49611	0.3208
3005.7	0.50491	0.31987
3006.19	0.50812	0.32336
3006.69	0.51282	0.33891
3007.19	0.5185	0.33648
3007.68	0.49601	0.33001
3008.18	0.48834	0.33827
3008.67	0.51433	0.336
3009.17	0.53534	0.32962
3009.67	0.51704	0.32677
3010.16	0.53637	0.32765
3010.66	0.53722	0.33625
3011.15	0.53735	0.33507
3011.65	0.52976	0.34026
3012.15	0.50827	0.33376
3012.64	0.50432	0.3273
3013.14	0.50404	0.32527
3013.64	0.50503	0.3188
3014.13	0.49346	0.3149
3014.63	0.4795	0.30548
3015.13	0.47737	0.31021
3015.62	0.48391	0.31158
3016.12	0.49571	0.30121
3016.62	0.49549	0.29288
3017.11	0.49299	0.283
3017.61	0.48646	0.28847
3018.11	0.4811	0.29211
3018.6	0.4853	0.28957
3019.1	0.47398	0.29158
3019.6	0.46484	0.2855
3020.1	0.4483	0.28798
3020.59	0.45125	0.28828
3021.09	0.4682	0.28627
3021.59	0.48604	0.26897
3022.08	0.471	0.27356
3022.58	0.45456	0.27477
3023.08	0.45855	0.26295
3023.58	0.44373	0.27075
3024.07	0.42138	0.28438
3024.57	0.41815	0.29364
3025.07	0.4227	0.27621
3025.57	0.42773	0.26247
3026.06	0.43675	0.26374
3026.56	0.44663	0.26386
3027.06	0.44147	0.25761
3027.56	0.42771	0.24879
3028.05	0.42407	0.2482
3028.55	0.42458	0.25153
3029.05	0.43336	0.24578
3029.55	0.43967	0.23934
3030.04	0.45257	0.24959
3030.54	0.44779	0.24985
3031.04	0.43894	0.24912
3031.54	0.43463	0.23787
3032.04	0.43629	0.2384
3032.53	0.43568	0.25826
3033.03	0.42963	0.27309
3033.53	0.42839	0.27447
3034.03	0.42927	0.27141
3034.53	0.43547	0.25974
3035.03	0.43666	0.2559
3035.52	0.43379	0.25911
3036.02	0.42439	0.26676
3036.52	0.43932	0.26231
3037.02	0.44046	0.2439
3037.52	0.42579	0.24087
3038.02	0.41215	0.23977
3038.51	0.41937	0.23079
3039.01	0.42811	0.23274
3039.51	0.41324	0.23769
3040.01	0.41276	0.25541
3040.51	0.40776	0.24853
3041.01	0.42118	0.24525
3041.51	0.4165	0.2438
3042.01	0.41809	0.24917
3042.5	0.41741	0.24914
3043	0.41801	0.24909
3043.5	0.41961	0.25294
3044	0.40155	0.25778
3044.5	0.39935	0.26146
3045	0.39528	0.26548
3045.5	0.42449	0.26002
3046	0.44052	0.26448
3046.5	0.43269	0.26584
3047	0.42449	0.26453
3047.5	0.43774	0.26004
3047.99	0.45593	0.24669
3048.49	0.4706	0.25376
3048.99	0.48383	0.28024
3049.49	0.47875	0.28498
3049.99	0.46467	0.28899
3050.49	0.44757	0.29299
3050.99	0.4296	0.28709
3051.49	0.43771	0.27265
3051.99	0.43318	0.26813
3052.49	0.42883	0.27225
3052.99	0.44078	0.27802
3053.49	0.44973	0.28993
3053.99	0.44452	0.28479
3054.49	0.43701	0.28395
3054.99	0.4383	0.28831
3055.49	0.44885	0.28366
3055.99	0.45741	0.28254
3056.49	0.46268	0.27551
3056.99	0.45056	0.28762
3057.49	0.45774	0.29514
3057.99	0.45558	0.28458
3058.49	0.44577	0.27125
3058.99	0.4335	0.28078
3059.49	0.4289	0.27339
3059.99	0.43077	0.26613
3060.49	0.43029	0.26607
3060.99	0.42531	0.25721
3061.49	0.43371	0.24582
3061.99	0.44498	0.24665
3062.49	0.45749	0.25077
3062.99	0.44384	0.25058
3063.49	0.4341	0.25237
3063.99	0.44945	0.25136
3064.5	0.46139	0.2505
3065	0.44457	0.24798
3065.5	0.44008	0.25293
3066	0.45865	0.24764
3066.5	0.45749	0.24867
3067	0.42903	0.24373
3067.5	0.41908	0.24591
3068	0.40607	0.2441
3068.5	0.41381	0.24789
3069	0.41036	0.25391
3069.5	0.40779	0.24989
3070.01	0.41131	0.24715
3070.51	0.41069	0.24183
3071.01	0.42235	0.2344
3071.51	0.41755	0.24002
3072.01	0.41962	0.24171
3072.51	0.42694	0.23882
3073.01	0.41793	0.24661
3073.51	0.40804	0.24968
3074.02	0.41626	0.24543
3074.52	0.41855	0.2401
3075.02	0.42508	0.24388
3075.52	0.43408	0.24623
3076.02	0.43235	0.24656
3076.52	0.43344	0.24311
3077.03	0.41032	0.24864
3077.53	0.41057	0.24995
3078.03	0.40866	0.25236
3078.53	0.41796	0.25
3079.03	0.41153	0.24657
3079.54	0.40153	0.25312
3080.04	0.40872	0.26297
3080.54	0.41315	0.26056
3081.04	0.40828	0.2545
3081.54	0.42683	0.24682
3082.05	0.44635	0.2475
3082.55	0.42956	0.2448
3083.05	0.41874	0.23939
3083.55	0.42217	0.24337
3084.05	0.40679	0.24598
3084.56	0.41495	0.24814
3085.06	0.40807	0.25378
3085.56	0.40335	0.24484
3086.06	0.40721	0.2452
3086.57	0.40336	0.25062
3087.07	0.40782	0.24688
3087.57	0.42389	0.24508
3088.07	0.43302	0.26107
3088.58	0.42964	0.25264
3089.08	0.43781	0.24034
3089.58	0.43342	0.25084
3090.08	0.43225	0.27758
3090.59	0.42095	0.28134
3091.09	0.42196	0.28129
3091.59	0.43184	0.27428
3092.1	0.42754	0.25773
3092.6	0.41429	0.26398
3093.1	0.432	0.28808
3093.61	0.43688	0.27909
3094.11	0.42972	0.27408
3094.61	0.42791	0.27307
3095.11	0.42578	0.27416
3095.62	0.43445	0.27328
3096.12	0.4555	0.2742
3096.62	0.46101	0.28517
3097.13	0.45518	0.28132
3097.63	0.45224	0.27432
3098.13	0.44469	0.26989
3098.64	0.43707	0.27981
3099.14	0.45717	0.26722
3099.65	0.46709	0.26673
3100.15	0.47415	0.2653
3100.65	0.46206	0.26205
3101.16	0.45363	0.27077
3101.66	0.44664	0.27093
3102.16	0.43641	0.26825
3102.67	0.43525	0.26642
3103.17	0.45067	0.26108
3103.68	0.45658	0.2668
3104.18	0.45622	0.26453
3104.68	0.44621	0.25875
3105.19	0.44909	0.24736
3105.69	0.45644	0.24849
3106.2	0.45757	0.26453
3106.7	0.45884	0.26003
3107.2	0.46373	0.2556
3107.71	0.46099	0.2544
3108.21	0.45771	0.25264
3108.72	0.44351	0.26023
3109.22	0.43049	0.25963
3109.72	0.43077	0.26456
3110.23	0.42843	0.26382
3110.73	0.43417	0.26394
3111.24	0.43173	0.26336
3111.74	0.42329	0.26337
3112.25	0.42991	0.26027
3112.75	0.42928	0.24815
3113.26	0.43013	0.25193
3113.76	0.42069	0.25272
3114.27	0.41449	0.24906
3114.77	0.42391	0.25044
3115.28	0.42949	0.2576
3115.78	0.42214	0.25014
3116.29	0.41701	0.24461
3116.79	0.41304	0.2468
3117.3	0.42265	0.25469
3117.8	0.43813	0.25477
3118.31	0.4322	0.25722
3118.81	0.42567	0.24616
3119.32	0.41856	0.24037
3119.82	0.42411	0.25645
3120.33	0.42521	0.25299
3120.83	0.4179	0.24329
3121.34	0.42742	0.23079
3121.84	0.41838	0.22677
3122.35	0.40799	0.23956
3122.85	0.40424	0.24495
3123.36	0.38602	0.25135
3123.86	0.39826	0.2572
3124.37	0.39651	0.25838
3124.87	0.40151	0.25775
3125.38	0.39976	0.24606
3125.89	0.40185	0.23918
3126.39	0.3976	0.23571
3126.9	0.39613	0.2472
3127.4	0.40627	0.24727
3127.91	0.42106	0.26049
3128.42	0.43471	0.27136
3128.92	0.42281	0.26763
3129.43	0.42831	0.25964
3129.93	0.41121	0.24808
3130.44	0.40079	0.24801
3130.95	0.38766	0.24153
3131.45	0.39788	0.24416
3131.96	0.41781	0.25372
3132.46	0.41988	0.25361
3132.97	0.3964	0.26762
3133.48	0.39524	0.26765
3133.98	0.39948	0.26078
3134.49	0.407	0.25173
3135	0.40175	0.25256
3135.5	0.41432	0.24754
3136.01	0.41412	0.24735
3136.51	0.40817	0.25503
3137.02	0.41277	0.24843
3137.53	0.40705	0.24613
3138.03	0.4158	0.25247
3138.54	0.44015	0.25995
3139.05	0.44293	0.26467
3139.56	0.43974	0.26459
3140.06	0.44312	0.26423
3140.57	0.43874	0.26861
3141.08	0.42784	0.26505
3141.58	0.42542	0.25562
3142.09	0.42977	0.25151
3142.6	0.42196	0.26189
3143.1	0.41174	0.25861
3143.61	0.39341	0.25174
3144.12	0.39818	0.25881
3144.63	0.41521	0.26113
3145.13	0.43069	0.26639
3145.64	0.42874	0.26802
3146.15	0.4165	0.2679
3146.65	0.42396	0.25759
3147.16	0.42305	0.25497
3147.67	0.4243	0.26128
3148.18	0.42925	0.2563
3148.68	0.43036	0.25064
3149.19	0.41441	0.25091
3149.7	0.40192	0.24849
3150.21	0.39655	0.26158
3150.71	0.40312	0.26866
3151.22	0.40997	0.25374
3151.73	0.41497	0.24425
3152.24	0.40657	0.2499
3152.75	0.3985	0.25236
3153.25	0.39837	0.24773
3153.76	0.39215	0.23833
3154.27	0.39734	0.22721
3154.78	0.39785	0.23346
3155.29	0.40572	0.23303
3155.79	0.42242	0.23303
3156.3	0.41198	0.24072
3156.81	0.41176	0.23946
3157.32	0.41698	0.24135
3157.83	0.41586	0.23445
3158.33	0.41431	0.23003
3158.84	0.39862	0.23638
3159.35	0.3908	0.24533
3159.86	0.41017	0.2476
3160.37	0.40154	0.24591
3160.88	0.39046	0.25653
3161.39	0.37928	0.24276
3161.89	0.39154	0.23721
3162.4	0.39591	0.23763
3162.91	0.3978	0.24973
3163.42	0.39239	0.25759
3163.93	0.38006	0.25989
3164.44	0.37555	0.24732
3164.95	0.38056	0.23888
3165.46	0.383	0.23177
3165.96	0.38161	0.22761
3166.47	0.37514	0.21632
3166.98	0.38479	0.21562
3167.49	0.37973	0.22422
3168	0.385	0.22908
3168.51	0.39961	0.23465
3169.02	0.40892	0.22964
3169.53	0.40647	0.23269
3170.04	0.40112	0.2416
3170.55	0.39928	0.24122
3171.06	0.40467	0.24729
3171.57	0.40551	0.24284
3172.07	0.41545	0.24067
3172.58	0.40806	0.24673
3173.09	0.40733	0.24663
3173.6	0.40008	0.23829
3174.11	0.3847	0.2415
3174.62	0.38288	0.24605
3175.13	0.3875	0.24875
3175.64	0.37651	0.25589
3176.15	0.38619	0.25563
3176.66	0.39391	0.26251
3177.17	0.37863	0.26261
3177.68	0.37212	0.25484
3178.19	0.37293	0.24852
3178.7	0.38181	0.24203
3179.21	0.39338	0.24621
3179.72	0.4075	0.24703
3180.23	0.41095	0.23548
3180.74	0.40375	0.22646
3181.25	0.39112	0.22862
3181.76	0.40413	0.24421
3182.27	0.40166	0.25339
3182.78	0.39708	0.2544
3183.29	0.40055	0.25967
3183.8	0.40571	0.25509
3184.31	0.40916	0.25176
3184.82	0.41582	0.26265
3185.33	0.40344	0.26274
3185.84	0.40427	0.26287
3186.35	0.40633	0.25344
3186.87	0.4191	0.25044
3187.38	0.42687	0.24988
3187.89	0.41381	0.24556
3188.4	0.41324	0.23762
3188.91	0.41134	0.23357
3189.42	0.41336	0.23933
3189.93	0.41228	0.2453
3190.44	0.40908	0.24157
3190.95	0.40327	0.23663
3191.46	0.40144	0.24889
3191.97	0.40437	0.2537
3192.48	0.39879	0.24123
3193	0.38758	0.24092
3193.51	0.39683	0.25265
3194.02	0.41812	0.25942
3194.53	0.42117	0.25921
3195.04	0.40879	0.25679
3195.55	0.41375	0.25783
3196.06	0.41876	0.25937
3196.57	0.42307	0.25408
3197.09	0.42179	0.25988
3197.6	0.41152	0.25336
3198.11	0.39164	0.2488
3198.62	0.38682	0.23887
3199.13	0.38236	0.23125
3199.64	0.38701	0.22638
3200.16	0.3856	0.23066
3200.67	0.38918	0.23407
3201.18	0.38524	0.24334
3201.69	0.38416	0.24122
3202.2	0.38271	0.24606
3202.71	0.37677	0.245
3203.23	0.38176	0.23836
3203.74	0.39585	0.23368
3204.25	0.38572	0.22795
3204.76	0.37585	0.23328
3205.27	0.36746	0.2399
3205.79	0.36342	0.24793
3206.3	0.37739	0.23895
3206.81	0.37487	0.22927
3207.32	0.36134	0.22848
3207.84	0.36795	0.22775
3208.35	0.3765	0.22621
3208.86	0.37773	0.22389
3209.37	0.36887	0.22566
3209.88	0.36719	0.22659
3210.4	0.38039	0.24195
3210.91	0.37511	0.24244
3211.42	0.37151	0.23822
3211.93	0.38236	0.22221
3212.45	0.39094	0.22448
3212.96	0.38344	0.23892
3213.47	0.39095	0.24536
3213.99	0.38758	0.23993
3214.5	0.38861	0.23633
3215.01	0.39671	0.22812
3215.52	0.39797	0.23594
3216.04	0.38333	0.24087
3216.55	0.38298	0.23569
3217.06	0.39841	0.23316
3217.58	0.4088	0.23757
3218.09	0.39411	0.23789
3218.6	0.39572	0.24183
3219.12	0.38043	0.2428
3219.63	0.37816	0.24477
3220.14	0.38502	0.24695
3220.66	0.38926	0.2441
3221.17	0.3934	0.24088
3221.68	0.38855	0.23816
3222.2	0.38684	0.23766
3222.71	0.39404	0.23901
3223.22	0.39519	0.23995
3223.74	0.39367	0.23452
3224.25	0.40015	0.24504
3224.76	0.39258	0.23528
3225.28	0.38231	0.22955
3225.79	0.387	0.23789
3226.3	0.39933	0.23853
3226.82	0.40891	0.22907
3227.33	0.39858	0.22353
3227.85	0.4087	0.21694
3228.36	0.40686	0.225
3228.87	0.40565	0.23502
3229.39	0.40993	0.24958
3229.9	0.40646	0.25332
3230.42	0.40941	0.24836
3230.93	0.41527	0.23479
3231.44	0.41658	0.22912
3231.96	0.41421	0.23329
3232.47	0.42858	0.23413
3232.99	0.43912	0.23872
3233.5	0.42663	0.23623
3234.02	0.41679	0.23308
3234.53	0.41568	0.23011
3235.04	0.42476	0.23694
3235.56	0.41663	0.2392
3236.07	0.41789	0.23392
3236.59	0.4254	0.23695
3237.1	0.41085	0.2344
3237.62	0.40359	0.23506
3238.13	0.41056	0.24286
3238.65	0.40912	0.24565
3239.16	0.42343	0.25237
3239.68	0.42268	0.24339
3240.19	0.41317	0.24922
3240.71	0.40015	0.24705
3241.22	0.38965	0.23365
3241.74	0.40492	0.23296
3242.25	0.40882	0.22476
3242.77	0.40539	0.21523
3243.28	0.40132	0.21553
3243.8	0.412	0.22393
3244.31	0.40118	0.21797
3244.83	0.39412	0.22299
3245.34	0.38211	0.22815
3245.86	0.37754	0.22503
3246.37	0.38901	0.21797
3246.89	0.39224	0.22308
3247.4	0.38855	0.23046
3247.92	0.40965	0.22372
3248.43	0.41074	0.22152
3248.95	0.39985	0.22211
3249.47	0.38154	0.21757
3249.98	0.38345	0.22668
3250.5	0.38365	0.22878
3251.01	0.38796	0.23644
3251.53	0.37503	0.24314
3252.04	0.36813	0.24146
3252.56	0.37342	0.2332
3253.08	0.3775	0.22926
3253.59	0.37488	0.23419
3254.11	0.37908	0.23682
3254.62	0.39072	0.23156
3255.14	0.38791	0.23344
3255.66	0.38012	0.22675
3256.17	0.36629	0.22531
3256.69	0.37342	0.22701
3257.2	0.37029	0.22688
3257.72	0.3597	0.22932
3258.24	0.35799	0.23316
3258.75	0.34799	0.23155
3259.27	0.34322	0.22966
3259.79	0.3536	0.22412
3260.3	0.36622	0.22064
3260.82	0.35758	0.2151
3261.34	0.36435	0.23273
3261.85	0.37616	0.24628
3262.37	0.38451	0.24531
3262.89	0.38398	0.23493
3263.4	0.39296	0.24123
3263.92	0.39703	0.24048
3264.44	0.38619	0.2346
3264.95	0.37801	0.24211
3265.47	0.36835	0.24396
3265.99	0.36948	0.24316
3266.5	0.368	0.23796
3267.02	0.36338	0.24466
3267.54	0.35298	0.24664
3268.05	0.36262	0.24493
3268.57	0.3683	0.23961
3269.09	0.36015	0.23547
3269.61	0.36791	0.24124
3270.12	0.38292	0.24635
3270.64	0.384	0.24579
3271.16	0.36446	0.24089
3271.67	0.3685	0.24389
3272.19	0.36704	0.24379
3272.71	0.37906	0.24979
3273.23	0.37297	0.23606
3273.74	0.37395	0.22926
3274.26	0.36741	0.21918
3274.78	0.38061	0.22243
3275.3	0.38814	0.23245
3275.82	0.38263	0.23038
3276.33	0.38474	0.24083
3276.85	0.37662	0.24054
3277.37	0.36886	0.23528
3277.89	0.37757	0.2304
3278.4	0.37697	0.22482
3278.92	0.36759	0.22381
3279.44	0.36611	0.2317
3279.96	0.37395	0.2332
3280.48	0.39045	0.22518
3280.99	0.38691	0.22667
3281.51	0.36949	0.22115
3282.03	0.36409	0.22355
3282.55	0.36054	0.22029
3283.07	0.35682	0.21982
3283.59	0.35613	0.21938
3284.1	0.37087	0.22588
3284.62	0.38329	0.23387
3285.14	0.38589	0.23119
3285.66	0.37942	0.23882
3286.18	0.37191	0.24211
3286.7	0.36948	0.23584
3287.21	0.36966	0.23233
3287.73	0.37264	0.2239
3288.25	0.371	0.21661
3288.77	0.3723	0.22434
3289.29	0.36742	0.23334
3289.81	0.37505	0.23159
3290.33	0.37528	0.22606
3290.85	0.37742	0.21314
3291.36	0.36581	0.21627
3291.88	0.36289	0.22349
3292.4	0.3654	0.22151
3292.92	0.37399	0.22471
3293.44	0.36921	0.22757
3293.96	0.36289	0.23007
3294.48	0.35151	0.2318
3295	0.35445	0.23099
3295.52	0.36243	0.23138
3296.04	0.3684	0.22383
3296.56	0.37196	0.21899
3297.08	0.36989	0.21839
3297.59	0.36824	0.22747
3298.11	0.35763	0.22324
3298.63	0.34091	0.21571
3299.15	0.34292	0.21433
3299.67	0.33762	0.22022
3300.19	0.34524	0.22188
3300.71	0.34902	0.22451
3301.23	0.35037	0.22782
3301.75	0.33913	0.22467
3302.27	0.3456	0.21936
3302.79	0.35833	0.21653
3303.31	0.35492	0.22194
3303.83	0.35268	0.22909
3304.35	0.35588	0.22844
3304.87	0.36466	0.22647
3305.39	0.37292	0.225
3305.91	0.36376	0.23551
3306.43	0.36654	0.23393
3306.95	0.3675	0.22853
3307.47	0.36806	0.22457
3307.99	0.37041	0.22236
3308.51	0.36641	0.22159
3309.03	0.35782	0.22519
3309.55	0.3509	0.22213
3310.07	0.35174	0.21586
3310.59	0.35351	0.22598
3311.11	0.34565	0.23058
3311.63	0.34921	0.22445
3312.15	0.36284	0.22402
3312.68	0.36798	0.21563
3313.2	0.37665	0.21542
3313.72	0.38319	0.21139
3314.24	0.38265	0.22064
3314.76	0.3796	0.22495
3315.28	0.37905	0.2278
3315.8	0.37917	0.23237
3316.32	0.37545	0.23274
3316.84	0.36465	0.23305
3317.36	0.36133	0.22019
3317.88	0.37467	0.2256
3318.4	0.38189	0.23232
3318.93	0.38761	0.23861
3319.45	0.39391	0.24164
3319.97	0.39736	0.23674
3320.49	0.38682	0.22976
3321.01	0.36663	0.22051
3321.53	0.36638	0.23207
3322.05	0.36764	0.23586
3322.57	0.36214	0.22677
3323.1	0.37777	0.23148
3323.62	0.37099	0.22908
3324.14	0.37023	0.2282
3324.66	0.37853	0.2245
3325.18	0.3836	0.237
3325.7	0.38368	0.24642
3326.23	0.38749	0.24337
3326.75	0.38265	0.23411
3327.27	0.38267	0.22903
3327.79	0.38426	0.22334
3328.31	0.38207	0.22198
3328.83	0.3718	0.22943
3329.36	0.36552	0.22324
3329.88	0.36452	0.22272
3330.4	0.36985	0.22376
3330.92	0.38243	0.22189
3331.44	0.39254	0.2189
3331.97	0.38811	0.22481
3332.49	0.38646	0.22829
3333.01	0.3835	0.21529
3333.53	0.38167	0.20863
3334.06	0.39754	0.20777
3334.58	0.39224	0.21447
3335.1	0.37657	0.21483
3335.62	0.37858	0.21536
3336.14	0.36896	0.21143
3336.67	0.36329	0.21107
3337.19	0.36278	0.21622
3337.71	0.36788	0.2208
3338.23	0.37687	0.22774
3338.76	0.3788	0.2305
3339.28	0.37342	0.22874
3339.8	0.37962	0.22516
3340.33	0.39246	0.22317
3340.85	0.38669	0.22269
3341.37	0.38102	0.22678
3341.89	0.38202	0.22852
3342.42	0.37366	0.23084
3342.94	0.38015	0.23948
3343.46	0.37843	0.24339
3343.99	0.37681	0.23346
3344.51	0.37257	0.22968
3345.03	0.36423	0.22812
3345.56	0.37173	0.23201
3346.08	0.37761	0.23642
3346.6	0.38013	0.2244
3347.13	0.3917	0.23329
3347.65	0.39676	0.24333
3348.17	0.38643	0.2441
3348.7	0.38487	0.23854
3349.22	0.38691	0.23652
3349.74	0.39374	0.22981
3350.27	0.39413	0.22861
3350.79	0.3873	0.223
3351.31	0.38126	0.22887
3351.84	0.397	0.24301
3352.36	0.40188	0.25228
3352.88	0.40028	0.26305
3353.41	0.4006	0.25956
3353.93	0.39519	0.25795
3354.46	0.39027	0.25213
3354.98	0.4022	0.25014
3355.5	0.40928	0.23788
3356.03	0.40006	0.22767
3356.55	0.40082	0.23754
3357.08	0.38964	0.23869
3357.6	0.36747	0.22709
3358.12	0.36873	0.22
3358.65	0.37266	0.22387
3359.17	0.37874	0.24653
3359.7	0.37278	0.24661
3360.22	0.37032	0.23534
3360.75	0.36119	0.23687
3361.27	0.36796	0.2257
3361.79	0.37723	0.22473
3362.32	0.37594	0.23052
3362.84	0.39123	0.23282
3363.37	0.40183	0.23992
3363.89	0.39234	0.24137
3364.42	0.38236	0.23827
3364.94	0.37476	0.23466
3365.47	0.37401	0.22082
3365.99	0.36673	0.20622
3366.52	0.36181	0.2089
3367.04	0.3758	0.21841
3367.57	0.37622	0.22555
3368.09	0.37668	0.22709
3368.62	0.3722	0.22991
3369.14	0.36939	0.21997
3369.67	0.37666	0.22116
3370.19	0.38476	0.21852
3370.72	0.37985	0.22221
3371.24	0.36661	0.22707
3371.77	0.38347	0.23515
3372.29	0.36593	0.23371
3372.82	0.36546	0.23134
3373.34	0.37259	0.22975
3373.87	0.38012	0.22241
3374.39	0.3699	0.2109
3374.92	0.36655	0.20426
3375.44	0.37769	0.21786
3375.97	0.37063	0.21363
3376.5	0.36437	0.20877
3377.02	0.36806	0.21818
3377.55	0.36657	0.21691
3378.07	0.35272	0.2249
3378.6	0.34669	0.22481
3379.12	0.34438	0.22343
3379.65	0.35034	0.23057
3380.18	0.36384	0.22138
3380.7	0.36709	0.21625
3381.23	0.36625	0.212
3381.75	0.36363	0.21785
3382.28	0.36659	0.21879
3382.81	0.36259	0.21046
3383.33	0.36199	0.2072
3383.86	0.34984	0.20769
3384.38	0.34653	0.20405
3384.91	0.34983	0.21573
3385.44	0.35193	0.22156
3385.96	0.35732	0.22133
3386.49	0.35473	0.23235
3387.02	0.35064	0.22103
3387.54	0.34354	0.21286
3388.07	0.35092	0.22231
3388.6	0.35419	0.21819
3389.12	0.36042	0.20622
3389.65	0.36277	0.19735
3390.18	0.36698	0.20129
3390.7	0.36752	0.20615
3391.23	0.37035	0.2097
3391.76	0.35362	0.20057
3392.28	0.35626	0.20355
3392.81	0.36176	0.21522
3393.34	0.36299	0.22736
3393.86	0.36246	0.23682
3394.39	0.36537	0.23344
3394.92	0.3624	0.22792
3395.44	0.36679	0.22904
3395.97	0.36486	0.22854
3396.5	0.36911	0.22447
3397.03	0.36919	0.21235
3397.55	0.36481	0.22486
3398.08	0.3652	0.22348
3398.61	0.369	0.21479
3399.13	0.37526	0.20707
3399.66	0.36213	0.20532
3400.19	0.3614	0.19772
3400.72	0.36879	0.20516
3401.24	0.36521	0.21021
3401.77	0.37166	0.21701
3402.3	0.36984	0.22058
3402.83	0.36826	0.21956
3403.35	0.37262	0.21679
3403.88	0.3665	0.21
3404.41	0.36983	0.20289
3404.94	0.37483	0.21096
3405.47	0.36727	0.20921
3405.99	0.34989	0.22527
3406.52	0.33909	0.22627
3407.05	0.34659	0.22458
3407.58	0.35713	0.2277
3408.11	0.36368	0.2183
3408.63	0.36221	0.21405
3409.16	0.36053	0.21812
3409.69	0.3579	0.21087
3410.22	0.37452	0.21039
3410.75	0.38271	0.22123
3411.28	0.36836	0.22447
3411.8	0.36482	0.23043
3412.33	0.36767	0.22126
3412.86	0.37552	0.21735
3413.39	0.36508	0.22275
3413.92	0.3622	0.22592
3414.45	0.36821	0.21969
3414.97	0.3726	0.22488
3415.5	0.35784	0.2214
3416.03	0.35248	0.21758
3416.56	0.34683	0.22169
3417.09	0.35298	0.2248
3417.62	0.36261	0.21582
3418.15	0.35968	0.21213
3418.68	0.36774	0.20918
3419.2	0.36237	0.21934
3419.73	0.35356	0.21357
3420.26	0.36073	0.22446
3420.79	0.35303	0.22454
3421.32	0.35141	0.22982
3421.85	0.34991	0.22578
3422.38	0.35247	0.2266
3422.91	0.36392	0.22057
3423.44	0.36142	0.22001
3423.97	0.3388	0.21754
3424.5	0.32567	0.21439
3425.03	0.32385	0.20523
3425.55	0.33592	0.20749
3426.08	0.34921	0.20535
3426.61	0.35986	0.21076
3427.14	0.35268	0.21938
3427.67	0.35574	0.22147
3428.2	0.35869	0.21667
3428.73	0.36717	0.21776
3429.26	0.36282	0.21434
3429.79	0.348	0.20981
3430.32	0.35092	0.21732
3430.85	0.35132	0.21167
3431.38	0.34494	0.20171
3431.91	0.35755	0.19577
3432.44	0.3782	0.20008
3432.97	0.37056	0.20848
3433.5	0.36079	0.21309
3434.03	0.35881	0.21358
3434.56	0.36303	0.2222
3435.09	0.36418	0.22223
3435.62	0.35343	0.23191
3436.15	0.35785	0.22602
3436.68	0.35822	0.21059
3437.21	0.36563	0.21335
3437.74	0.37579	0.21192
3438.27	0.38139	0.21098
3438.8	0.37192	0.20534
3439.33	0.36054	0.20239
3439.86	0.36786	0.20537
3440.39	0.35905	0.22394
3440.93	0.34018	0.22671
3441.46	0.3375	0.23219
3441.99	0.35472	0.21922
3442.52	0.36304	0.20862
3443.05	0.36212	0.21017
3443.58	0.35476	0.20996
3444.11	0.34833	0.21017
3444.64	0.35397	0.21913
3445.17	0.36131	0.21986
3445.7	0.36072	0.2235
3446.23	0.36607	0.22425
3446.76	0.37763	0.22927
3447.3	0.3837	0.23386
3447.83	0.38857	0.23108
3448.36	0.38573	0.23092
3448.89	0.38671	0.22823
3449.42	0.37333	0.22618
3449.95	0.36326	0.22505
3450.48	0.37522	0.21786
3451.01	0.39824	0.21337
3451.55	0.38784	0.21979
3452.08	0.36873	0.21961
3452.61	0.36302	0.2247
3453.14	0.37653	0.22295
3453.67	0.38244	0.21938
3454.2	0.38204	0.21339
3454.73	0.38761	0.20504
3455.27	0.39401	0.205
3455.8	0.39764	0.20628
3456.33	0.38418	0.20719
3456.86	0.38835	0.2103
3457.39	0.38184	0.21594
3457.93	0.39135	0.21714
3458.46	0.39027	0.20527
3458.99	0.39016	0.20355
3459.52	0.38613	0.20115
3460.05	0.3947	0.20708
3460.59	0.39112	0.21342
3461.12	0.39522	0.2228
3461.65	0.38898	0.22116
3462.18	0.38712	0.21517
3462.71	0.38457	0.21544
3463.25	0.38442	0.21352
3463.78	0.38376	0.22035
3464.31	0.37403	0.22876
3464.84	0.37565	0.21801
3465.38	0.3617	0.21455
3465.91	0.36822	0.21469
3466.44	0.37806	0.21003
3466.97	0.39525	0.20644
3467.51	0.40244	0.20485
3468.04	0.41144	0.20802
3468.57	0.40445	0.21131
3469.11	0.39602	0.20568
3469.64	0.3785	0.21257
3470.17	0.37226	0.21524
3470.7	0.37038	0.22599
3471.24	0.38493	0.22436
3471.77	0.39	0.21453
3472.3	0.39871	0.21442
3472.84	0.40501	0.22248
3473.37	0.40328	0.22334
3473.9	0.39167	0.23034
3474.43	0.37965	0.23913
3474.97	0.38251	0.2323
3475.5	0.39055	0.22114
3476.03	0.39453	0.21956
3476.57	0.39743	0.21489
3477.1	0.3901	0.21483
3477.63	0.378	0.2168
3478.17	0.39033	0.2165
3478.7	0.40198	0.22017
3479.24	0.40307	0.22276
3479.77	0.41433	0.21601
3480.3	0.41509	0.21959
3480.84	0.40614	0.22292
3481.37	0.39472	0.22069
3481.9	0.41309	0.21999
3482.44	0.41196	0.21397
3482.97	0.40836	0.21269
3483.51	0.4128	0.21163
3484.04	0.4111	0.20118
3484.57	0.40575	0.21525
3485.11	0.39385	0.21877
3485.64	0.40576	0.21443
3486.18	0.41076	0.21867
3486.71	0.40492	0.21413
3487.24	0.38344	0.21884
3487.78	0.38309	0.21137
3488.31	0.38351	0.20494
3488.85	0.40015	0.21319
3489.38	0.41647	0.22504
3489.91	0.40499	0.2255
3490.45	0.40343	0.21818
3490.98	0.41927	0.21273
3491.52	0.40726	0.21904
3492.05	0.41054	0.22494
3492.59	0.39758	0.22904
3493.12	0.38093	0.22303
3493.66	0.38323	0.22434
3494.19	0.39473	0.22694
3494.73	0.39378	0.23366
3495.26	0.38931	0.22512
3495.8	0.3885	0.22488
3496.33	0.3994	0.2281
3496.87	0.39118	0.23493
3497.4	0.38252	0.22689
3497.94	0.37259	0.22089
3498.47	0.36959	0.22853
3499.01	0.36618	0.23151
3499.54	0.37246	0.2341
3500.08	0.37615	0.22321
3500.61	0.38867	0.21609
3501.15	0.38351	0.21142
3501.68	0.3897	0.20788
3502.22	0.39834	0.20989
3502.75	0.39064	0.21282
3503.29	0.387	0.21689
3503.82	0.37619	0.22421
3504.36	0.37754	0.23019
3504.89	0.37732	0.23848
3505.43	0.39032	0.24282
3505.96	0.39807	0.23832
3506.5	0.40184	0.23734
3507.04	0.39439	0.23481
3507.57	0.38453	0.22527
3508.11	0.38386	0.22358
3508.64	0.38401	0.21619
3509.18	0.37214	0.21745
3509.71	0.36897	0.21912
3510.25	0.37714	0.21826
3510.79	0.37948	0.21701
3511.32	0.37396	0.22351
3511.86	0.37619	0.22655
3512.39	0.36782	0.21754
3512.93	0.3509	0.21185
3513.47	0.35563	0.20804
3514	0.35838	0.22375
3514.54	0.35941	0.23438
3515.08	0.35319	0.23203
3515.61	0.3577	0.23077
3516.15	0.36023	0.22792
3516.69	0.37084	0.22051
3517.22	0.37874	0.21787
3517.76	0.37534	0.21798
3518.29	0.3738	0.22154
3518.83	0.37839	0.22809
3519.37	0.38282	0.23373
3519.9	0.3865	0.23213
3520.44	0.38853	0.22713
3520.98	0.38781	0.22984
3521.51	0.38729	0.22414
3522.05	0.38046	0.22757
3522.59	0.37506	0.2258
3523.13	0.36643	0.22368
3523.66	0.36467	0.22635
3524.2	0.37491	0.22075
3524.74	0.37526	0.21836
3525.27	0.36606	0.22574
3525.81	0.34159	0.22392
3526.35	0.33457	0.22973
3526.88	0.35595	0.22806
3527.42	0.35581	0.22673
3527.96	0.36592	0.23043
3528.5	0.38503	0.22883
3529.03	0.39029	0.22623
3529.57	0.38739	0.22681
3530.11	0.38343	0.23392
3530.65	0.38204	0.22904
3531.18	0.38437	0.22179
3531.72	0.38639	0.22266
3532.26	0.38131	0.22379
3532.8	0.37499	0.2274
3533.33	0.38262	0.22637
3533.87	0.38021	0.21439
3534.41	0.37616	0.21886
3534.95	0.36941	0.22284
3535.49	0.37091	0.21284
3536.02	0.38385	0.22516
3536.56	0.37984	0.22989
3537.1	0.37122	0.22823
3537.64	0.36695	0.22461
3538.18	0.36592	0.21344
3538.71	0.36617	0.21108
3539.25	0.36	0.20783
3539.79	0.35109	0.22118
3540.33	0.35907	0.22426
3540.87	0.36631	0.22284
3541.4	0.36268	0.21904
3541.94	0.35721	0.21188
3542.48	0.34949	0.21092
3543.02	0.35629	0.20476
3543.56	0.36012	0.20927
3544.1	0.34622	0.21121
3544.63	0.36097	0.20872
3545.17	0.37366	0.19704
3545.71	0.37841	0.19568
3546.25	0.36224	0.20442
3546.79	0.3569	0.20769
3547.33	0.35083	0.20943
3547.87	0.35974	0.20655
3548.41	0.35804	0.20646
3548.94	0.35712	0.20315
3549.48	0.35848	0.2106
3550.02	0.35773	0.20842
3550.56	0.36356	0.20889
3551.1	0.35919	0.21044
3551.64	0.36071	0.21833
3552.18	0.35905	0.21846
3552.72	0.36856	0.22339
3553.26	0.39083	0.22174
3553.8	0.37255	0.2165
3554.34	0.34978	0.2157
3554.87	0.35101	0.21193
3555.41	0.34425	0.2115
3555.95	0.35019	0.2088
3556.49	0.34046	0.20677
3557.03	0.3334	0.20672
3557.57	0.34436	0.20765
3558.11	0.34835	0.20826
3558.65	0.33517	0.20386
3559.19	0.34135	0.20349
3559.73	0.35681	0.21086
3560.27	0.35502	0.20215
3560.81	0.33966	0.20104
3561.35	0.35015	0.20736
3561.89	0.35077	0.20815
3562.43	0.35595	0.20132
3562.97	0.35589	0.19979
3563.51	0.3488	0.19695
3564.05	0.3529	0.20754
3564.59	0.34868	0.20985
3565.13	0.34305	0.20764
3565.67	0.34846	0.20638
3566.21	0.35676	0.21084
3566.75	0.35296	0.21013
3567.29	0.34336	0.20339
3567.83	0.35262	0.19947
3568.37	0.34775	0.2086
3568.91	0.33952	0.21372
3569.45	0.3464	0.22312
3569.99	0.34038	0.23666
3570.53	0.33902	0.22839
3571.07	0.34885	0.21898
3571.61	0.35028	0.21734
3572.15	0.36121	0.21476
3572.7	0.36467	0.20382
3573.24	0.36205	0.19818
3573.78	0.36059	0.20314
3574.32	0.3559	0.21004
3574.86	0.3531	0.21213
3575.4	0.35862	0.21142
3575.94	0.349	0.21304
3576.48	0.34086	0.20901
3577.02	0.34367	0.20681
3577.56	0.33645	0.20694
3578.1	0.34434	0.20651
3578.65	0.34881	0.19442
3579.19	0.3515	0.19422
3579.73	0.34542	0.19427
3580.27	0.35646	0.20097
3580.81	0.35507	0.20814
3581.35	0.36216	0.21181
3581.89	0.36182	0.20935
3582.43	0.35612	0.22009
3582.98	0.35761	0.21701
3583.52	0.35917	0.20972
3584.06	0.34791	0.2091
3584.6	0.3408	0.20458
3585.14	0.34261	0.2036
3585.68	0.34227	0.20829
3586.23	0.33349	0.20434
3586.77	0.34075	0.20431
3587.31	0.34891	0.19719
3587.85	0.35001	0.19433
3588.39	0.35218	0.19919
3588.93	0.35211	0.20264
3589.48	0.35087	0.2008
3590.02	0.34013	0.1956
3590.56	0.33231	0.19459
3591.1	0.32384	0.2035
3591.64	0.33528	0.19944
3592.19	0.34901	0.20503
3592.73	0.35019	0.19794
3593.27	0.35254	0.19564
3593.81	0.35874	0.19398
3594.36	0.36802	0.19911
3594.9	0.36413	0.20162
3595.44	0.35971	0.18998
3595.98	0.35961	0.18543
3596.53	0.35588	0.19156
3597.07	0.35558	0.19236
3597.61	0.36132	0.19782
3598.15	0.35308	0.20783
3598.7	0.33918	0.2136
3599.24	0.33889	0.21314
3599.78	0.35015	0.21313
3600.32	0.35019	0.2071
3600.87	0.35455	0.20422
3601.41	0.34202	0.20001
3601.95	0.33092	0.20399
3602.5	0.3352	0.20227
3603.04	0.3387	0.20485
3603.58	0.3305	0.20099
3604.12	0.33556	0.1955
3604.67	0.33272	0.19814
3605.21	0.3267	0.19243
3605.75	0.33488	0.2012
3606.3	0.34293	0.21291
3606.84	0.35118	0.2058
3607.38	0.35244	0.19909
3607.93	0.36165	0.19866
3608.47	0.35291	0.20568
3609.01	0.33776	0.20721
3609.56	0.33818	0.20619
3610.1	0.34505	0.2101
3610.64	0.34436	0.19144
3611.19	0.33294	0.20173
3611.73	0.3305	0.19744
3612.28	0.33088	0.20319
3612.82	0.33471	0.20738
3613.36	0.33257	0.20501
3613.91	0.32476	0.21146
3614.45	0.32154	0.21028
3614.99	0.31684	0.2177
3615.54	0.31366	0.21309
3616.08	0.31452	0.20404
3616.63	0.32559	0.19291
3617.17	0.32301	0.1965
3617.71	0.33497	0.1976
3618.26	0.3386	0.20007
3618.8	0.33718	0.20137
3619.35	0.34633	0.19679
3619.89	0.34945	0.19268
3620.44	0.34614	0.20293
3620.98	0.34176	0.19908
3621.52	0.34164	0.19213
3622.07	0.34094	0.19622
3622.61	0.33934	0.19978
3623.16	0.34584	0.20385
3623.7	0.34401	0.20079
3624.25	0.33815	0.19501
3624.79	0.33714	0.19175
3625.34	0.34011	0.18947
3625.88	0.34085	0.18647
3626.42	0.34353	0.19224
3626.97	0.34723	0.19514
3627.51	0.34101	0.19702
3628.06	0.33277	0.1964
3628.6	0.33917	0.19203
3629.15	0.32775	0.1888
3629.69	0.31902	0.19048
3630.24	0.31993	0.19246
3630.78	0.31961	0.20356
3631.33	0.32336	0.20531
3631.87	0.32718	0.19962
3632.42	0.31139	0.19298
3632.96	0.29949	0.19395
3633.51	0.30424	0.19946
3634.06	0.3211	0.21084
3634.6	0.3273	0.20606
3635.15	0.32778	0.20424
3635.69	0.32527	0.19373
3636.24	0.32665	0.19694
3636.78	0.34285	0.2093
3637.33	0.36099	0.21408
3637.87	0.3396	0.20927
3638.42	0.33519	0.20769
3638.96	0.34669	0.20601
3639.51	0.33979	0.19969
3640.06	0.32846	0.19689
3640.6	0.33471	0.1979
3641.15	0.34152	0.20396
3641.69	0.32857	0.20161
3642.24	0.31064	0.19874
3642.79	0.31173	0.19608
3643.33	0.32104	0.19387
3643.88	0.32302	0.18192
3644.42	0.33726	0.18875
3644.97	0.3442	0.19394
3645.52	0.32883	0.19234
3646.06	0.33874	0.1966
3646.61	0.34016	0.19961
3647.15	0.33619	0.19718
3647.7	0.31899	0.19264
3648.25	0.31385	0.19339
3648.79	0.32053	0.1975
3649.34	0.33368	0.19223
3649.89	0.33062	0.19248
3650.43	0.32616	0.18722
3650.98	0.32214	0.18354
3651.53	0.32587	0.18745
3652.07	0.33166	0.1905
3652.62	0.32192	0.1871
3653.17	0.31099	0.19512
3653.71	0.31698	0.19798
3654.26	0.31686	0.19334
3654.81	0.32277	0.19324
3655.35	0.32661	0.19547
3655.9	0.32639	0.19199
3656.45	0.32211	0.19652
3657	0.30479	0.19887
3657.54	0.30105	0.19617
3658.09	0.30213	0.18795
3658.64	0.30851	0.18691
3659.18	0.32276	0.19017
3659.73	0.31911	0.19201
3660.28	0.32881	0.19722
3660.83	0.32409	0.20087
3661.37	0.32933	0.1892
3661.92	0.32618	0.18418
3662.47	0.32678	0.18369
3663.02	0.31195	0.19784
3663.56	0.31199	0.19792
3664.11	0.32678	0.19757
3664.66	0.33363	0.19054
3665.21	0.33547	0.18432
3665.75	0.33698	0.18064
3666.3	0.32539	0.17619
3666.85	0.32214	0.18303
3667.4	0.32552	0.18839
3667.94	0.33116	0.18342
3668.49	0.33005	0.18829
3669.04	0.34005	0.1961
3669.59	0.34651	0.20558
3670.14	0.33574	0.20016
3670.68	0.32439	0.20482
3671.23	0.32389	0.20441
3671.78	0.32502	0.20337
3672.33	0.32866	0.20008
3672.88	0.32746	0.19375
3673.42	0.31645	0.19388
3673.97	0.30744	0.19206
3674.52	0.313	0.19012
3675.07	0.31642	0.18321
3675.62	0.31032	0.19101
3676.17	0.31283	0.18939
3676.72	0.32046	0.19334
3677.26	0.31708	0.2044
3677.81	0.3182	0.20291
3678.36	0.3396	0.19457
3678.91	0.35	0.18679
3679.46	0.35218	0.19608
3680.01	0.33855	0.19103
3680.56	0.33214	0.17778
3681.1	0.32971	0.18781
3681.65	0.33885	0.19845
3682.2	0.35019	0.20847
3682.75	0.34859	0.20203
3683.3	0.34582	0.20436
3683.85	0.34152	0.21042
3684.4	0.33467	0.19872
3684.95	0.33341	0.19386
3685.5	0.34314	0.19034
3686.05	0.32513	0.18602
3686.6	0.31296	0.19661
3687.14	0.32542	0.1955
3687.69	0.33706	0.19078
3688.24	0.335	0.18646
3688.79	0.32977	0.19431
3689.34	0.32098	0.2019
3689.89	0.30878	0.21167
3690.44	0.30467	0.21242
3690.99	0.3175	0.21143
3691.54	0.3253	0.20399
3692.09	0.32454	0.19045
3692.64	0.32174	0.18964
3693.19	0.32623	0.19894
3693.74	0.33756	0.1971
3694.29	0.34666	0.20012
3694.84	0.3452	0.20125
3695.39	0.34273	0.20425
3695.94	0.34752	0.20776
3696.49	0.34326	0.2164
3697.04	0.35086	0.2094
3697.59	0.34593	0.2033
3698.14	0.33706	0.20111
3698.69	0.34109	0.20661
3699.24	0.34049	0.20459
3699.79	0.34451	0.20338
3700.34	0.3393	0.21725
3700.89	0.33327	0.21068
3701.44	0.33566	0.20875
3701.99	0.34073	0.2054
3702.54	0.32702	0.1915
3703.09	0.31894	0.18721
3703.64	0.31383	0.18253
3704.19	0.31613	0.18116
3704.74	0.30914	0.18396
3705.29	0.32371	0.18784
3705.84	0.33744	0.1866
3706.39	0.33907	0.18386
3706.95	0.33679	0.19164
3707.5	0.33477	0.19217
3708.05	0.33478	0.18857
3708.6	0.32696	0.18362
3709.15	0.31588	0.18456
3709.7	0.31724	0.189
3710.25	0.30621	0.19072
3710.8	0.30579	0.18221
3711.35	0.30944	0.1853
3711.9	0.32188	0.18813
3712.46	0.32924	0.19054
3713.01	0.32621	0.20858
3713.56	0.32992	0.21412
3714.11	0.3456	0.20662
3714.66	0.3428	0.20734
3715.21	0.3241	0.20274
3715.76	0.31841	0.19835
3716.31	0.31479	0.19151
3716.87	0.31105	0.20184
3717.42	0.30909	0.21653
3717.97	0.31574	0.20656
3718.52	0.31461	0.20119
3719.07	0.31977	0.19756
3719.62	0.32119	0.19044
3720.18	0.31279	0.18549
3720.73	0.31439	0.19142
3721.28	0.32716	0.19183
3721.83	0.33562	0.18653
3722.38	0.33646	0.1896
3722.94	0.33254	0.19108
3723.49	0.32983	0.19228
3724.04	0.3251	0.19043
3724.59	0.33645	0.18949
3725.14	0.35015	0.19039
3725.7	0.34358	0.19692
3726.25	0.32961	0.2027
3726.8	0.32611	0.19085
3727.35	0.31543	0.17803
3727.9	0.30978	0.17786
3728.46	0.30638	0.18555
3729.01	0.29879	0.19474
3729.56	0.31606	0.18486
3730.11	0.33355	0.18895
3730.67	0.32344	0.18537
3731.22	0.30898	0.18974
3731.77	0.30639	0.18832
3732.32	0.30264	0.18174
3732.88	0.29507	0.18816
3733.43	0.29281	0.19683
3733.98	0.29305	0.19501
3734.54	0.30561	0.18789
3735.09	0.30004	0.18129
3735.64	0.3	0.18291
3736.19	0.3139	0.18731
3736.75	0.31787	0.19236
3737.3	0.32299	0.19992
3737.85	0.32888	0.20158
3738.41	0.32801	0.19809
3738.96	0.32094	0.19088
3739.51	0.31705	0.18816
3740.07	0.31733	0.18912
3740.62	0.31715	0.18354
3741.17	0.31128	0.1895
3741.73	0.3056	0.19649
3742.28	0.30724	0.18438
3742.83	0.31121	0.18304
3743.39	0.31477	0.17764
3743.94	0.30935	0.18716
3744.49	0.30104	0.192
3745.05	0.30371	0.18996
3745.6	0.30171	0.19235
3746.15	0.29216	0.19017
3746.71	0.3079	0.18355
3747.26	0.32687	0.1856
3747.82	0.31906	0.19446
3748.37	0.32074	0.1853
3748.92	0.30413	0.185
3749.48	0.288	0.19151
3750.03	0.29207	0.18242
3750.58	0.30744	0.18103
3751.14	0.30972	0.19272
3751.69	0.29448	0.19556
3752.25	0.29082	0.18694
3752.8	0.29569	0.19066
3753.36	0.30577	0.19926
3753.91	0.30937	0.20664
3754.46	0.3092	0.20584
3755.02	0.31154	0.20434
3755.57	0.32145	0.1951
3756.13	0.32051	0.19381
3756.68	0.31118	0.19044
3757.24	0.31963	0.186
3757.79	0.3258	0.18523
3758.34	0.32235	0.18798
3758.9	0.31603	0.18872
3759.45	0.31374	0.19289
3760.01	0.31366	0.19277
3760.56	0.32775	0.18684
3761.12	0.33013	0.19133
3761.67	0.31644	0.18718
3762.23	0.30365	0.18012
3762.78	0.30982	0.18162
3763.34	0.31738	0.17752
3763.89	0.31542	0.1768
3764.45	0.31319	0.1879
3765	0.30221	0.20707
3765.56	0.29473	0.20297
3766.11	0.29773	0.2007
3766.67	0.29955	0.20339
3767.22	0.31302	0.1992
3767.78	0.32603	0.19047
3768.33	0.32772	0.18863
3768.89	0.312	0.20091
3769.44	0.30959	0.19921
3770	0.30012	0.18859
3770.56	0.31382	0.18518
3771.11	0.31778	0.19318
3771.67	0.31116	0.19201
3772.22	0.31159	0.19293
3772.78	0.31345	0.19294
3773.33	0.32323	0.18479
3773.89	0.32401	0.18764
3774.45	0.32673	0.19427
3775	0.32458	0.18918
3775.56	0.32168	0.18671
3776.11	0.32296	0.19173
3776.67	0.31756	0.19657
3777.22	0.32713	0.19782
3777.78	0.32008	0.19923
3778.34	0.307	0.19309
3778.89	0.30636	0.19623
3779.45	0.30937	0.18969
3780	0.31643	0.19026
3780.56	0.3189	0.19188
3781.12	0.32816	0.19538
3781.67	0.32928	0.19744
3782.23	0.32207	0.19732
3782.79	0.31398	0.19267
3783.34	0.3093	0.1969
3783.9	0.29709	0.20278
3784.46	0.3082	0.20046
3785.01	0.33357	0.18655
3785.57	0.33179	0.18434
3786.13	0.31935	0.18707
3786.68	0.32754	0.19115
3787.24	0.32872	0.18818
3787.8	0.31976	0.18657
3788.35	0.31815	0.18735
3788.91	0.31893	0.18531
3789.47	0.31768	0.17865
3790.02	0.30039	0.17721
3790.58	0.29004	0.17978
3791.14	0.2994	0.17825
3791.69	0.30746	0.1829
3792.25	0.29755	0.1916
3792.81	0.28205	0.19585
3793.36	0.28312	0.20541
3793.92	0.29321	0.20456
3794.48	0.30108	0.20354
3795.04	0.31921	0.19326
3795.59	0.32584	0.19112
3796.15	0.32315	0.19386
3796.71	0.34109	0.19518
3797.27	0.33507	0.201
3797.82	0.33683	0.20367
3798.38	0.33895	0.18525
3798.94	0.32575	0.1775
3799.5	0.31029	0.17147
3800.05	0.30324	0.17665
3800.61	0.31251	0.18228
3801.17	0.32105	0.18379
3801.73	0.32172	0.18441
3802.28	0.32165	0.18143
3802.84	0.31736	0.1931
3803.4	0.30516	0.19931
3803.96	0.31111	0.20471
3804.52	0.3176	0.20295
3805.07	0.31534	0.20377
3805.63	0.30579	0.19456
3806.19	0.31213	0.19114
3806.75	0.31435	0.1865
3807.31	0.3035	0.19349
3807.87	0.30628	0.19454
3808.42	0.30583	0.19787
3808.98	0.31509	0.19249
3809.54	0.3266	0.18564
3810.1	0.33172	0.19503
3810.66	0.33873	0.19698
3811.22	0.35315	0.19558
3811.77	0.3581	0.20192
3812.33	0.35629	0.19481
3812.89	0.3307	0.19505
3813.45	0.32289	0.19545
3814.01	0.31613	0.18981
3814.57	0.32292	0.19045
3815.13	0.32253	0.18877
3815.68	0.32078	0.19734
3816.24	0.325	0.19638
3816.8	0.32829	0.1891
3817.36	0.32465	0.19462
3817.92	0.31651	0.19932
3818.48	0.3057	0.19059
3819.04	0.30903	0.18881
3819.6	0.31752	0.1863
3820.16	0.31783	0.18576
3820.72	0.31272	0.18884
3821.27	0.31667	0.18881
3821.83	0.31577	0.19005
3822.39	0.31773	0.18361
3822.95	0.30856	0.17486
3823.51	0.31511	0.16182
3824.07	0.31941	0.15694
3824.63	0.32302	0.15954
3825.19	0.32679	0.17329
3825.75	0.32985	0.17469
3826.31	0.32379	0.1705
3826.87	0.32507	0.16714
3827.43	0.31203	0.1758
3827.99	0.30544	0.17807
3828.55	0.30412	0.18005
3829.11	0.30606	0.1777
3829.67	0.30595	0.18415
3830.23	0.32838	0.18787
3830.79	0.32735	0.19655
3831.35	0.31025	0.19109
3831.91	0.30021	0.1862
3832.47	0.29873	0.18148
3833.03	0.29878	0.18385
3833.59	0.29907	0.1927
3834.15	0.29771	0.18744
3834.71	0.29678	0.19129
3835.27	0.29622	0.20108
3835.83	0.29309	0.19925
3836.39	0.29175	0.18349
3836.95	0.28908	0.18836
3837.51	0.29685	0.18507
3838.07	0.31938	0.18936
3838.63	0.33167	0.18946
3839.19	0.3256	0.17984
3839.75	0.31188	0.18539
3840.31	0.31534	0.19221
3840.87	0.31928	0.19577
3841.43	0.31425	0.1927
3841.99	0.31451	0.18931
3842.55	0.31876	0.18659
3843.12	0.31052	0.19195
3843.68	0.31219	0.1954
3844.24	0.30974	0.20031
3844.8	0.30955	0.19523
3845.36	0.31826	0.19302
3845.92	0.31136	0.1889
3846.48	0.31372	0.17671
3847.04	0.31549	0.17852
3847.6	0.31128	0.19038
3848.16	0.29644	0.19554
3848.73	0.29443	0.19585
3849.29	0.29568	0.19263
3849.85	0.28673	0.18658
3850.41	0.2909	0.18711
3850.97	0.30019	0.19405
3851.53	0.29835	0.20109
3852.09	0.30025	0.20827
3852.65	0.29306	0.19997
3853.22	0.29948	0.18675
3853.78	0.30105	0.1771
3854.34	0.31039	0.17415
3854.9	0.30969	0.17556
3855.46	0.31175	0.17575
3856.02	0.31139	0.17718
3856.59	0.30966	0.18164
3857.15	0.30506	0.18716
3857.71	0.30194	0.19831
3858.27	0.30697	0.19661
3858.83	0.30996	0.19056
3859.4	0.31133	0.19305
3859.96	0.31187	0.19533
3860.52	0.30546	0.18746
3861.08	0.31186	0.18951
3861.64	0.30796	0.19341
3862.21	0.31287	0.19469
3862.77	0.3115	0.19583
3863.33	0.30316	0.19988
3863.89	0.3042	0.19824
3864.46	0.31203	0.19675
3865.02	0.30581	0.20103
3865.58	0.31111	0.19814
3866.14	0.31075	0.1883
3866.71	0.31133	0.18926
3867.27	0.31125	0.20962
3867.83	0.31163	0.21031
3868.39	0.29723	0.20689
3868.96	0.29946	0.21226
3869.52	0.3009	0.21048
3870.08	0.29917	0.19798
3870.64	0.30142	0.19625
3871.21	0.30829	0.18364
3871.77	0.29877	0.18518
3872.33	0.29243	0.17729
3872.9	0.29254	0.17623
3873.46	0.29151	0.1729
3874.02	0.29812	0.16804
3874.58	0.29203	0.17745
3875.15	0.29477	0.19457
3875.71	0.29425	0.19497
3876.27	0.29704	0.19208
3876.84	0.29439	0.18897
3877.4	0.29595	0.18535
3877.96	0.28847	0.17688
3878.53	0.29082	0.17354
3879.09	0.29237	0.17527
3879.65	0.30358	0.17944
3880.22	0.30337	0.18748
3880.78	0.31045	0.18973
3881.35	0.30296	0.18185
3881.91	0.2986	0.18294
3882.47	0.29878	0.18557
3883.04	0.29625	0.18245
3883.6	0.28944	0.18686
3884.16	0.29699	0.18826
3884.73	0.29537	0.18501
3885.29	0.29116	0.18681
3885.86	0.28234	0.18153
3886.42	0.29147	0.17647
3886.98	0.28998	0.18453
3887.55	0.29772	0.18766
3888.11	0.29962	0.18507
3888.68	0.3009	0.18976
3889.24	0.29529	0.18145
3889.8	0.28947	0.17818
3890.37	0.28355	0.18143
3890.93	0.27306	0.18418
3891.5	0.27764	0.18002
3892.06	0.29236	0.17568
3892.63	0.30371	0.17661
3893.19	0.30443	0.17619
3893.75	0.30921	0.17866
3894.32	0.31025	0.18393
3894.88	0.30813	0.18112
3895.45	0.30325	0.18498
3896.01	0.29914	0.18128
3896.58	0.28584	0.17648
3897.14	0.28236	0.1751
3897.71	0.29041	0.17911
3898.27	0.28833	0.18239
3898.84	0.28666	0.18321
3899.4	0.28517	0.17438
3899.97	0.28928	0.17134
3900.53	0.29305	0.17227
3901.1	0.28537	0.17643
3901.66	0.29673	0.17643
3902.23	0.30876	0.17952
3902.79	0.30634	0.18012
3903.36	0.30631	0.17611
3903.92	0.30035	0.1734
3904.49	0.28735	0.17614
3905.05	0.2902	0.17706
3905.62	0.28958	0.18728
3906.18	0.28901	0.1901
3906.75	0.29267	0.18033
3907.31	0.29806	0.18713
3907.88	0.29198	0.18908
3908.45	0.28282	0.1813
3909.01	0.28478	0.17648
3909.58	0.2759	0.18722
3910.14	0.29222	0.19642
3910.71	0.31528	0.20236
3911.27	0.31923	0.20287
3911.84	0.3137	0.19426
3912.41	0.31272	0.18695
3912.97	0.30902	0.19036
3913.54	0.30866	0.19143
3914.1	0.30615	0.18416
3914.67	0.30507	0.17961
3915.23	0.30444	0.17839
3915.8	0.29649	0.17872
3916.37	0.30574	0.18212
3916.93	0.3029	0.18393
3917.5	0.30533	0.18207
3918.07	0.30399	0.18153
3918.63	0.30378	0.1797
3919.2	0.29116	0.17798
3919.76	0.28454	0.18842
3920.33	0.28626	0.18321
3920.9	0.2787	0.1736
3921.46	0.27706	0.17553
3922.03	0.28633	0.17313
3922.6	0.28506	0.1823
3923.16	0.29324	0.19535
3923.73	0.29557	0.18935
3924.3	0.29902	0.18018
3924.86	0.30058	0.17526
3925.43	0.30796	0.18168
3926	0.31743	0.17981
3926.56	0.31772	0.17891
3927.13	0.31377	0.19061
3927.7	0.31919	0.18879
3928.27	0.31826	0.18735
3928.83	0.31198	0.18562
3929.4	0.30792	0.18534
3929.97	0.29644	0.18468
3930.53	0.3014	0.18182
3931.1	0.31211	0.18042
3931.67	0.31202	0.18229
3932.24	0.32341	0.18784
3932.8	0.32346	0.18988
3933.37	0.31789	0.18964
3933.94	0.31376	0.19089
3934.5	0.31119	0.18491
3935.07	0.30374	0.18697
3935.64	0.30842	0.18861
3936.21	0.30163	0.17987
3936.77	0.29401	0.17284
3937.34	0.29802	0.16935
3937.91	0.29773	0.17551
3938.48	0.30501	0.18319
3939.05	0.30155	0.18635
3939.61	0.28901	0.18805
3940.18	0.28551	0.17871
3940.75	0.28436	0.18173
3941.32	0.29286	0.17848
3941.88	0.29783	0.17562
3942.45	0.29966	0.17776
3943.02	0.29325	0.16662
3943.59	0.28476	0.16669
3944.16	0.28623	0.17835
3944.73	0.29078	0.18317
3945.29	0.29077	0.18283
3945.86	0.29053	0.18271
3946.43	0.29179	0.18059
3947	0.29273	0.1744
3947.57	0.29594	0.1693
3948.14	0.29235	0.1773
3948.7	0.2788	0.17879
3949.27	0.28601	0.18353
3949.84	0.28379	0.1914
3950.41	0.28003	0.18616
3950.98	0.28149	0.18105
3951.55	0.27933	0.17677
3952.12	0.27876	0.18399
3952.68	0.28717	0.18789
3953.25	0.27462	0.19369
3953.82	0.26902	0.19625
3954.39	0.2743	0.18228
3954.96	0.28663	0.18325
3955.53	0.2916	0.18156
3956.1	0.29129	0.17545
3956.67	0.2913	0.17232
3957.24	0.2799	0.17574
3957.8	0.28144	0.19079
3958.37	0.28273	0.182
3958.94	0.27664	0.17769
3959.51	0.27305	0.18075
3960.08	0.27722	0.18379
3960.65	0.28982	0.17396
3961.22	0.28283	0.16303
3961.79	0.27856	0.16318
3962.36	0.28324	0.17041
3962.93	0.28512	0.17242
3963.5	0.27887	0.17359
3964.07	0.27811	0.17869
3964.64	0.29449	0.18007
3965.21	0.30768	0.18272
3965.78	0.30835	0.17872
3966.35	0.30101	0.17845
3966.92	0.28823	0.17451
3967.49	0.27895	0.17
3968.06	0.28535	0.1759
3968.63	0.28663	0.18289
3969.2	0.28729	0.17738
3969.77	0.27767	0.16607
3970.34	0.27899	0.16187
3970.91	0.28574	0.17107
3971.48	0.29575	0.17108
3972.05	0.29784	0.17444
3972.62	0.29569	0.17601
3973.19	0.29058	0.18322
3973.76	0.28141	0.17929
3974.33	0.27324	0.18346
3974.9	0.27967	0.18216
3975.47	0.28661	0.18438
3976.04	0.29286	0.17401
3976.61	0.29242	0.1637
3977.18	0.28664	0.16702
3977.75	0.27889	0.16788
3978.32	0.2774	0.1676
3978.89	0.28537	0.16396
3979.46	0.27841	0.16267
3980.03	0.275	0.16265
3980.6	0.28064	0.16807
3981.17	0.28644	0.16072
3981.74	0.29302	0.15618
3982.32	0.28156	0.16073
3982.89	0.27161	0.16392
3983.46	0.27182	0.16117
3984.03	0.2682	0.1652
3984.6	0.26431	0.17352
3985.17	0.27722	0.17432
3985.74	0.29025	0.18187
3986.31	0.2918	0.19035
3986.88	0.28202	0.18604
3987.45	0.27753	0.18271
3988.03	0.26997	0.17708
3988.6	0.26987	0.1775
3989.17	0.26716	0.16758
3989.74	0.26604	0.16371
3990.31	0.27476	0.16315
3990.88	0.27888	0.16493
3991.45	0.28876	0.16735
3992.03	0.28823	0.16286
3992.6	0.28228	0.16541
3993.17	0.28308	0.16966
3993.74	0.27838	0.17085
3994.31	0.27555	0.16839
3994.88	0.27005	0.17403
3995.46	0.2672	0.17144
3996.03	0.28055	0.1758
3996.6	0.27715	0.17449
3997.17	0.28077	0.17421
3997.74	0.29482	0.17452
3998.32	0.2904	0.16979
3998.89	0.28128	0.16605
3999.46	0.28979	0.16446
4000.03	0.29675	0.17186
4000.6	0.29897	0.16356
4001.18	0.30463	0.15978
4001.75	0.29564	0.16794
4002.32	0.28769	0.18676
4002.89	0.28465	0.19239
4003.47	0.28225	0.18092
4004.04	0.27974	0.17122
4004.61	0.29022	0.17054
4005.18	0.295	0.16917
4005.76	0.28706	0.17111
4006.33	0.28891	0.17031
4006.9	0.28683	0.17593
4007.47	0.27496	0.18206
4008.05	0.26304	0.18032
4008.62	0.2576	0.18417
4009.19	0.27105	0.1775
4009.77	0.2859	0.16605
4010.34	0.28489	0.16444
4010.91	0.2837	0.1716
4011.48	0.29309	0.17054
4012.06	0.29763	0.16339
4012.63	0.30295	0.16064
4013.2	0.29171	0.1739
4013.78	0.28043	0.17996
4014.35	0.29646	0.17315
4014.92	0.30227	0.17244
4015.5	0.28943	0.16743
4016.07	0.28782	0.17025
4016.64	0.27871	0.17181
4017.22	0.27492	0.17372
4017.79	0.27398	0.16738
4018.36	0.28508	0.1654
4018.94	0.28254	0.16722
4019.51	0.27949	0.17278
4020.08	0.27929	0.17527
4020.66	0.27746	0.16975
4021.23	0.27656	0.17032
4021.8	0.27101	0.17146
4022.38	0.26827	0.17243
4022.95	0.26853	0.1759
4023.53	0.27079	0.17415
4024.1	0.27371	0.17599
4024.67	0.28073	0.1821
4025.25	0.29823	0.18067
4025.82	0.29445	0.17869
4026.4	0.28078	0.18227
4026.97	0.28336	0.18613
4027.54	0.29473	0.19103
4028.12	0.29335	0.18953
4028.69	0.29264	0.18869
4029.27	0.29029	0.1916
4029.84	0.27832	0.18862
4030.42	0.28051	0.18237
4030.99	0.27869	0.17456
4031.56	0.27432	0.18091
4032.14	0.27009	0.18015
4032.71	0.27822	0.17525
4033.29	0.28265	0.17247
4033.86	0.28399	0.17896
4034.44	0.2911	0.18294
4035.01	0.29202	0.18433
4035.59	0.29016	0.17717
4036.16	0.29198	0.18311
4036.74	0.2928	0.18353
4037.31	0.29268	0.18284
4037.88	0.278	0.17712
4038.46	0.28682	0.17329
4039.03	0.28227	0.17228
4039.61	0.27893	0.18072
4040.18	0.28067	0.18296
4040.76	0.27836	0.18132
4041.33	0.28264	0.17688
4041.91	0.27829	0.17744
4042.49	0.28277	0.17855
4043.06	0.28364	0.17664
4043.64	0.28826	0.16829
4044.21	0.2883	0.17201
4044.79	0.29461	0.16962
4045.36	0.29602	0.17062
4045.94	0.30237	0.17877
4046.51	0.30736	0.1835
4047.09	0.30315	0.1708
4047.66	0.29662	0.17062
4048.24	0.28616	0.16867
4048.81	0.28809	0.17738
4049.39	0.28493	0.17928
4049.97	0.2867	0.18075
4050.54	0.28965	0.1766
4051.12	0.28206	0.17715
4051.69	0.28381	0.17593
4052.27	0.29334	0.1691
4052.85	0.29004	0.17515
4053.42	0.2945	0.17823
4054	0.29341	0.17952
4054.57	0.30421	0.17974
4055.15	0.30382	0.18154
4055.73	0.29667	0.17964
4056.3	0.29667	0.17747
4056.88	0.29061	0.18875
4057.45	0.27954	0.19433
4058.03	0.28426	0.1945
4058.61	0.27535	0.17938
4059.18	0.26637	0.16512
4059.76	0.26956	0.17169
4060.34	0.26219	0.17534
4060.91	0.25685	0.17407
4061.49	0.26878	0.16855
4062.07	0.27302	0.16018
4062.64	0.2824	0.16683
4063.22	0.27956	0.18001
4063.8	0.28211	0.18203
4064.37	0.28404	0.17999
4064.95	0.27973	0.1801
4065.53	0.27974	0.18022
4066.1	0.2759	0.17378
4066.68	0.27263	0.17251
4067.26	0.26895	0.16556
4067.83	0.26782	0.16283
4068.41	0.26896	0.18012
4068.99	0.28483	0.1776
4069.56	0.29106	0.17418
4070.14	0.27776	0.16846
4070.72	0.26509	0.16147
[truncated: 17,144 more rows]

## Sheet: Supple Fig. 4a
Wavelength	Absorbance	Absorbance
nm
	0' C	50 'C
350	0.349	0.321
352	0.341	0.313
354	0.332	0.304
356	0.324	0.295
358	0.316	0.287
360	0.309	0.279
362	0.301	0.272
364	0.296	0.266
366	0.29	0.259
368	0.283	0.253
370	0.277	0.247
372	0.27	0.242
374	0.264	0.238
376	0.259	0.234
378	0.253	0.23
380	0.248	0.226
382	0.244	0.222
384	0.239	0.218
386	0.234	0.214
388	0.229	0.21
390	0.225	0.205
392	0.22	0.2
394	0.216	0.195
396	0.212	0.189
398	0.208	0.184
400	0.204	0.178
402	0.2	0.173
404	0.196	0.168
406	0.192	0.163
408	0.188	0.159
410	0.185	0.155
412	0.181	0.15
414	0.177	0.147
416	0.174	0.143
418	0.171	0.14
420	0.168	0.137
422	0.164	0.134
424	0.161	0.131
426	0.16	0.13
428	0.158	0.127
430	0.157	0.126
432	0.156	0.126
434	0.154	0.124
436	0.153	0.123
438	0.152	0.123
440	0.15	0.122
442	0.149	0.121
444	0.148	0.12
446	0.146	0.118
448	0.144	0.117
450	0.142	0.115
452	0.14	0.114
454	0.138	0.111
456	0.136	0.11
458	0.133	0.107
460	0.13	0.105
462	0.127	0.103
464	0.125	0.101
466	0.122	0.099
468	0.121	0.097
470	0.118	0.095
472	0.116	0.093
474	0.114	0.091
476	0.111	0.089
478	0.11	0.088
480	0.107	0.086
482	0.105	0.084
484	0.103	0.082
486	0.102	0.081
488	0.1	0.079
490	0.098	0.077
492	0.096	0.076
494	0.094	0.074
496	0.091	0.072
498	0.09	0.07
500	0.088	0.069
502	0.086	0.067
504	0.084	0.065
506	0.081	0.064
508	0.079	0.062
510	0.077	0.061
512	0.076	0.06
514	0.074	0.058
516	0.072	0.057
518	0.071	0.056
520	0.069	0.054
522	0.068	0.053
524	0.067	0.052
526	0.065	0.051
528	0.064	0.049
530	0.063	0.048
532	0.062	0.047
534	0.061	0.046
536	0.059	0.045
538	0.058	0.044
540	0.057	0.043
542	0.056	0.042
544	0.055	0.041
546	0.054	0.04
548	0.053	0.039
550	0.052	0.039
552	0.05	0.036
554	0.049	0.036
556	0.048	0.035
558	0.047	0.034
560	0.046	0.033
562	0.045	0.032
564	0.043	0.031
566	0.042	0.03
568	0.042	0.029
570	0.041	0.029
572	0.04	0.028
574	0.039	0.027
576	0.039	0.027
578	0.038	0.026
580	0.037	0.025
582	0.037	0.025
584	0.036	0.024
586	0.036	0.024
588	0.035	0.024
590	0.034	0.023
592	0.035	0.023
594	0.034	0.022
596	0.033	0.022
598	0.033	0.021
600	0.032	0.021
602	0.032	0.021
604	0.031	0.02
606	0.032	0.021
608	0.031	0.02
610	0.031	0.02
612	0.031	0.02
614	0.031	0.02
616	0.031	0.02
618	0.031	0.02
620	0.031	0.02
622	0.031	0.021
624	0.031	0.021
626	0.031	0.021
628	0.03	0.022
630	0.031	0.022
632	0.031	0.022
634	0.031	0.022
636	0.031	0.023
638	0.032	0.023
640	0.032	0.023
642	0.032	0.023
644	0.032	0.023
646	0.032	0.025
648	0.032	0.024
650	0.033	0.024
652	0.033	0.024
654	0.033	0.025
656	0.033	0.025
658	0.033	0.024
660	0.033	0.025
662	0.033	0.025
664	0.032	0.025
666	0.032	0.025
668	0.033	0.025
670	0.033	0.025
672	0.033	0.025
674	0.033	0.025
676	0.033	0.025
678	0.033	0.025
680	0.032	0.025
682	0.032	0.024
684	0.032	0.024
686	0.031	0.024
688	0.031	0.023
690	0.031	0.024
692	0.031	0.023
694	0.03	0.023
696	0.03	0.023
698	0.029	0.022
700	0.029	0.022
702	0.029	0.022
704	0.028	0.021
706	0.028	0.021
708	0.028	0.021
710	0.027	0.02
712	0.027	0.02
714	0.026	0.019
716	0.026	0.019
718	0.025	0.019
720	0.025	0.018
722	0.024	0.018
724	0.024	0.017
726	0.024	0.017
728	0.023	0.017
730	0.023	0.016
732	0.022	0.017
734	0.022	0.016
736	0.022	0.016
738	0.022	0.016
740	0.021	0.015
742	0.021	0.015
744	0.02	0.015
746	0.02	0.015
748	0.02	0.014
750	0.02	0.014
752	0.02	0.014
754	0.02	0.014
756	0.019	0.014
758	0.019	0.014
760	0.019	0.013
762	0.018	0.013
764	0.018	0.013
766	0.018	0.012
768	0.018	0.013
770	0.018	0.012
772	0.017	0.012
774	0.017	0.012
776	0.017	0.012
778	0.017	0.012
780	0.017	0.011
782	0.017	0.012
784	0.016	0.011
786	0.016	0.011
788	0.015	0.01
790	0.016	0.011
792	0.016	0.01
794	0.015	0.011
796	0.015	0.01
798	0.014	0.01
800	0.014	0.01
802	0.014	0.009
804	0.013	0.009
806	0.013	0.009
808	0.013	0.009
810	0.012	0.009
812	0.012	0.008
814	0.012	0.008
816	0.011	0.008
818	0.011	0.008
820	0.011	0.008
822	0.011	0.007
824	0.01	0.007
826	0.01	0.007
828	0.01	0.007
830	0.009	0.007
832	0.009	0.006
834	0.009	0.006
836	0.008	0.005
838	0.008	0.006
840	0.008	0.005
842	0.007	0.005
844	0.007	0.005
846	0.007	0.005
848	0.007	0.004
850	0.006	0.004
852	0.006	0.004
854	0.006	0.004
856	0.005	0.004
858	0.005	0.004
860	0.005	0.003
862	0.004	0.003
864	0.005	0.003
866	0.004	0.003
868	0.004	0.003
870	0.004	0.003
872	0.003	0.003
874	0.003	0.002
876	0.003	0.002
878	0.003	0.002
880	0.003	0.002
882	0.003	0.002
884	0.002	0.002
886	0.002	0.002
888	0.001	0.002
890	0.001	0.001
892	0.001	0.001
894	0.001	0.002
896	0.001	0.001
898	0	0
900	0.001	0.001

## Sheet: Supple Fig. 4b
Mass	Normalized intensity	Normalized intensity
Da
	0 'C	50 'C
3000.25	0.58195	0.68341
3000.74	0.59073	0.69257
3001.24	0.59018	0.68222
3001.73	0.58797	0.66565
3002.23	0.58224	0.68376
3002.72	0.59427	0.7052
3003.22	0.59745	0.6979
3003.71	0.607	0.68959
3004.21	0.60135	0.69703
3004.71	0.61082	0.71116
3005.2	0.62462	0.73396
3005.7	0.61884	0.72474
3006.19	0.62837	0.73088
3006.69	0.64515	0.72574
3007.19	0.64583	0.71538
3007.68	0.64231	0.74492
3008.18	0.63752	0.76808
3008.67	0.64532	0.74308
3009.17	0.63358	0.71848
3009.67	0.62083	0.7245
3010.16	0.63159	0.71273
3010.66	0.65029	0.70396
3011.15	0.63952	0.71523
3011.65	0.63602	0.70728
3012.15	0.65791	0.71391
3012.64	0.64966	0.70201
3013.14	0.62469	0.70285
3013.64	0.61829	0.71007
3014.13	0.6189	0.70522
3014.63	0.61185	0.69116
3015.13	0.60292	0.68847
3015.62	0.60023	0.69676
3016.12	0.5999	0.67973
3016.62	0.59754	0.67298
3017.11	0.61341	0.68036
3017.61	0.59811	0.68342
3018.11	0.58735	0.69135
3018.6	0.59523	0.68606
3019.1	0.56389	0.69052
3019.6	0.53822	0.67232
3020.1	0.52524	0.65579
3020.59	0.54346	0.63731
3021.09	0.5514	0.63286
3021.59	0.53824	0.64584
3022.08	0.529	0.66908
3022.58	0.52987	0.66647
3023.08	0.53586	0.66327
3023.58	0.52078	0.64409
3024.07	0.50383	0.62289
3024.57	0.50325	0.6187
3025.07	0.50419	0.6342
3025.57	0.50649	0.61982
3026.06	0.51572	0.60444
3026.56	0.52739	0.61926
3027.06	0.52925	0.60626
3027.56	0.52277	0.59453
3028.05	0.51332	0.60551
3028.55	0.51228	0.59538
3029.05	0.52475	0.59634
3029.55	0.5246	0.58107
3030.04	0.51008	0.58224
3030.54	0.50092	0.56602
3031.04	0.5002	0.55522
3031.54	0.5051	0.57758
3032.04	0.51918	0.58255
3032.53	0.53213	0.57302
3033.03	0.51946	0.59006
3033.53	0.50373	0.60566
3034.03	0.49808	0.59981
3034.53	0.49616	0.5911
3035.03	0.50622	0.60005
3035.52	0.51052	0.5858
3036.02	0.50318	0.58276
3036.52	0.50228	0.57566
3037.02	0.48868	0.57233
3037.52	0.49377	0.5805
3038.02	0.51474	0.59315
3038.51	0.52486	0.58672
3039.01	0.51522	0.59195
3039.51	0.5096	0.59398
3040.01	0.51158	0.5973
3040.51	0.5188	0.59601
3041.01	0.54216	0.59416
3041.51	0.55095	0.59328
3042.01	0.54499	0.59294
3042.5	0.52566	0.58519
3043	0.53114	0.60705
3043.5	0.52549	0.61125
3044	0.52151	0.60506
3044.5	0.55019	0.62849
3045	0.5698	0.63977
3045.5	0.55605	0.62843
3046	0.55173	0.6062
3046.5	0.55228	0.6115
3047	0.54787	0.60816
3047.5	0.54634	0.60905
3047.99	0.54745	0.61672
3048.49	0.5525	0.62345
3048.99	0.56094	0.59618
3049.49	0.57331	0.58302
3049.99	0.57219	0.57892
3050.49	0.56148	0.59878
3050.99	0.5492	0.59401
3051.49	0.55389	0.61029
3051.99	0.55327	0.60935
3052.49	0.55408	0.5785
3052.99	0.55056	0.5706
3053.49	0.5688	0.58149
3053.99	0.56615	0.60202
3054.49	0.56142	0.6131
3054.99	0.5522	0.61566
3055.49	0.55125	0.61281
3055.99	0.54463	0.63268
3056.49	0.5531	0.63816
3056.99	0.55052	0.61986
3057.49	0.54618	0.59103
3057.99	0.55419	0.59342
3058.49	0.55805	0.60362
3058.99	0.54963	0.61388
3059.49	0.54711	0.61168
3059.99	0.54748	0.61078
3060.49	0.52887	0.60366
3060.99	0.51781	0.59187
3061.49	0.51991	0.5995
3061.99	0.53109	0.59402
3062.49	0.52756	0.59006
3062.99	0.52471	0.61203
3063.49	0.52079	0.62366
3063.99	0.5206	0.5963
3064.5	0.52164	0.57904
3065	0.51693	0.55983
3065.5	0.53268	0.56553
3066	0.52313	0.5707
3066.5	0.5045	0.56444
3067	0.49175	0.56795
3067.5	0.48113	0.58019
3068	0.5076	0.57152
3068.5	0.51981	0.5742
3069	0.5258	0.57139
3069.5	0.52332	0.56106
3070.01	0.51848	0.57371
3070.51	0.52873	0.58463
3071.01	0.51264	0.59415
3071.51	0.50471	0.60506
3072.01	0.5091	0.59808
3072.51	0.52028	0.587
3073.01	0.51668	0.5815
3073.51	0.52085	0.56796
3074.02	0.53008	0.575
3074.52	0.52505	0.59293
3075.02	0.5092	0.59643
3075.52	0.49362	0.5959
3076.02	0.51302	0.60131
3076.52	0.49767	0.6112
3077.03	0.49177	0.61416
3077.53	0.48719	0.60781
3078.03	0.48177	0.59186
3078.53	0.47971	0.5933
3079.03	0.48391	0.59885
3079.54	0.48667	0.59827
3080.04	0.48761	0.58542
3080.54	0.48334	0.58843
3081.04	0.4865	0.60618
3081.54	0.49037	0.60209
3082.05	0.49064	0.59802
3082.55	0.49007	0.58202
3083.05	0.4837	0.59256
3083.55	0.48451	0.60599
3084.05	0.51029	0.60077
3084.56	0.51325	0.6056
3085.06	0.51092	0.61652
3085.56	0.51642	0.61574
3086.06	0.51591	0.62323
3086.57	0.51192	0.64728
3087.07	0.51717	0.65751
3087.57	0.53749	0.65411
3088.07	0.5309	0.64948
3088.58	0.52725	0.65352
3089.08	0.52254	0.65159
3089.58	0.51854	0.6462
3090.08	0.53794	0.62968
3090.59	0.55479	0.62368
3091.09	0.55647	0.63325
3091.59	0.56019	0.64855
3092.1	0.56633	0.64652
3092.6	0.55612	0.65839
3093.1	0.53423	0.66555
3093.61	0.534	0.64799
3094.11	0.55171	0.63912
3094.61	0.56945	0.65064
3095.11	0.56733	0.65247
3095.62	0.55196	0.63123
3096.12	0.56131	0.64507
3096.62	0.56546	0.6515
3097.13	0.5704	0.63854
3097.63	0.56728	0.64509
3098.13	0.55391	0.64711
3098.64	0.54961	0.63474
3099.14	0.55263	0.63954
3099.65	0.56874	0.63939
3100.15	0.57716	0.64032
3100.65	0.57093	0.62826
3101.16	0.55416	0.61211
3101.66	0.53963	0.61466
3102.16	0.53614	0.62522
3102.67	0.53408	0.62088
3103.17	0.54151	0.63157
3103.68	0.5422	0.62869
3104.18	0.54345	0.62049
3104.68	0.54973	0.61684
3105.19	0.55493	0.61657
3105.69	0.54398	0.62565
3106.2	0.52897	0.61087
3106.7	0.53237	0.60342
3107.2	0.54821	0.61122
3107.71	0.52429	0.59742
3108.21	0.51943	0.59642
3108.72	0.52787	0.60495
3109.22	0.52864	0.59931
3109.72	0.51683	0.58944
3110.23	0.49852	0.57161
3110.73	0.50108	0.56958
3111.24	0.49566	0.54919
3111.74	0.48524	0.5584
3112.25	0.47752	0.55266
3112.75	0.49274	0.57291
3113.26	0.48716	0.59035
3113.76	0.49066	0.58485
3114.27	0.51187	0.56654
3114.77	0.50729	0.56616
3115.28	0.49519	0.56142
3115.78	0.5138	0.56128
3116.29	0.52323	0.57842
3116.79	0.53486	0.583
3117.3	0.53287	0.58812
3117.8	0.51834	0.58665
3118.31	0.51535	0.57958
3118.81	0.50204	0.57201
3119.32	0.49952	0.58559
3119.82	0.50549	0.59588
3120.33	0.50446	0.59542
3120.83	0.49049	0.5765
3121.34	0.48913	0.57776
3121.84	0.50547	0.56238
3122.35	0.50941	0.55822
3122.85	0.49591	0.56786
3123.36	0.49146	0.57079
3123.86	0.48144	0.56016
3124.37	0.4832	0.56082
3124.87	0.48608	0.5667
3125.38	0.49504	0.57282
3125.89	0.49432	0.55547
3126.39	0.47984	0.54786
3126.9	0.47868	0.54174
3127.4	0.47691	0.55059
3127.91	0.47651	0.54492
3128.42	0.48245	0.53624
3128.92	0.5071	0.56025
3129.43	0.50968	0.57168
3129.93	0.51468	0.57127
3130.44	0.5086	0.57156
3130.95	0.49823	0.55251
3131.45	0.50987	0.54675
3131.96	0.51852	0.5659
3132.46	0.50248	0.57215
3132.97	0.49396	0.61038
3133.48	0.47707	0.60223
3133.98	0.48335	0.57512
3134.49	0.5014	0.55366
3135	0.50305	0.56431
3135.5	0.50026	0.58143
3136.01	0.50954	0.57386
3136.51	0.52956	0.56591
3137.02	0.53137	0.56702
3137.53	0.5383	0.57091
3138.03	0.53911	0.5716
3138.54	0.52945	0.57775
3139.05	0.51277	0.5848
3139.56	0.52299	0.57939
3140.06	0.53721	0.56441
3140.57	0.54626	0.56061
3141.08	0.52715	0.58338
3141.58	0.51247	0.59509
3142.09	0.51701	0.60212
3142.6	0.51558	0.62827
3143.1	0.51263	0.61371
3143.61	0.53688	0.5881
3144.12	0.54409	0.59765
3144.63	0.5454	0.59767
3145.13	0.54406	0.58816
3145.64	0.52982	0.59058
3146.15	0.53218	0.58918
3146.65	0.52143	0.59056
3147.16	0.52631	0.58268
3147.67	0.53048	0.57162
3148.18	0.51877	0.57583
3148.68	0.51973	0.59753
3149.19	0.51978	0.59291
3149.7	0.52266	0.59664
3150.21	0.52689	0.60995
3150.71	0.50261	0.60817
3151.22	0.49496	0.59737
3151.73	0.48945	0.58236
3152.24	0.49416	0.59241
3152.75	0.47922	0.60112
3153.25	0.47858	0.6075
3153.76	0.50748	0.58892
3154.27	0.5066	0.59176
3154.78	0.50603	0.58382
3155.29	0.49313	0.57998
3155.79	0.4745	0.55365
3156.3	0.47395	0.54482
3156.81	0.49366	0.55672
3157.32	0.49836	0.55391
3157.83	0.50243	0.53997
3158.33	0.49438	0.56063
3158.84	0.48408	0.56358
3159.35	0.46134	0.54217
3159.86	0.46785	0.53786
3160.37	0.46306	0.55807
3160.88	0.46769	0.5631
3161.39	0.46364	0.57428
3161.89	0.46641	0.57276
3162.4	0.4661	0.58037
3162.91	0.4586	0.55732
3163.42	0.4665	0.54992
3163.93	0.47522	0.55162
3164.44	0.47372	0.55952
3164.95	0.47362	0.57487
3165.46	0.46956	0.56913
3165.96	0.46164	0.57505
3166.47	0.47074	0.57676
3166.98	0.48417	0.58155
3167.49	0.48724	0.58871
3168	0.48651	0.60334
3168.51	0.46822	0.60835
3169.02	0.46742	0.59385
3169.53	0.48484	0.57392
3170.04	0.47596	0.56638
3170.55	0.4746	0.58658
3171.06	0.47887	0.59091
3171.57	0.48481	0.58143
3172.07	0.47484	0.59255
3172.58	0.458	0.61004
3173.09	0.47095	0.61477
3173.6	0.49233	0.61221
3174.11	0.48647	0.6111
3174.62	0.48911	0.63589
3175.13	0.50996	0.63856
3175.64	0.50905	0.62796
3176.15	0.51513	0.61105
3176.66	0.51587	0.61404
3177.17	0.51589	0.60936
3177.68	0.5135	0.60788
3178.19	0.5076	0.60024
3178.7	0.48995	0.61238
3179.21	0.4973	0.62303
3179.72	0.50448	0.62651
3180.23	0.51625	0.62291
3180.74	0.52045	0.60962
3181.25	0.51308	0.60469
3181.76	0.49742	0.59184
3182.27	0.4867	0.59302
3182.78	0.48491	0.58391
3183.29	0.48334	0.5788
3183.8	0.49429	0.59022
3184.31	0.52087	0.59009
3184.82	0.52699	0.59996
3185.33	0.51934	0.60713
3185.84	0.50891	0.60482
3186.35	0.50116	0.6023
3186.87	0.48469	0.59169
3187.38	0.50565	0.60138
3187.89	0.49876	0.59225
3188.4	0.49171	0.58604
3188.91	0.48417	0.57466
3189.42	0.49383	0.58206
3189.93	0.49335	0.58042
3190.44	0.4974	0.56863
3190.95	0.49867	0.57353
3191.46	0.49772	0.58292
3191.97	0.49807	0.57599
3192.48	0.49412	0.57387
3193	0.48936	0.57566
3193.51	0.48588	0.58618
3194.02	0.48971	0.56992
3194.53	0.48956	0.56117
3195.04	0.49618	0.556
3195.55	0.49982	0.55102
3196.06	0.4995	0.5426
3196.57	0.49313	0.54104
3197.09	0.49814	0.54815
3197.6	0.50284	0.57677
3198.11	0.50508	0.5651
3198.62	0.49677	0.53785
3199.13	0.49053	0.54417
3199.64	0.49528	0.55647
3200.16	0.48875	0.54904
3200.67	0.48433	0.54153
3201.18	0.46829	0.52822
3201.69	0.46931	0.5291
3202.2	0.46073	0.54756
3202.71	0.45149	0.55719
3203.23	0.4573	0.55137
3203.74	0.47437	0.55024
3204.25	0.46682	0.53386
3204.76	0.43736	0.55257
3205.27	0.45769	0.57115
3205.79	0.46	0.57285
3206.3	0.46094	0.56181
3206.81	0.46616	0.56434
3207.32	0.46729	0.56785
3207.84	0.45537	0.55537
3208.35	0.46114	0.54411
3208.86	0.46845	0.54424
3209.37	0.47692	0.5372
3209.88	0.48443	0.53717
3210.4	0.48277	0.5499
3210.91	0.48679	0.56216
3211.42	0.49107	0.56058
3211.93	0.48416	0.54331
3212.45	0.4934	0.53788
3212.96	0.48879	0.53852
3213.47	0.47426	0.53075
3213.99	0.46379	0.50807
3214.5	0.46699	0.5001
3215.01	0.46205	0.54057
3215.52	0.46533	0.54362
3216.04	0.45443	0.5408
3216.55	0.46163	0.55
3217.06	0.45046	0.54325
3217.58	0.43834	0.50822
3218.09	0.44222	0.50103
3218.6	0.45143	0.51639
3219.12	0.45759	0.51994
3219.63	0.46303	0.5215
3220.14	0.47342	0.50357
3220.66	0.46586	0.53196
3221.17	0.45678	0.54864
3221.68	0.46628	0.55348
3222.2	0.4826	0.55941
3222.71	0.46944	0.55936
3223.22	0.46364	0.5634
3223.74	0.4647	0.58477
3224.25	0.46387	0.5807
3224.76	0.46789	0.57249
3225.28	0.47871	0.57412
3225.79	0.47041	0.55157
3226.3	0.46401	0.54674
3226.82	0.46161	0.54712
3227.33	0.45317	0.5313
3227.85	0.4748	0.52119
3228.36	0.49496	0.52781
3228.87	0.50157	0.53073
3229.39	0.50198	0.53428
3229.9	0.51229	0.53519
3230.42	0.50694	0.5477
3230.93	0.47998	0.55013
3231.44	0.47503	0.5333
3231.96	0.47879	0.5407
3232.47	0.48316	0.56413
3232.99	0.4884	0.57479
3233.5	0.47599	0.57349
3234.02	0.48194	0.5846
3234.53	0.49403	0.56603
3235.04	0.51348	0.5572
3235.56	0.51629	0.56271
3236.07	0.50098	0.56359
3236.59	0.48393	0.56569
3237.1	0.47124	0.55602
3237.62	0.47415	0.56865
3238.13	0.48253	0.58697
3238.65	0.48008	0.59038
3239.16	0.47949	0.57111
3239.68	0.47183	0.54848
3240.19	0.47506	0.55115
3240.71	0.47496	0.54253
3241.22	0.47136	0.52902
3241.74	0.47007	0.53842
3242.25	0.47534	0.5444
3242.77	0.47254	0.52461
3243.28	0.48006	0.52922
3243.8	0.49147	0.52455
3244.31	0.49056	0.54024
3244.83	0.47913	0.54227
3245.34	0.46672	0.52851
3245.86	0.46164	0.5162
3246.37	0.4611	0.52007
3246.89	0.46605	0.53503
3247.4	0.4725	0.55008
3247.92	0.45955	0.5536
3248.43	0.4405	0.54526
3248.95	0.44737	0.55307
3249.47	0.4563	0.55597
3249.98	0.45023	0.54547
3250.5	0.44858	0.54821
3251.01	0.46043	0.54795
3251.53	0.46697	0.56043
3252.04	0.46682	0.56553
3252.56	0.45994	0.56074
3253.08	0.46934	0.55857
3253.59	0.47722	0.55479
3254.11	0.47661	0.55618
3254.62	0.47265	0.55486
3255.14	0.48313	0.55612
3255.66	0.4927	0.56308
3256.17	0.47678	0.56175
3256.69	0.4599	0.56739
3257.2	0.45884	0.55509
3257.72	0.46677	0.55149
3258.24	0.47217	0.5517
3258.75	0.47522	0.53071
3259.27	0.46318	0.5383
3259.79	0.45181	0.54902
3260.3	0.46116	0.56973
3260.82	0.45633	0.57201
3261.34	0.4405	0.57157
3261.85	0.44152	0.57189
3262.37	0.42962	0.57208
3262.89	0.4414	0.56392
3263.4	0.45933	0.557
3263.92	0.47542	0.56406
3264.44	0.47261	0.57583
3264.95	0.48202	0.58291
3265.47	0.47798	0.57997
3265.99	0.48348	0.56916
3266.5	0.4669	0.56887
3267.02	0.46301	0.57449
3267.54	0.46632	0.56665
3268.05	0.45893	0.56661
3268.57	0.46634	0.55583
3269.09	0.46635	0.52907
3269.61	0.4559	0.5306
3270.12	0.47943	0.50991
3270.64	0.47875	0.49912
3271.16	0.46872	0.51568
3271.67	0.47801	0.51677
3272.19	0.48136	0.52871
3272.71	0.47111	0.51898
3273.23	0.45823	0.52504
3273.74	0.49251	0.54142
3274.26	0.49888	0.52852
3274.78	0.47463	0.52972
3275.3	0.45528	0.52661
3275.82	0.4544	0.54857
3276.33	0.45941	0.54705
3276.85	0.45283	0.54925
3277.37	0.4386	0.56314
3277.89	0.45253	0.54849
3278.4	0.46781	0.53533
3278.92	0.47188	0.54912
3279.44	0.46799	0.5523
3279.96	0.4579	0.55031
3280.48	0.46435	0.54377
3280.99	0.46593	0.54269
3281.51	0.46069	0.52803
3282.03	0.45451	0.51815
3282.55	0.44448	0.51595
3283.07	0.43948	0.52406
3283.59	0.45803	0.50849
3284.1	0.4724	0.50648
3284.62	0.467	0.50269
3285.14	0.46081	0.51757
3285.66	0.44902	0.52143
3286.18	0.45746	0.53379
3286.7	0.47368	0.51758
3287.21	0.48519	0.50491
3287.73	0.48397	0.51337
3288.25	0.46479	0.5233
3288.77	0.43997	0.51379
3289.29	0.44165	0.50369
3289.81	0.43676	0.51103
3290.33	0.43504	0.5183
3290.85	0.42433	0.51691
3291.36	0.41583	0.49912
3291.88	0.43162	0.49555
3292.4	0.43978	0.51163
3292.92	0.4394	0.51481
3293.44	0.44457	0.49489
3293.96	0.45337	0.49197
3294.48	0.45211	0.4914
3295	0.4523	0.50683
3295.52	0.44274	0.52186
3296.04	0.43191	0.52421
3296.56	0.42592	0.53159
3297.08	0.4352	0.52981
3297.59	0.45538	0.51642
3298.11	0.47169	0.52766
3298.63	0.46516	0.53391
3299.15	0.44149	0.53014
3299.67	0.4467	0.53215
3300.19	0.44691	0.55266
3300.71	0.44074	0.54641
3301.23	0.43776	0.52808
3301.75	0.42769	0.52479
3302.27	0.43363	0.52724
3302.79	0.44858	0.53557
3303.31	0.44624	0.52409
3303.83	0.44204	0.51696
3304.35	0.44912	0.51588
3304.87	0.44021	0.52204
3305.39	0.43394	0.5229
3305.91	0.45573	0.53609
3306.43	0.44546	0.53622
3306.95	0.44372	0.53655
3307.47	0.45098	0.53291
3307.99	0.46841	0.53778
3308.51	0.46365	0.52434
3309.03	0.46206	0.50628
3309.55	0.44836	0.51433
3310.07	0.43312	0.5223
3310.59	0.42195	0.52344
3311.11	0.42967	0.53351
3311.63	0.44621	0.52604
3312.15	0.44813	0.51684
3312.68	0.45608	0.5075
3313.2	0.45823	0.5138
3313.72	0.46118	0.52557
3314.24	0.46041	0.5332
3314.76	0.46377	0.53225
3315.28	0.47622	0.54629
3315.8	0.47166	0.54105
3316.32	0.46462	0.5276
3316.84	0.46292	0.52749
3317.36	0.4562	0.51318
3317.88	0.45167	0.49797
3318.4	0.45042	0.50578
3318.93	0.45041	0.5107
3319.45	0.44485	0.51449
3319.97	0.44307	0.5057
3320.49	0.45532	0.51955
3321.01	0.45755	0.50777
3321.53	0.45836	0.51208
3322.05	0.46645	0.51089
3322.57	0.47383	0.50184
3323.1	0.47493	0.50167
3323.62	0.46591	0.51438
3324.14	0.4557	0.54629
3324.66	0.46826	0.54906
3325.18	0.47334	0.53614
3325.7	0.46378	0.53592
3326.23	0.46255	0.53447
3326.75	0.48078	0.52909
3327.27	0.48652	0.52379
3327.79	0.4878	0.53664
3328.31	0.47812	0.53922
3328.83	0.47649	0.5277
3329.36	0.46165	0.53295
3329.88	0.47918	0.54886
3330.4	0.46414	0.53618
3330.92	0.45765	0.52328
3331.44	0.46095	0.5111
3331.97	0.47042	0.50444
3332.49	0.46433	0.50507
3333.01	0.46586	0.50069
3333.53	0.45967	0.51237
3334.06	0.45554	0.54023
3334.58	0.45063	0.53766
3335.1	0.44799	0.53757
3335.62	0.43336	0.53708
3336.14	0.43663	0.52866
3336.67	0.45064	0.52709
3337.19	0.4582	0.52735
3337.71	0.46637	0.52976
3338.23	0.46914	0.51323
3338.76	0.45118	0.50757
3339.28	0.4618	0.50918
3339.8	0.45708	0.51497
3340.33	0.44893	0.54124
3340.85	0.43975	0.55011
3341.37	0.45852	0.53658
3341.89	0.45801	0.54233
3342.42	0.45977	0.54425
3342.94	0.45187	0.52294
3343.46	0.4671	0.52285
3343.99	0.47389	0.53184
3344.51	0.46979	0.52579
3345.03	0.4719	0.53709
3345.56	0.45725	0.54253
3346.08	0.46433	0.54182
3346.6	0.47667	0.53204
3347.13	0.48083	0.54194
3347.65	0.48765	0.55366
3348.17	0.49557	0.54669
3348.7	0.4783	0.5459
3349.22	0.47298	0.55624
3349.74	0.48323	0.54691
3350.27	0.47785	0.53345
3350.79	0.47462	0.52281
3351.31	0.47519	0.54297
3351.84	0.47138	0.57084
3352.36	0.45939	0.57188
3352.88	0.46383	0.55599
3353.41	0.48786	0.54039
3353.93	0.48278	0.56211
3354.46	0.48017	0.56626
3354.98	0.48164	0.54771
3355.5	0.47579	0.54944
3356.03	0.45893	0.55068
3356.55	0.45685	0.54988
3357.08	0.45927	0.54828
3357.6	0.4612	0.5496
3358.12	0.451	0.54358
3358.65	0.44118	0.52469
3359.17	0.43741	0.51162
3359.7	0.43355	0.52381
3360.22	0.43479	0.53486
3360.75	0.43306	0.5439
3361.27	0.43888	0.55534
3361.79	0.43715	0.54251
3362.32	0.44275	0.52701
3362.84	0.47609	0.52597
3363.37	0.45831	0.53032
3363.89	0.43661	0.52063
3364.42	0.44382	0.49652
3364.94	0.46966	0.51675
3365.47	0.46152	0.53252
3365.99	0.45482	0.52411
3366.52	0.46174	0.52663
3367.04	0.45011	0.52853
3367.57	0.43314	0.52647
3368.09	0.4179	0.52022
3368.62	0.43544	0.4971
3369.14	0.45007	0.47805
3369.67	0.44885	0.49168
3370.19	0.44876	0.51376
3370.72	0.46659	0.53096
3371.24	0.47761	0.52406
3371.77	0.4838	0.51307
3372.29	0.47638	0.50069
3372.82	0.45802	0.51277
3373.34	0.456	0.52968
3373.87	0.45075	0.52914
3374.39	0.45073	0.52316
3374.92	0.46451	0.5156
3375.44	0.45585	0.50728
3375.97	0.45425	0.51518
3376.5	0.45807	0.51187
3377.02	0.45304	0.50172
3377.55	0.43967	0.52012
3378.07	0.43965	0.52043
3378.6	0.45455	0.50018
3379.12	0.45982	0.48513
3379.65	0.4567	0.5009
3380.18	0.4413	0.51638
3380.7	0.44028	0.49067
3381.23	0.44127	0.49017
3381.75	0.43384	0.50603
3382.28	0.42882	0.49828
3382.81	0.43477	0.49984
3383.33	0.43547	0.50377
3383.86	0.41963	0.51284
3384.38	0.41761	0.50353
3384.91	0.41298	0.51079
3385.44	0.41471	0.52213
3385.96	0.42361	0.52627
3386.49	0.42295	0.52886
3387.02	0.43685	0.54152
3387.54	0.43376	0.52513
3388.07	0.42072	0.50452
3388.6	0.42725	0.50678
3389.12	0.42664	0.52706
3389.65	0.41977	0.51329
3390.18	0.43882	0.49743
3390.7	0.45367	0.48855
3391.23	0.4512	0.47367
3391.76	0.44864	0.46562
3392.28	0.42905	0.48152
3392.81	0.42539	0.48994
3393.34	0.42664	0.48297
3393.86	0.42515	0.48873
3394.39	0.42753	0.49815
3394.92	0.42118	0.50325
3395.44	0.4233	0.50938
3395.97	0.43346	0.49492
3396.5	0.42358	0.48992
3397.03	0.41198	0.51468
3397.55	0.41362	0.52381
3398.08	0.42651	0.51353
3398.61	0.44749	0.51538
3399.13	0.44171	0.50707
3399.66	0.44539	0.50351
3400.19	0.43176	0.50583
3400.72	0.42022	0.49341
3401.24	0.41269	0.49465
3401.77	0.43039	0.50624
3402.3	0.42569	0.50073
3402.83	0.41897	0.49158
3403.35	0.42901	0.50433
3403.88	0.42596	0.51698
3404.41	0.43827	0.52286
3404.94	0.45534	0.50893
3405.47	0.46677	0.51094
3405.99	0.47743	0.52013
3406.52	0.48097	0.52454
3407.05	0.46252	0.52899
3407.58	0.44686	0.51681
3408.11	0.45208	0.50274
3408.63	0.45365	0.49043
3409.16	0.44618	0.49377
3409.69	0.46046	0.49109
3410.22	0.45207	0.47576
3410.75	0.44199	0.4871
3411.28	0.44493	0.48468
3411.8	0.46087	0.47214
3412.33	0.45228	0.49779
3412.86	0.4577	0.5052
3413.39	0.47009	0.5023
3413.92	0.4686	0.50169
3414.45	0.47065	0.49734
3414.97	0.4554	0.50317
3415.5	0.42602	0.51031
3416.03	0.41398	0.51829
3416.56	0.4315	0.5159
3417.09	0.44541	0.51428
3417.62	0.46122	0.51882
3418.15	0.45509	0.52622
3418.68	0.45096	0.52991
3419.2	0.44779	0.53714
3419.73	0.44123	0.5404
3420.26	0.44037	0.53704
3420.79	0.44259	0.52882
3421.32	0.44102	0.52985
3421.85	0.43368	0.5023
3422.38	0.45185	0.48167
3422.91	0.44272	0.48145
3423.44	0.43073	0.48858
3423.97	0.43876	0.49562
3424.5	0.426	0.50192
3425.03	0.41683	0.50239
3425.55	0.43059	0.49503
3426.08	0.43714	0.50818
3426.61	0.43669	0.52118
3427.14	0.43708	0.5233
3427.67	0.43746	0.52111
3428.2	0.43281	0.52215
3428.73	0.44377	0.52175
3429.26	0.47078	0.5176
3429.79	0.4619	0.50153
3430.32	0.447	0.49705
3430.85	0.43251	0.49714
3431.38	0.42262	0.50616
3431.91	0.44409	0.5162
3432.44	0.44272	0.50826
3432.97	0.45136	0.52204
3433.5	0.47232	0.52584
3434.03	0.47598	0.54419
3434.56	0.45934	0.54472
3435.09	0.44006	0.52556
3435.62	0.4345	0.52389
3436.15	0.43353	0.52702
3436.68	0.43299	0.52852
3437.21	0.43105	0.54061
3437.74	0.44203	0.53899
3438.27	0.45814	0.5413
3438.8	0.45532	0.54149
3439.33	0.45995	0.53295
3439.86	0.46665	0.52852
3440.39	0.45959	0.53809
3440.93	0.44755	0.52028
3441.46	0.44409	0.51645
3441.99	0.42923	0.50281
3442.52	0.43594	0.52463
3443.05	0.43965	0.53473
3443.58	0.46763	0.5371
3444.11	0.49128	0.5445
3444.64	0.50167	0.54588
3445.17	0.49712	0.54238
3445.7	0.48599	0.52073
3446.23	0.47536	0.51849
3446.76	0.46374	0.52673
3447.3	0.45005	0.52708
3447.83	0.45931	0.51846
3448.36	0.46059	0.51639
3448.89	0.47111	0.51193
3449.42	0.4699	0.50771
3449.95	0.45361	0.49872
3450.48	0.44549	0.5002
3451.01	0.4559	0.48925
3451.55	0.45625	0.47816
3452.08	0.45968	0.47385
3452.61	0.4792	0.47935
3453.14	0.49668	0.48048
3453.67	0.48522	0.48655
3454.2	0.4712	0.48874
3454.73	0.46591	0.486
3455.27	0.46356	0.48559
3455.8	0.46414	0.47951
3456.33	0.47857	0.48278
3456.86	0.4712	0.4843
3457.39	0.47106	0.48168
3457.93	0.4683	0.48628
3458.46	0.46022	0.49465
3458.99	0.45028	0.49073
3459.52	0.4706	0.4909
3460.05	0.46718	0.47391
3460.59	0.45371	0.47434
3461.12	0.44985	0.48344
3461.65	0.45137	0.47571
3462.18	0.45273	0.47451
3462.71	0.4729	0.47914
3463.25	0.46738	0.47503
3463.78	0.4744	0.48015
3464.31	0.48427	0.46956
3464.84	0.49358	0.4722
3465.38	0.49197	0.48071
3465.91	0.48071	0.47583
3466.44	0.46667	0.48429
3466.97	0.45462	0.48564
3467.51	0.46304	0.47897
3468.04	0.4716	0.4865
3468.57	0.46957	0.51078
3469.11	0.47596	0.50737
3469.64	0.4764	0.48817
3470.17	0.46981	0.48425
3470.7	0.48231	0.49253
3471.24	0.49021	0.4957
3471.77	0.4887	0.4981
3472.3	0.48031	0.503
3472.84	0.46624	0.48165
3473.37	0.48126	0.46953
3473.9	0.48702	0.47604
3474.43	0.47695	0.47416
3474.97	0.48129	0.47351
3475.5	0.48087	0.45871
3476.03	0.4888	0.46926
3476.57	0.51139	0.50162
3477.1	0.51326	0.49057
3477.63	0.51742	0.46943
3478.17	0.52423	0.46794
3478.7	0.51448	0.4759
3479.24	0.52269	0.48343
3479.77	0.52269	0.50992
3480.3	0.50224	0.49122
3480.84	0.50129	0.48385
3481.37	0.51615	0.47609
3481.9	0.51653	0.4791
3482.44	0.51269	0.47072
3482.97	0.51036	0.46917
3483.51	0.51258	0.46409
3484.04	0.51487	0.46981
3484.57	0.51088	0.50664
3485.11	0.51943	0.51792
3485.64	0.5395	0.49857
3486.18	0.52889	0.48506
3486.71	0.52687	0.50639
3487.24	0.5192	0.51122
3487.78	0.51641	0.48713
3488.31	0.51436	0.46928
3488.85	0.50527	0.45921
3489.38	0.48497	0.48337
3489.91	0.48166	0.5199
3490.45	0.50072	0.51628
3490.98	0.5062	0.52086
3491.52	0.50589	0.53182
3492.05	0.49175	0.5256
3492.59	0.49572	0.51769
3493.12	0.50557	0.51219
3493.66	0.50591	0.49929
3494.19	0.51096	0.48974
3494.73	0.51451	0.47508
3495.26	0.51483	0.46836
3495.8	0.50381	0.49094
3496.33	0.49833	0.49579
3496.87	0.5076	0.4878
3497.4	0.50842	0.50208
3497.94	0.51395	0.50183
3498.47	0.51764	0.49527
3499.01	0.51389	0.48972
3499.54	0.49136	0.48116
3500.08	0.48416	0.47612
3500.61	0.48322	0.47863
3501.15	0.49962	0.47171
3501.68	0.50796	0.48204
3502.22	0.50885	0.48534
3502.75	0.52609	0.48854
3503.29	0.52173	0.49187
3503.82	0.519	0.47842
3504.36	0.52097	0.48612
3504.89	0.51498	0.50524
3505.43	0.49252	0.50127
3505.96	0.49091	0.49296
3506.5	0.47925	0.50097
3507.04	0.47937	0.50929
3507.57	0.47971	0.51978
3508.11	0.48523	0.51315
3508.64	0.49132	0.4984
3509.18	0.49676	0.49565
3509.71	0.50148	0.48687
3510.25	0.49815	0.49038
3510.79	0.5097	0.49975
3511.32	0.51384	0.51133
3511.86	0.5057	0.51565
3512.39	0.49015	0.50587
3512.93	0.5	0.49831
3513.47	0.48376	0.50493
3514	0.49455	0.50684
3514.54	0.49805	0.50633
3515.08	0.48683	0.51452
3515.61	0.48198	0.51139
3516.15	0.48348	0.51105
3516.69	0.47802	0.51827
3517.22	0.47748	0.51385
3517.76	0.47649	0.51501
3518.29	0.4788	0.51395
3518.83	0.48607	0.51364
3519.37	0.48591	0.49348
3519.9	0.48683	0.48225
3520.44	0.47407	0.49767
3520.98	0.47024	0.50435
3521.51	0.47741	0.51522
3522.05	0.50354	0.52108
3522.59	0.48778	0.51706
3523.13	0.47864	0.53588
3523.66	0.49076	0.53191
3524.2	0.48968	0.51309
3524.74	0.49473	0.49408
3525.27	0.49247	0.48976
3525.81	0.49584	0.50058
3526.35	0.49981	0.50219
3526.88	0.51045	0.50314
3527.42	0.5028	0.4985
3527.96	0.51083	0.51047
3528.5	0.51318	0.51118
3529.03	0.51283	0.52216
3529.57	0.50392	0.51955
3530.11	0.48501	0.51434
3530.65	0.4695	0.51365
3531.18	0.46034	0.51642
3531.72	0.46245	0.50374
3532.26	0.46803	0.49986
3532.8	0.4682	0.5072
3533.33	0.46412	0.52337
3533.87	0.48735	0.5062
3534.41	0.49413	0.49004
3534.95	0.49682	0.49012
3535.49	0.48839	0.49457
3536.02	0.45986	0.49995
3536.56	0.45424	0.48999
3537.1	0.47257	0.48327
3537.64	0.47808	0.49946
3538.18	0.47823	0.4926
3538.71	0.46733	0.48624
3539.25	0.47268	0.4972
3539.79	0.48249	0.50527
3540.33	0.47693	0.50746
3540.87	0.48163	0.50832
3541.4	0.46936	0.49872
3541.94	0.4576	0.48811
3542.48	0.45113	0.46876
3543.02	0.45905	0.44715
3543.56	0.4679	0.45142
3544.1	0.45842	0.46525
3544.63	0.45607	0.46775
3545.17	0.46054	0.45782
3545.71	0.4788	0.46464
3546.25	0.46612	0.47401
3546.79	0.44008	0.46443
3547.33	0.4506	0.48194
3547.87	0.45451	0.49525
3548.41	0.46637	0.49771
3548.94	0.46198	0.49243
3549.48	0.44481	0.48171
3550.02	0.43434	0.47161
3550.56	0.43506	0.47871
3551.1	0.42346	0.47096
3551.64	0.43271	0.47481
3552.18	0.4436	0.48412
3552.72	0.45008	0.47573
3553.26	0.45	0.47863
3553.8	0.45208	0.49064
3554.34	0.45029	0.48663
3554.87	0.45657	0.47789
3555.41	0.45261	0.46557
3555.95	0.46754	0.47905
3556.49	0.47324	0.48196
3557.03	0.46231	0.47238
3557.57	0.45705	0.47412
3558.11	0.43787	0.46797
3558.65	0.43076	0.46824
3559.19	0.44927	0.48404
3559.73	0.45606	0.47679
3560.27	0.47155	0.46644
3560.81	0.48259	0.48114
3561.35	0.46122	0.49123
3561.89	0.4584	0.49758
3562.43	0.45282	0.51095
3562.97	0.4492	0.48592
3563.51	0.45024	0.46953
3564.05	0.44331	0.47426
3564.59	0.45426	0.48375
3565.13	0.45925	0.45411
3565.67	0.46276	0.4488
3566.21	0.46661	0.46155
3566.75	0.45349	0.45984
3567.29	0.45663	0.45694
3567.83	0.45879	0.45601
3568.37	0.45179	0.45791
3568.91	0.45204	0.45815
3569.45	0.44212	0.45287
3569.99	0.41883	0.46417
3570.53	0.41943	0.48409
3571.07	0.42647	0.4968
3571.61	0.42931	0.48548
3572.15	0.43011	0.48049
3572.7	0.43795	0.46184
3573.24	0.45372	0.46796
3573.78	0.44541	0.47917
3574.32	0.43856	0.48622
3574.86	0.43866	0.48393
3575.4	0.44391	0.49855
3575.94	0.44475	0.49812
3576.48	0.4411	0.46929
3577.02	0.44386	0.46364
3577.56	0.44378	0.47003
3578.1	0.43431	0.47478
3578.65	0.43392	0.4593
3579.19	0.43623	0.46446
3579.73	0.44222	0.48472
3580.27	0.43309	0.48484
3580.81	0.44068	0.48006
3581.35	0.45847	0.4676
3581.89	0.4527	0.46606
3582.43	0.44858	0.45645
3582.98	0.44661	0.44905
3583.52	0.4369	0.46084
3584.06	0.4355	0.47553
3584.6	0.44619	0.47915
3585.14	0.44371	0.49165
3585.68	0.43254	0.48622
3586.23	0.43566	0.48664
3586.77	0.45467	0.48584
3587.31	0.43131	0.47747
3587.85	0.42597	0.46382
3588.39	0.42245	0.47365
3588.93	0.43186	0.47074
3589.48	0.4349	0.46909
3590.02	0.44116	0.48673
3590.56	0.44222	0.4882
3591.1	0.44112	0.49708
3591.64	0.42438	0.48882
3592.19	0.42065	0.48076
3592.73	0.4178	0.47689
3593.27	0.4209	0.4706
3593.81	0.4204	0.48584
3594.36	0.41634	0.51188
3594.9	0.41612	0.50556
3595.44	0.42628	0.4879
3595.98	0.42966	0.48512
3596.53	0.43471	0.46985
3597.07	0.44312	0.45092
3597.61	0.45439	0.45632
3598.15	0.44802	0.4568
3598.7	0.43358	0.45874
3599.24	0.41497	0.47456
3599.78	0.41635	0.4722
3600.32	0.40398	0.48455
3600.87	0.39519	0.47318
3601.41	0.39921	0.47427
3601.95	0.4111	0.49926
3602.5	0.41322	0.49177
3603.04	0.41625	0.47688
3603.58	0.43417	0.49026
3604.12	0.44399	0.48876
3604.67	0.43883	0.49101
3605.21	0.4472	0.48846
3605.75	0.43876	0.48469
3606.3	0.42108	0.4886
3606.84	0.42247	0.48355
3607.38	0.42344	0.47197
3607.93	0.41681	0.47092
3608.47	0.41682	0.47419
3609.01	0.43203	0.48785
3609.56	0.43193	0.48928
3610.1	0.42358	0.49003
3610.64	0.43384	0.49049
3611.19	0.43707	0.48497
3611.73	0.43388	0.48273
3612.28	0.4278	0.48237
3612.82	0.41752	0.48891
3613.36	0.40835	0.4793
3613.91	0.41336	0.49386
3614.45	0.41185	0.50658
3614.99	0.41916	0.48944
3615.54	0.41945	0.49118
3616.08	0.4049	0.50114
3616.63	0.40565	0.47866
3617.17	0.40013	0.46986
3617.71	0.39339	0.45808
3618.26	0.39663	0.45511
3618.8	0.40514	0.4653
3619.35	0.41311	0.47361
3619.89	0.40037	0.46154
3620.44	0.39866	0.46394
3620.98	0.40912	0.45533
3621.52	0.4124	0.45225
3622.07	0.40939	0.44562
3622.61	0.39982	0.43921
3623.16	0.39868	0.44013
3623.7	0.39999	0.42435
3624.25	0.40757	0.42528
3624.79	0.41025	0.42951
3625.34	0.42459	0.44272
3625.88	0.42331	0.45152
3626.42	0.4199	0.45857
3626.97	0.40345	0.46399
3627.51	0.40199	0.47975
3628.06	0.41958	0.47211
3628.6	0.42683	0.47548
3629.15	0.4185	0.48295
3629.69	0.40583	0.4796
3630.24	0.40378	0.45814
3630.78	0.42413	0.44103
3631.33	0.42096	0.43686
3631.87	0.40261	0.43928
3632.42	0.40699	0.43138
3632.96	0.40875	0.43416
3633.51	0.4162	0.45732
3634.06	0.4224	0.4582
3634.6	0.42265	0.44971
3635.15	0.431	0.45974
3635.69	0.43309	0.47982
3636.24	0.4252	0.48895
3636.78	0.41047	0.48439
3637.33	0.39977	0.46472
3637.87	0.3896	0.4392
3638.42	0.38579	0.43122
3638.96	0.41603	0.42821
3639.51	0.42735	0.42743
3640.06	0.4246	0.43124
3640.6	0.41391	0.42886
3641.15	0.40807	0.44024
3641.69	0.4108	0.44631
3642.24	0.41127	0.44898
3642.79	0.39899	0.44104
3643.33	0.39977	0.4356
3643.88	0.41464	0.42892
3644.42	0.42657	0.43176
3644.97	0.42723	0.44206
3645.52	0.40334	0.45645
3646.06	0.39167	0.45194
3646.61	0.41313	0.44739
3647.15	0.4249	0.45382
3647.7	0.42532	0.45535
3648.25	0.41364	0.45598
3648.79	0.41556	0.45027
3649.34	0.41927	0.43946
3649.89	0.42012	0.44897
3650.43	0.41427	0.46215
3650.98	0.40571	0.4659
3651.53	0.40968	0.45574
3652.07	0.40235	0.45704
3652.62	0.38918	0.46711
3653.17	0.39284	0.44229
3653.71	0.41065	0.44807
3654.26	0.40133	0.44342
3654.81	0.39186	0.44608
3655.35	0.39795	0.4611
3655.9	0.40001	0.46767
3656.45	0.39112	0.45857
3657	0.38537	0.46373
3657.54	0.3966	0.44462
3658.09	0.409	0.44092
3658.64	0.40084	0.44664
3659.18	0.40776	0.44096
3659.73	0.40613	0.45221
3660.28	0.39501	0.44474
3660.83	0.38643	0.44817
3661.37	0.39142	0.4574
3661.92	0.39831	0.45484
3662.47	0.39617	0.44325
3663.02	0.39824	0.43879
3663.56	0.40682	0.43632
3664.11	0.40265	0.42772
3664.66	0.40064	0.42478
3665.21	0.41012	0.43032
3665.75	0.40931	0.45785
3666.3	0.39831	0.45832
3666.85	0.39747	0.45095
3667.4	0.40398	0.45768
3667.94	0.40468	0.45281
3668.49	0.39799	0.45175
3669.04	0.40228	0.44227
3669.59	0.39913	0.43188
3670.14	0.39855	0.42131
3670.68	0.41065	0.42127
3671.23	0.41686	0.44001
3671.78	0.4178	0.43586
3672.33	0.42144	0.43845
3672.88	0.42106	0.43253
3673.42	0.40512	0.42877
3673.97	0.40396	0.44163
3674.52	0.39849	0.45038
3675.07	0.40062	0.44911
3675.62	0.41457	0.45604
3676.17	0.41196	0.45639
3676.72	0.40717	0.45583
3677.26	0.40137	0.46145
3677.81	0.38763	0.46934
3678.36	0.38864	0.46032
3678.91	0.40052	0.46082
3679.46	0.40571	0.45402
3680.01	0.40929	0.45404
3680.56	0.41331	0.45567
3681.1	0.41578	0.44735
3681.65	0.40711	0.44898
3682.2	0.41225	0.46315
3682.75	0.41268	0.45279
3683.3	0.41232	0.44102
3683.85	0.40329	0.42939
3684.4	0.39659	0.46034
3684.95	0.39487	0.46683
3685.5	0.39094	0.45296
3686.05	0.40832	0.44697
3686.6	0.42535	0.45281
3687.14	0.42545	0.46135
3687.69	0.41679	0.45811
3688.24	0.40705	0.45209
3688.79	0.41298	0.45406
3689.34	0.42836	0.43829
3689.89	0.42503	0.43464
3690.44	0.41549	0.44533
3690.99	0.41253	0.44151
3691.54	0.39703	0.43744
3692.09	0.38406	0.45238
3692.64	0.40119	0.45001
3693.19	0.41517	0.45453
3693.74	0.40995	0.45439
3694.29	0.40551	0.44674
3694.84	0.39591	0.43726
3695.39	0.39831	0.44696
3695.94	0.40487	0.45777
3696.49	0.41502	0.46056
3697.04	0.41392	0.4564
3697.59	0.41208	0.47321
3698.14	0.41827	0.47226
3698.69	0.42396	0.48049
3699.24	0.42517	0.48408
3699.79	0.41695	0.46151
3700.34	0.41393	0.46841
3700.89	0.41238	0.47442
3701.44	0.41396	0.46156
3701.99	0.4177	0.45086
3702.54	0.41282	0.44201
3703.09	0.41299	0.45691
3703.64	0.40527	0.48644
3704.19	0.39645	0.48148
3704.74	0.39752	0.47796
3705.29	0.38882	0.47385
3705.84	0.39247	0.46436
3706.39	0.4017	0.44692
3706.95	0.40676	0.43971
3707.5	0.4107	0.42443
3708.05	0.42851	0.41791
3708.6	0.43108	0.41909
3709.15	0.42498	0.43382
3709.7	0.39823	0.44445
3710.25	0.38291	0.45564
3710.8	0.39917	0.4395
3711.35	0.39847	0.45165
3711.9	0.39585	0.47026
3712.46	0.38994	0.48501
3713.01	0.38349	0.46222
3713.56	0.37712	0.45391
3714.11	0.36998	0.45703
3714.66	0.38908	0.45611
3715.21	0.40257	0.44799
3715.76	0.41068	0.44689
3716.31	0.40859	0.45785
3716.87	0.40225	0.43788
3717.42	0.40039	0.42116
3717.97	0.40809	0.42663
3718.52	0.40263	0.44452
3719.07	0.39435	0.4497
3719.62	0.39585	0.44589
3720.18	0.3994	0.44817
3720.73	0.40312	0.45375
3721.28	0.40846	0.45084
3721.83	0.4042	0.44517
3722.38	0.39708	0.46206
3722.94	0.4026	0.45418
3723.49	0.40878	0.44275
3724.04	0.40888	0.46036
3724.59	0.40678	0.4677
3725.14	0.39118	0.45243
3725.7	0.37846	0.4325
3726.25	0.38315	0.42546
3726.8	0.38765	0.41914
3727.35	0.38675	0.43608
3727.9	0.37909	0.43939
3728.46	0.37734	0.43162
3729.01	0.39314	0.43642
3729.56	0.40325	0.44843
3730.11	0.41248	0.45876
3730.67	0.41437	0.46085
3731.22	0.40313	0.4538
3731.77	0.39197	0.44508
3732.32	0.39066	0.44795
3732.88	0.3926	0.44191
3733.43	0.39033	0.43953
3733.98	0.40255	0.43645
3734.54	0.41502	0.43674
3735.09	0.41066	0.43397
3735.64	0.39391	0.42145
3736.19	0.38778	0.41929
3736.75	0.38898	0.43237
3737.3	0.40218	0.43597
3737.85	0.39495	0.449
3738.41	0.39175	0.44819
3738.96	0.39455	0.45496
3739.51	0.39267	0.45441
3740.07	0.39503	0.45528
3740.62	0.40749	0.44614
3741.17	0.41286	0.43714
3741.73	0.40695	0.43108
3742.28	0.40228	0.44943
3742.83	0.38129	0.44702
3743.39	0.37111	0.42852
3743.94	0.37846	0.43496
3744.49	0.38931	0.42954
3745.05	0.38313	0.43821
3745.6	0.37647	0.4444
3746.15	0.36832	0.43565
3746.71	0.3721	0.43187
3747.26	0.3777	0.42975
3747.82	0.38	0.45188
3748.37	0.37624	0.45124
3748.92	0.38718	0.44237
3749.48	0.40008	0.43981
3750.03	0.40996	0.42251
3750.58	0.42281	0.4222
3751.14	0.42053	0.43735
3751.69	0.40962	0.46317
3752.25	0.41979	0.4571
3752.8	0.4274	0.45003
3753.36	0.4109	0.44808
3753.91	0.40843	0.444
3754.46	0.41182	0.4435
3755.02	0.42002	0.43587
3755.57	0.40927	0.44502
3756.13	0.39803	0.43078
3756.68	0.39152	0.44124
3757.24	0.39707	0.46181
3757.79	0.38258	0.46494
3758.34	0.37168	0.46362
3758.9	0.37485	0.464
3759.45	0.37827	0.45946
3760.01	0.37552	0.45054
3760.56	0.3802	0.4464
3761.12	0.39305	0.45938
3761.67	0.40357	0.46568
3762.23	0.39935	0.4638
3762.78	0.39367	0.45462
3763.34	0.39827	0.44732
3763.89	0.40276	0.43862
3764.45	0.40321	0.44808
3765	0.39798	0.4498
3765.56	0.40971	0.45912
3766.11	0.40309	0.45223
3766.67	0.39458	0.45134
3767.22	0.378	0.44834
3767.78	0.36945	0.44592
3768.33	0.3799	0.44185
3768.89	0.38234	0.45326
3769.44	0.37336	0.45742
3770	0.38302	0.45816
3770.56	0.38775	0.45553
3771.11	0.38589	0.44958
3771.67	0.39808	0.45235
3772.22	0.40553	0.45306
3772.78	0.40208	0.45268
3773.33	0.40114	0.42697
3773.89	0.39128	0.42784
3774.45	0.39282	0.43803
3775	0.40658	0.45912
3775.56	0.41578	0.4781
3776.11	0.41521	0.47621
3776.67	0.38752	0.46419
3777.22	0.38129	0.45998
3777.78	0.39737	0.46344
3778.34	0.40245	0.46622
3778.89	0.40036	0.47163
3779.45	0.37676	0.46217
3780	0.37861	0.47489
3780.56	0.38977	0.48082
3781.12	0.39036	0.47204
3781.67	0.39112	0.47844
3782.23	0.39612	0.47242
3782.79	0.40868	0.45972
3783.34	0.42481	0.45856
3783.9	0.41764	0.44911
3784.46	0.40833	0.44336
3785.01	0.40444	0.44078
3785.57	0.39902	0.44927
3786.13	0.40607	0.45543
3786.68	0.39893	0.45798
3787.24	0.3977	0.44537
3787.8	0.41203	0.44679
3788.35	0.41926	0.466
3788.91	0.40519	0.46494
3789.47	0.4075	0.46504
3790.02	0.42411	0.47695
3790.58	0.42949	0.4774
3791.14	0.4171	0.46571
3791.69	0.41603	0.45988
3792.25	0.41716	0.44744
3792.81	0.41321	0.43703
3793.36	0.40141	0.43225
3793.92	0.41169	0.43337
3794.48	0.41756	0.438
3795.04	0.42308	0.44844
3795.59	0.41529	0.43656
3796.15	0.40406	0.4387
3796.71	0.37885	0.44571
3797.27	0.39067	0.44336
3797.82	0.38365	0.44378
3798.38	0.38639	0.45003
3798.94	0.38973	0.45988
3799.5	0.403	0.45686
3800.05	0.41104	0.45628
3800.61	0.40006	0.45346
3801.17	0.38925	0.45331
3801.73	0.38066	0.4506
3802.28	0.37888	0.45274
3802.84	0.384	0.46121
3803.4	0.39615	0.45725
3803.96	0.40824	0.4435
3804.52	0.41385	0.42382
3805.07	0.40712	0.41213
3805.63	0.40306	0.40619
3806.19	0.39563	0.40174
3806.75	0.39094	0.4101
3807.31	0.3856	0.43034
3807.87	0.37324	0.43385
3808.42	0.37831	0.44029
3808.98	0.38468	0.45077
3809.54	0.38692	0.45079
3810.1	0.38514	0.42843
3810.66	0.39855	0.41736
3811.22	0.40865	0.42603
3811.77	0.42074	0.44454
3812.33	0.4232	0.43184
3812.89	0.40772	0.42554
3813.45	0.41552	0.41426
3814.01	0.41003	0.42745
3814.57	0.39957	0.42941
3815.13	0.40369	0.43136
3815.68	0.4125	0.42761
3816.24	0.41249	0.43781
3816.8	0.40704	0.43971
3817.36	0.39466	0.42914
3817.92	0.38928	0.42363
3818.48	0.38717	0.43551
3819.04	0.38312	0.42744
3819.6	0.40568	0.42919
3820.16	0.41857	0.41863
3820.72	0.4171	0.44744
3821.27	0.4037	0.44608
3821.83	0.41761	0.43153
3822.39	0.41542	0.43448
3822.95	0.40547	0.43541
3823.51	0.40014	0.41727
3824.07	0.39942	0.41685
3824.63	0.38948	0.41458
3825.19	0.39295	0.41577
3825.75	0.39513	0.41086
3826.31	0.38881	0.42368
3826.87	0.40035	0.42453
3827.43	0.40149	0.42608
3827.99	0.39787	0.4254
3828.55	0.38986	0.42591
3829.11	0.40145	0.43488
3829.67	0.41505	0.44632
3830.23	0.41387	0.4412
3830.79	0.409	0.45
3831.35	0.41635	0.45927
3831.91	0.41735	0.46757
3832.47	0.40845	0.45561
3833.03	0.40001	0.45797
3833.59	0.39981	0.46322
3834.15	0.40046	0.48409
3834.71	0.39282	0.4928
3835.27	0.39962	0.47859
3835.83	0.41977	0.46112
3836.39	0.42662	0.45466
3836.95	0.42266	0.44871
3837.51	0.40731	0.44203
3838.07	0.39548	0.45059
3838.63	0.38906	0.46098
3839.19	0.40211	0.45412
3839.75	0.40647	0.4425
3840.31	0.41081	0.4466
3840.87	0.40967	0.46248
3841.43	0.39777	0.45654
3841.99	0.40019	0.46684
3842.55	0.39264	0.47293
3843.12	0.39222	0.45361
3843.68	0.4018	0.46574
3844.24	0.4069	0.46332
3844.8	0.39819	0.45788
3845.36	0.40495	0.44773
3845.92	0.41055	0.44458
3846.48	0.41741	0.44165
3847.04	0.41567	0.45463
3847.6	0.41737	0.46608
3848.16	0.41969	0.47949
3848.73	0.41386	0.47571
3849.29	0.42516	0.45225
3849.85	0.42642	0.4425
3850.41	0.42918	0.42772
3850.97	0.42446	0.42656
3851.53	0.40639	0.43739
3852.09	0.40584	0.44414
3852.65	0.40824	0.44551
3853.22	0.41568	0.42731
3853.78	0.43172	0.41685
3854.34	0.43122	0.42244
3854.9	0.41326	0.44056
3855.46	0.39713	0.44856
3856.02	0.39934	0.44469
3856.59	0.39931	0.43381
3857.15	0.40038	0.43871
3857.71	0.39952	0.46453
3858.27	0.39116	0.4721
3858.83	0.39943	0.4564
3859.4	0.39898	0.44877
3859.96	0.38857	0.45431
3860.52	0.40748	0.47848
3861.08	0.40488	0.46997
3861.64	0.40322	0.47078
3862.21	0.40609	0.47703
3862.77	0.40342	0.48482
3863.33	0.40443	0.46835
3863.89	0.40432	0.46395
3864.46	0.40831	0.45896
3865.02	0.42621	0.45591
3865.58	0.42803	0.44276
3866.14	0.42101	0.44323
3866.71	0.42252	0.44123
3867.27	0.43458	0.44929
3867.83	0.43266	0.45761
3868.39	0.42537	0.45542
3868.96	0.4357	0.46212
3869.52	0.4222	0.47068
3870.08	0.41555	0.46557
3870.64	0.40772	0.47561
3871.21	0.41677	0.45747
3871.77	0.41559	0.43975
3872.33	0.42983	0.44306
3872.9	0.42905	0.45125
3873.46	0.41689	0.44328
3874.02	0.40691	0.45692
3874.58	0.40912	0.45354
3875.15	0.39996	0.44587
3875.71	0.40256	0.44953
3876.27	0.40159	0.44343
3876.84	0.39618	0.43347
3877.4	0.41379	0.44906
3877.96	0.41132	0.45252
3878.53	0.4118	0.45106
3879.09	0.42008	0.45201
3879.65	0.42244	0.44988
3880.22	0.41661	0.4298
3880.78	0.4203	0.4392
3881.35	0.41372	0.44319
3881.91	0.41457	0.43869
3882.47	0.40312	0.43895
3883.04	0.3906	0.42384
3883.6	0.38974	0.42199
3884.16	0.39279	0.42645
3884.73	0.40655	0.41766
3885.29	0.4102	0.42096
3885.86	0.40975	0.41311
3886.42	0.40913	0.43037
3886.98	0.39892	0.42911
3887.55	0.39487	0.41739
3888.11	0.38548	0.41646
3888.68	0.3814	0.42312
3889.24	0.38104	0.42017
3889.8	0.39272	0.42323
3890.37	0.39656	0.4145
3890.93	0.39283	0.41871
3891.5	0.40723	0.41591
3892.06	0.41164	0.42318
3892.63	0.39263	0.42391
3893.19	0.37735	0.42144
3893.75	0.36414	0.43218
3894.32	0.37605	0.42764
3894.88	0.36754	0.42662
3895.45	0.37173	0.41128
3896.01	0.38609	0.40891
3896.58	0.39892	0.40192
3897.14	0.388	0.39484
3897.71	0.38792	0.40797
3898.27	0.38418	0.41388
3898.84	0.37636	0.41099
3899.4	0.36315	0.40932
3899.97	0.38425	0.39854
3900.53	0.39757	0.40421
3901.1	0.39794	0.40351
3901.66	0.38772	0.40305
3902.23	0.37503	0.39949
3902.79	0.37123	0.39145
3903.36	0.38168	0.39276
3903.92	0.39663	0.40034
3904.49	0.38948	0.40016
3905.05	0.38235	0.40551
3905.62	0.37337	0.39749
3906.18	0.37217	0.39939
3906.75	0.3844	0.40477
3907.31	0.39045	0.40885
3907.88	0.39214	0.40358
3908.45	0.39232	0.41191
3909.01	0.37806	0.40867
3909.58	0.36845	0.39142
3910.14	0.3671	0.38402
3910.71	0.36897	0.37944
3911.27	0.36897	0.38742
3911.84	0.38897	0.39648
3912.41	0.38951	0.40022
3912.97	0.3886	0.40493
3913.54	0.39994	0.40461
3914.1	0.39394	0.39036
3914.67	0.39054	0.39143
3915.23	0.38326	0.41951
3915.8	0.39304	0.42551
3916.37	0.39745	0.42058
3916.93	0.38641	0.42789
3917.5	0.38069	0.42795
3918.07	0.37242	0.42778
3918.63	0.37696	0.42531
3919.2	0.36839	0.42256
3919.76	0.374	0.41469
3920.33	0.38548	0.3983
3920.9	0.39598	0.4039
3921.46	0.40233	0.42149
3922.03	0.39687	0.42954
3922.6	0.38203	0.4427
3923.16	0.39074	0.44958
3923.73	0.40671	0.43088
3924.3	0.41222	0.43024
3924.86	0.40159	0.42867
3925.43	0.40579	0.43197
3926	0.4045	0.44416
3926.56	0.39839	0.43881
3927.13	0.38897	0.42937
3927.7	0.3855	0.42899
3928.27	0.39579	0.42909
3928.83	0.39948	0.41945
3929.4	0.40331	0.41973
3929.97	0.3893	0.40048
3930.53	0.39037	0.40321
3931.1	0.38726	0.40209
3931.67	0.38462	0.40461
3932.24	0.38518	0.4102
3932.8	0.38712	0.40952
3933.37	0.39503	0.41223
3933.94	0.38359	0.41453
3934.5	0.37493	0.4158
3935.07	0.39251	0.41983
3935.64	0.39348	0.41603
3936.21	0.37714	0.40485
3936.77	0.37267	0.40274
3937.34	0.3687	0.40257
3937.91	0.37607	0.40861
3938.48	0.38245	0.40272
3939.05	0.38868	0.40491
3939.61	0.38532	0.41809
3940.18	0.37206	0.41963
3940.75	0.37299	0.42673
3941.32	0.3716	0.41276
3941.88	0.36972	0.40942
3942.45	0.36779	0.40681
3943.02	0.37625	0.40068
3943.59	0.37509	0.40799
3944.16	0.37781	0.41885
3944.73	0.38082	0.43532
3945.29	0.38549	0.43874
3945.86	0.39116	0.4183
3946.43	0.40816	0.40622
3947	0.40366	0.40361
3947.57	0.38967	0.4066
3948.14	0.37929	0.40826
3948.7	0.38124	0.42379
3949.27	0.38805	0.44554
3949.84	0.3715	0.4358
3950.41	0.36165	0.43581
3950.98	0.37352	0.44107
3951.55	0.38013	0.44426
3952.12	0.38907	0.45314
3952.68	0.39936	0.43714
3953.25	0.38879	0.42016
3953.82	0.38922	0.41289
3954.39	0.38426	0.4164
3954.96	0.37595	0.41856
3955.53	0.3853	0.41033
3956.1	0.38848	0.40234
3956.67	0.37947	0.38549
3957.24	0.37151	0.38104
3957.8	0.37618	0.39505
3958.37	0.37822	0.39644
3958.94	0.38011	0.39417
3959.51	0.3745	0.39966
3960.08	0.37324	0.39883
3960.65	0.36763	0.40611
3961.22	0.36351	0.41415
3961.79	0.37906	0.42315
3962.36	0.38268	0.41472
3962.93	0.37406	0.40938
3963.5	0.36546	0.41739
3964.07	0.37816	0.40173
3964.64	0.39132	0.38509
3965.21	0.40806	0.38278
3965.78	0.4029	0.39993
3966.35	0.38574	0.39664
3966.92	0.37618	0.39496
3967.49	0.36458	0.38946
3968.06	0.36048	0.39532
3968.63	0.36906	0.39202
3969.2	0.36957	0.40099
3969.77	0.36553	0.40863
3970.34	0.36189	0.39504
3970.91	0.35665	0.39899
3971.48	0.35611	0.40084
3972.05	0.35945	0.39287
3972.62	0.35646	0.38677
3973.19	0.35612	0.38796
3973.76	0.35385	0.37864
3974.33	0.35903	0.36709
3974.9	0.3635	0.37951
3975.47	0.36169	0.39443
3976.04	0.36508	0.39959
3976.61	0.3762	0.39028
3977.18	0.37166	0.38494
3977.75	0.36037	0.39269
3978.32	0.35782	0.37712
3978.89	0.36791	0.37966
3979.46	0.36941	0.38582
3980.03	0.36555	0.3914
3980.6	0.37676	0.39029
3981.17	0.38399	0.38636
3981.74	0.39992	0.39341
3982.32	0.38148	0.40266
3982.89	0.36169	0.40692
3983.46	0.35182	0.41339
3984.03	0.34482	0.41059
3984.6	0.35134	0.39208
3985.17	0.36005	0.39334
3985.74	0.36155	0.40201
3986.31	0.36813	0.37722
3986.88	0.37871	0.38755
3987.45	0.37377	0.41042
3988.03	0.35972	0.4136
3988.6	0.35398	0.40618
3989.17	0.36542	0.39882
3989.74	0.36435	0.39938
3990.31	0.3702	0.40062
3990.88	0.36838	0.40199
3991.45	0.35692	0.39156
3992.03	0.35409	0.38584
3992.6	0.36119	0.3995
3993.17	0.34642	0.39931
3993.74	0.33437	0.40998
3994.31	0.32669	0.39673
3994.88	0.33318	0.38992
3995.46	0.33951	0.39159
3996.03	0.35429	0.38718
3996.6	0.36716	0.37674
3997.17	0.37494	0.37794
3997.74	0.37301	0.38101
3998.32	0.35416	0.39051
3998.89	0.3508	0.38887
3999.46	0.35428	0.39622
4000.03	0.34071	0.40221
4000.6	0.33197	0.40402
4001.18	0.34632	0.41468
4001.75	0.36539	0.41269
4002.32	0.35579	0.41176
4002.89	0.35818	0.40975
4003.47	0.3534	0.41597
4004.04	0.3431	0.40938
4004.61	0.3567	0.38795
4005.18	0.35735	0.38393
4005.76	0.36056	0.39613
4006.33	0.37704	0.40256
4006.9	0.37737	0.40301
4007.47	0.37043	0.39514
4008.05	0.37557	0.39643
4008.62	0.39149	0.41716
4009.19	0.38657	0.43755
4009.77	0.37042	0.42099
4010.34	0.36187	0.40934
4010.91	0.35197	0.40175
4011.48	0.36336	0.40183
4012.06	0.35424	0.4235
4012.63	0.34584	0.42293
4013.2	0.35	0.41351
4013.78	0.3449	0.41248
4014.35	0.34912	0.40394
4014.92	0.36558	0.399
4015.5	0.37344	0.38922
4016.07	0.35516	0.38229
4016.64	0.34798	0.38748
4017.22	0.35013	0.39015
4017.79	0.34473	0.38607
4018.36	0.3426	0.39016
4018.94	0.3561	0.38848
4019.51	0.36105	0.38201
4020.08	0.35826	0.36709
4020.66	0.35658	0.3772
4021.23	0.3557	0.40127
4021.8	0.36216	0.40522
4022.38	0.37158	0.39996
4022.95	0.37861	0.40855
4023.53	0.37292	0.41232
4024.1	0.37406	0.40139
4024.67	0.38176	0.40289
4025.25	0.37523	0.39884
4025.82	0.36493	0.40557
4026.4	0.38474	0.38343
4026.97	0.38477	0.37892
4027.54	0.37654	0.39275
4028.12	0.3592	0.40374
4028.69	0.36518	0.40223
4029.27	0.37978	0.39949
4029.84	0.3947	0.40531
4030.42	0.39437	0.40774
4030.99	0.38959	0.40789
4031.56	0.37068	0.41092
4032.14	0.35292	0.42134
4032.71	0.35753	0.42416
4033.29	0.36025	0.40779
4033.86	0.3676	0.39419
4034.44	0.36654	0.3975
4035.01	0.37359	0.3882
4035.59	0.38822	0.38168
4036.16	0.37799	0.38234
4036.74	0.3772	0.39652
4037.31	0.37448	0.40156
4037.88	0.37757	0.4034
4038.46	0.37412	0.40108
4039.03	0.3793	0.40825
4039.61	0.37176	0.41334
4040.18	0.37351	0.40142
4040.76	0.36229	0.40442
4041.33	0.35064	0.40137
4041.91	0.34034	0.40631
4042.49	0.34707	0.40241
4043.06	0.34612	0.40115
4043.64	0.34428	0.40253
4044.21	0.35004	0.39869
4044.79	0.3672	0.39064
4045.36	0.37328	0.39888
4045.94	0.37276	0.40025
4046.51	0.36572	0.40295
4047.09	0.37836	0.39285
4047.66	0.3709	0.38736
4048.24	0.37942	0.37993
4048.81	0.37956	0.37675
4049.39	0.37776	0.37653
4049.97	0.38742	0.38554
4050.54	0.37396	0.38541
4051.12	0.37412	0.38263
4051.69	0.36567	0.38237
4052.27	0.36148	0.38955
4052.85	0.36952	0.41502
4053.42	0.3705	0.42286
4054	0.36646	0.40309
4054.57	0.34667	0.39937
4055.15	0.34769	0.40723
4055.73	0.34785	0.39863
4056.3	0.3531	0.3947
4056.88	0.34802	0.38546
4057.45	0.34796	0.38969
4058.03	0.34093	0.39739
4058.61	0.32917	0.39323
4059.18	0.32615	0.40222
4059.76	0.32275	0.41456
4060.34	0.34745	0.40114
4060.91	0.35225	0.3884
4061.49	0.35957	0.38466
4062.07	0.36069	0.38341
4062.64	0.36289	0.38814
4063.22	0.34513	0.39085
4063.8	0.34798	0.38757
4064.37	0.35351	0.38118
4064.95	0.33963	0.38619
4065.53	0.33258	0.39708
4066.1	0.32718	0.37793
4066.68	0.32165	0.35706
4067.26	0.31474	0.3575
4067.83	0.32567	0.36569
4068.41	0.34021	0.38826
4068.99	0.33873	0.38388
4069.56	0.34132	0.37472
4070.14	0.34939	0.38198
4070.72	0.35069	0.40136
[truncated: 17,144 more rows]

## Sheet: Supple Fig. 5a
Wavelength	Absorbance
nm
300	0.208
301	0.205
302	0.202
303	0.2
304	0.198
305	0.195
306	0.193
307	0.192
308	0.19
309	0.188
310	0.187
311	0.187
312	0.185
313	0.184
314	0.183
315	0.183
316	0.182
317	0.18
318	0.18
319	0.178
320	0.177
321	0.175
322	0.173
323	0.172
324	0.17
325	0.168
326	0.166
327	0.164
328	0.162
329	0.16
330	0.158
331	0.156
332	0.154
333	0.152
334	0.149
335	0.147
336	0.145
337	0.143
338	0.141
339	0.139
340	0.137
341	0.135
342	0.133
343	0.131
344	0.129
345	0.128
346	0.126
347	0.124
348	0.123
349	0.121
350	0.12
351	0.118
352	0.117
353	0.115
354	0.113
355	0.112
356	0.11
357	0.109
358	0.107
359	0.106
360	0.104
361	0.103
362	0.102
363	0.101
364	0.099
365	0.098
366	0.097
367	0.096
368	0.095
369	0.094
370	0.093
371	0.087
372	0.086
373	0.085
374	0.084
375	0.083
376	0.082
377	0.082
378	0.081
379	0.081
380	0.081
381	0.081
382	0.081
383	0.081
384	0.082
385	0.082
386	0.082
387	0.083
388	0.084
389	0.084
390	0.085
391	0.086
392	0.087
393	0.087
394	0.088
395	0.088
396	0.089
397	0.089
398	0.089
399	0.089
400	0.089
401	0.089
402	0.089
403	0.088
404	0.088
405	0.087
406	0.086
407	0.086
408	0.085
409	0.085
410	0.084
411	0.083
412	0.082
413	0.081
414	0.08
415	0.08
416	0.079
417	0.078
418	0.078
419	0.077
420	0.076
421	0.075
422	0.075
423	0.074
424	0.074
425	0.073
426	0.073
427	0.072
428	0.073
429	0.072
430	0.072
431	0.072
432	0.071
433	0.072
434	0.071
435	0.071
436	0.071
437	0.071
438	0.071
439	0.071
440	0.071
441	0.071
442	0.071
443	0.07
444	0.07
445	0.07
446	0.069
447	0.069
448	0.069
449	0.068
450	0.068
451	0.068
452	0.067
453	0.066
454	0.066
455	0.065
456	0.064
457	0.064
458	0.063
459	0.062
460	0.061
461	0.061
462	0.06
463	0.059
464	0.059
465	0.058
466	0.057
467	0.056
468	0.056
469	0.055
470	0.054
471	0.053
472	0.053
473	0.052
474	0.051
475	0.05
476	0.049
477	0.049
478	0.048
479	0.047
480	0.046
481	0.045
482	0.045
483	0.044
484	0.043
485	0.042
486	0.042
487	0.041
488	0.04
489	0.04
490	0.039
491	0.038
492	0.037
493	0.036
494	0.036
495	0.035
496	0.034
497	0.033
498	0.033
499	0.032
500	0.031
501	0.031
502	0.03
503	0.029
504	0.029
505	0.028
506	0.028
507	0.027
508	0.027
509	0.026
510	0.026
511	0.025
512	0.025
513	0.024
514	0.024
515	0.023
516	0.023
517	0.023
518	0.022
519	0.022
520	0.022
521	0.021
522	0.021
523	0.021
524	0.02
525	0.02
526	0.02
527	0.019
528	0.019
529	0.019
530	0.019
531	0.018
532	0.018
533	0.018
534	0.017
535	0.017
536	0.017
537	0.017
538	0.017
539	0.017
540	0.016
541	0.016
542	0.016
543	0.015
544	0.015
545	0.015
546	0.015
547	0.014
548	0.014
549	0.014
550	0.014
551	0.014
552	0.013
553	0.013
554	0.013
555	0.013
556	0.012
557	0.012
558	0.012
559	0.012
560	0.011
561	0.011
562	0.011
563	0.011
564	0.01
565	0.01
566	0.01
567	0.01
568	0.01
569	0.009
570	0.009
571	0.009
572	0.009
573	0.009
574	0.009
575	0.008
576	0.008
577	0.008
578	0.008
579	0.008
580	0.008
581	0.008
582	0.007
583	0.007
584	0.007
585	0.007
586	0.007
587	0.007
588	0.007
589	0.007
590	0.007
591	0.007
592	0.006
593	0.006
594	0.006
595	0.006
596	0.006
597	0.006
598	0.006
599	0.006
600	0.006
601	0.006
602	0.006
603	0.006
604	0.006
605	0.006
606	0.006
607	0.006
608	0.006
609	0.006
610	0.006
611	0.006
612	0.006
613	0.007
614	0.007
615	0.006
616	0.006
617	0.006
618	0.006
619	0.006
620	0.006
621	0.006
622	0.006
623	0.006
624	0.006
625	0.006
626	0.006
627	0.006
628	0.006
629	0.006
630	0.006
631	0.006
632	0.006
633	0.006
634	0.006
635	0.006
636	0.006
637	0.006
638	0.006
639	0.007
640	0.007
641	0.007
642	0.007
643	0.007
644	0.007
645	0.007
646	0.007
647	0.007
648	0.007
649	0.008
650	0.007
651	0.008
652	0.008
653	0.008
654	0.008
655	0.008
656	0.008
657	0.008
658	0.008
659	0.008
660	0.008
661	0.008
662	0.008
663	0.009
664	0.009
665	0.008
666	0.009
667	0.009
668	0.009
669	0.009
670	0.009
671	0.009
672	0.009
673	0.009
674	0.009
675	0.009
676	0.009
677	0.009
678	0.009
679	0.009
680	0.009
681	0.009
682	0.009
683	0.009
684	0.009
685	0.009
686	0.009
687	0.009
688	0.008
689	0.008
690	0.008
691	0.008
692	0.008
693	0.008
694	0.008
695	0.008
696	0.008
697	0.008
698	0.008
699	0.008
700	0.007
701	0.007
702	0.007
703	0.007
704	0.007
705	0.007
706	0.007
707	0.007
708	0.006
709	0.007
710	0.006
711	0.006
712	0.006
713	0.006
714	0.006
715	0.006
716	0.006
717	0.006
718	0.006
719	0.005
720	0.005
721	0.005
722	0.005
723	0.005
724	0.005
725	0.005
726	0.004
727	0.004
728	0.004
729	0.004
730	0.004
731	0.004
732	0.004
733	0.004
734	0.004
735	0.004
736	0.004
737	0.003
738	0.003
739	0.003
740	0.003
741	0.003
742	0.003
743	0.003
744	0.003
745	0.003
746	0.003
747	0.003
748	0.003
749	0.003
750	0.002
751	0.003
752	0.003
753	0.002
754	0.002
755	0.002
756	0.002
757	0.002
758	0.002
759	0.002
760	0.002
761	0.002
762	0.002
763	0.002
764	0.002
765	0.002
766	0.002
767	0.002
768	0.002
769	0.002
770	0.002
771	0.002
772	0.002
773	0.002
774	0.002
775	0.002
776	0.002
777	0.002
778	0.002
779	0.002
780	0.002
781	0.002
782	0.002
783	0.002
784	0.002
785	0.002
786	0.002
787	0.002
788	0.002
789	0.002
790	0.002
791	0.002
792	0.002
793	0.002
794	0.002
795	0.002
796	0.002
797	0.002
798	0.002
799	0.002
800	0.002
801	0.002
802	0.002
803	0.002
804	0.002
805	0.001
806	0.002
807	0.002
808	0.002
809	0.002
810	0.002
811	0.002
812	0.002
813	0.002
814	0.002
815	0.002
816	0.002
817	0.002
818	0.002
819	0.002
820	0.002
821	0.002
822	0.002
823	0.002
824	0.002
825	0.002
826	0.002
827	0.002
828	0.002
829	0.002
830	0.002
831	0.002
832	0.002
833	0.002
834	0.003
835	0.002
836	0.003
837	0.003
838	0.002
839	0.003
840	0.003
841	0.003
842	0.003
843	0.003
844	0.003
845	0.003
846	0.003
847	0.003
848	0.003
849	0.003
850	0.003
851	0.003
852	0.003
853	0.003
854	0.004
855	0.004
856	0.004
857	0.004
858	0.003
859	0.004
860	0.004
861	0.004
862	0.004
863	0.004
864	0.004
865	0.004
866	0.004
867	0.004
868	0.004
869	0.004
870	0.004
871	0.004
872	0.004
873	0.004
874	0.005
875	0.004
876	0.005
877	0.004
878	0.004
879	0.004
880	0.005
881	0.005
882	0.005
883	0.005
884	0.005
885	0.005
886	0.005
887	0.005
888	0.005
889	0.005
890	0.005
891	0.005
892	0.005
893	0.005
894	0.005
895	0.005
896	0.005
897	0.005
898	0.005
899	0.006
900	0.005

## Sheet: Supple Fig. 5b
Mass	Normalized intensity
Da
2999.97	0.06138
3000.46	0.06782
3000.95	0.06379
3001.45	0.06217
3001.94	0.05943
3002.44	0.0571
3002.93	0.0647
3003.43	0.06717
3003.92	0.06466
3004.42	0.06046
3004.91	0.05836
3005.41	0.05934
3005.9	0.05766
3006.4	0.06553
3006.89	0.06501
3007.39	0.06313
3007.89	0.05932
3008.38	0.06447
3008.88	0.06323
3009.37	0.06075
3009.87	0.06144
3010.36	0.06673
3010.86	0.06202
3011.35	0.05683
3011.85	0.05454
3012.34	0.05517
3012.84	0.05464
3013.34	0.05747
3013.83	0.05956
3014.33	0.06082
3014.82	0.06138
3015.32	0.0628
3015.82	0.06055
3016.31	0.05959
3016.81	0.05769
3017.3	0.05758
3017.8	0.06515
3018.3	0.06535
3018.79	0.05947
3019.29	0.05772
3019.78	0.05542
3020.28	0.05876
3020.78	0.06098
3021.27	0.06181
3021.77	0.05983
3022.27	0.06052
3022.76	0.06231
3023.26	0.0598
3023.76	0.05899
3024.25	0.06194
3024.75	0.05985
3025.25	0.06009
3025.74	0.05853
3026.24	0.06192
3026.74	0.05926
3027.23	0.05979
3027.73	0.06185
3028.23	0.05948
3028.72	0.05891
3029.22	0.05834
3029.72	0.06259
3030.22	0.064
3030.71	0.07065
3031.21	0.06733
3031.71	0.06495
3032.2	0.0598
3032.7	0.05969
3033.2	0.05925
3033.7	0.05876
3034.19	0.05936
3034.69	0.06053
3035.19	0.05757
3035.69	0.05639
3036.18	0.05802
3036.68	0.0543
3037.18	0.05615
3037.68	0.05707
3038.17	0.05452
3038.67	0.05201
3039.17	0.05223
3039.67	0.05622
3040.17	0.05544
3040.66	0.05565
3041.16	0.05618
3041.66	0.05979
3042.16	0.05598
3042.66	0.05579
3043.15	0.05771
3043.65	0.0573
3044.15	0.0616
3044.65	0.06268
3045.15	0.05774
3045.65	0.05478
3046.14	0.05904
3046.64	0.06236
3047.14	0.06423
3047.64	0.06238
3048.14	0.05668
3048.64	0.05836
3049.14	0.0613
3049.63	0.05982
3050.13	0.05529
3050.63	0.05601
3051.13	0.05601
3051.63	0.05494
3052.13	0.05395
3052.63	0.05139
3053.13	0.05184
3053.63	0.05724
3054.12	0.05995
3054.62	0.06477
3055.12	0.0624
3055.62	0.06274
3056.12	0.06423
3056.62	0.05913
3057.12	0.05487
3057.62	0.05759
3058.12	0.05697
3058.62	0.05322
3059.12	0.05401
3059.62	0.05828
3060.12	0.05879
3060.62	0.05694
3061.12	0.05371
3061.62	0.05603
3062.12	0.05943
3062.62	0.05879
3063.12	0.06038
3063.62	0.06248
3064.11	0.06152
3064.61	0.05894
3065.11	0.05752
3065.61	0.05579
3066.11	0.0585
3066.62	0.05709
3067.12	0.05524
3067.62	0.05247
3068.12	0.051
3068.62	0.05517
3069.12	0.05838
3069.62	0.05547
3070.12	0.05519
3070.62	0.05805
3071.12	0.05911
3071.62	0.05717
3072.12	0.06211
3072.62	0.06256
3073.12	0.06508
3073.62	0.0629
3074.12	0.05902
3074.62	0.05689
3075.12	0.05951
3075.62	0.06144
3076.12	0.06341
3076.63	0.06094
3077.13	0.06091
3077.63	0.05611
3078.13	0.05571
3078.63	0.05738
3079.13	0.05508
3079.63	0.05321
3080.13	0.05967
3080.63	0.06256
3081.14	0.06045
3081.64	0.06098
3082.14	0.05824
3082.64	0.05434
3083.14	0.0572
3083.64	0.05959
3084.14	0.0574
3084.65	0.05485
3085.15	0.05518
3085.65	0.05454
3086.15	0.05983
3086.65	0.06242
3087.15	0.06031
3087.66	0.05995
3088.16	0.06101
3088.66	0.06319
3089.16	0.06458
3089.66	0.06364
3090.17	0.06269
3090.67	0.06165
3091.17	0.05804
3091.67	0.05806
3092.17	0.0638
3092.68	0.0638
3093.18	0.06762
3093.68	0.06881
3094.18	0.06422
3094.69	0.06574
3095.19	0.06587
3095.69	0.06632
3096.19	0.06893
3096.7	0.06991
3097.2	0.06346
3097.7	0.06074
3098.2	0.061
3098.71	0.05667
3099.21	0.05397
3099.71	0.05973
3100.21	0.05981
3100.72	0.05617
3101.22	0.055
3101.72	0.05296
3102.23	0.05504
3102.73	0.05823
3103.23	0.05595
3103.74	0.06018
3104.24	0.06208
3104.74	0.05914
3105.25	0.05807
3105.75	0.05691
3106.25	0.05913
3106.76	0.05714
3107.26	0.05538
3107.76	0.0629
3108.27	0.06879
3108.77	0.06904
3109.27	0.06892
3109.78	0.06524
3110.28	0.06769
3110.78	0.06964
3111.29	0.06769
3111.79	0.06224
3112.3	0.06032
3112.8	0.05944
3113.3	0.05916
3113.81	0.06017
3114.31	0.06074
3114.81	0.05939
3115.32	0.06101
3115.82	0.0609
3116.33	0.05909
3116.83	0.05862
3117.34	0.06201
3117.84	0.06419
3118.34	0.06678
3118.85	0.06593
3119.35	0.06221
3119.86	0.0622
3120.36	0.06152
3120.87	0.06836
3121.37	0.07028
3121.88	0.07046
3122.38	0.06595
3122.88	0.066
3123.39	0.06616
3123.89	0.06541
3124.4	0.06339
3124.9	0.06506
3125.41	0.06617
3125.91	0.06409
3126.42	0.06366
3126.92	0.0659
3127.43	0.06206
3127.93	0.05838
3128.44	0.05841
3128.94	0.06144
3129.45	0.06574
3129.95	0.06624
3130.46	0.06695
3130.97	0.0626
3131.47	0.05666
3131.98	0.05584
3132.48	0.05665
3132.99	0.05748
3133.49	0.06755
3134	0.06619
3134.5	0.06271
3135.01	0.06767
3135.51	0.06415
3136.02	0.06356
3136.53	0.06387
3137.03	0.06969
3137.54	0.06803
3138.04	0.06161
3138.55	0.05823
3139.06	0.05713
3139.56	0.05473
3140.07	0.05921
3140.57	0.05918
3141.08	0.05742
3141.59	0.05934
3142.09	0.05982
3142.6	0.06058
3143.11	0.0574
3143.61	0.06367
3144.12	0.06824
3144.62	0.06428
3145.13	0.06296
3145.64	0.06369
3146.14	0.06522
3146.65	0.06344
3147.16	0.06103
3147.66	0.06108
3148.17	0.06232
3148.68	0.05925
3149.18	0.06061
3149.69	0.06043
3150.2	0.06336
3150.7	0.0688
3151.21	0.06465
3151.72	0.05987
3152.23	0.05866
3152.73	0.05707
3153.24	0.06134
3153.75	0.05835
3154.25	0.0553
3154.76	0.05228
3155.27	0.05521
3155.78	0.05398
3156.28	0.05448
3156.79	0.05629
3157.3	0.05264
3157.81	0.05178
3158.31	0.05266
3158.82	0.05471
3159.33	0.05793
3159.84	0.05637
3160.34	0.0578
3160.85	0.05955
3161.36	0.05735
3161.87	0.05614
3162.38	0.05814
3162.88	0.06125
3163.39	0.06217
3163.9	0.06191
3164.41	0.06313
3164.92	0.0605
3165.42	0.05757
3165.93	0.05638
3166.44	0.06009
3166.95	0.05801
3167.46	0.05491
3167.96	0.05212
3168.47	0.0488
3168.98	0.05586
3169.49	0.06002
3170	0.05967
3170.51	0.05882
3171.02	0.05962
3171.52	0.06046
3172.03	0.05598
3172.54	0.05501
3173.05	0.05785
3173.56	0.05784
3174.07	0.05464
3174.58	0.05264
3175.08	0.05707
3175.59	0.056
3176.1	0.05629
3176.61	0.05622
3177.12	0.05462
3177.63	0.05483
3178.14	0.05367
3178.65	0.05716
3179.16	0.05999
3179.67	0.05808
3180.18	0.05636
3180.69	0.05354
3181.19	0.05377
3181.7	0.05801
3182.21	0.05734
3182.72	0.05579
3183.23	0.05485
3183.74	0.05943
3184.25	0.06248
3184.76	0.0563
3185.27	0.05259
3185.78	0.05364
3186.29	0.05426
3186.8	0.05613
3187.31	0.05591
3187.82	0.05324
3188.33	0.05459
3188.84	0.0559
3189.35	0.05896
3189.86	0.06232
3190.37	0.06313
3190.88	0.05845
3191.39	0.05548
3191.9	0.05472
3192.41	0.05494
3192.92	0.05335
3193.43	0.05178
3193.94	0.05384
3194.45	0.05899
3194.96	0.0601
3195.47	0.06265
3195.98	0.06214
3196.49	0.06048
3197.01	0.05819
3197.52	0.06017
3198.03	0.05745
3198.54	0.05855
3199.05	0.06062
3199.56	0.05967
3200.07	0.05442
3200.58	0.05141
3201.09	0.05155
3201.6	0.05479
3202.11	0.0531
3202.63	0.05291
3203.14	0.05448
3203.65	0.05606
3204.16	0.05768
3204.67	0.05903
3205.18	0.05995
3205.69	0.05628
3206.2	0.05182
3206.72	0.05056
3207.23	0.05205
3207.74	0.05394
3208.25	0.05429
3208.76	0.05389
3209.27	0.05198
3209.78	0.05266
3210.3	0.05265
3210.81	0.05189
3211.32	0.05086
3211.83	0.05577
3212.34	0.05728
3212.86	0.0554
3213.37	0.0607
3213.88	0.06161
3214.39	0.05797
3214.9	0.05758
3215.42	0.05751
3215.93	0.05771
3216.44	0.05946
3216.95	0.05743
3217.46	0.05616
3217.98	0.05368
3218.49	0.05513
3219	0.05811
3219.51	0.05688
3220.03	0.05506
3220.54	0.05446
3221.05	0.05244
3221.56	0.05706
3222.08	0.05921
3222.59	0.05645
3223.1	0.05293
3223.62	0.05433
3224.13	0.05164
3224.64	0.05339
3225.15	0.0601
3225.67	0.0602
3226.18	0.05725
3226.69	0.05632
3227.21	0.054
3227.72	0.05324
3228.23	0.05596
3228.74	0.05557
3229.26	0.05631
3229.77	0.05781
3230.28	0.06013
3230.8	0.06085
3231.31	0.05832
3231.82	0.05493
3232.34	0.05475
3232.85	0.0528
3233.37	0.05309
3233.88	0.05391
3234.39	0.05536
3234.91	0.05535
3235.42	0.05422
3235.93	0.05382
3236.45	0.06037
3236.96	0.06451
3237.48	0.06034
3237.99	0.05901
3238.5	0.05748
3239.02	0.05623
3239.53	0.0533
3240.04	0.05441
3240.56	0.05661
3241.07	0.05825
3241.59	0.06109
3242.1	0.05964
3242.62	0.05517
3243.13	0.05262
3243.64	0.05079
3244.16	0.05483
3244.67	0.05335
3245.19	0.05126
3245.7	0.04889
3246.22	0.05322
3246.73	0.05445
3247.25	0.05096
3247.76	0.05466
3248.28	0.05421
3248.79	0.0547
3249.31	0.0525
3249.82	0.05201
3250.33	0.05497
3250.85	0.05262
3251.36	0.05655
3251.88	0.05832
3252.39	0.06022
3252.91	0.05857
3253.43	0.06429
3253.94	0.06023
3254.46	0.05398
3254.97	0.05089
3255.49	0.05142
3256	0.0532
3256.52	0.05874
3257.03	0.05943
3257.55	0.05689
3258.06	0.05779
3258.58	0.05564
3259.09	0.05324
3259.61	0.05001
3260.13	0.04941
3260.64	0.05055
3261.16	0.05027
3261.67	0.05131
3262.19	0.05083
3262.7	0.05279
3263.22	0.05335
3263.74	0.05417
3264.25	0.05887
3264.77	0.05846
3265.28	0.05374
3265.8	0.05294
3266.32	0.05485
3266.83	0.05854
3267.35	0.05519
3267.87	0.05379
3268.38	0.0544
3268.9	0.05798
3269.41	0.05645
3269.93	0.0566
3270.45	0.05616
3270.96	0.05291
3271.48	0.05304
3272	0.05391
3272.51	0.05813
3273.03	0.05528
3273.55	0.05114
3274.06	0.05256
3274.58	0.05359
3275.1	0.05569
3275.61	0.05818
3276.13	0.05788
3276.65	0.05832
3277.17	0.05768
3277.68	0.05908
3278.2	0.05559
3278.72	0.05454
3279.23	0.05135
3279.75	0.04831
3280.27	0.05176
3280.79	0.05267
3281.3	0.05555
3281.82	0.05333
3282.34	0.05836
3282.86	0.05739
3283.37	0.05231
3283.89	0.05225
3284.41	0.05234
3284.93	0.05495
3285.44	0.05437
3285.96	0.05089
3286.48	0.05133
3287	0.05374
3287.51	0.05343
3288.03	0.05565
3288.55	0.05744
3289.07	0.0575
3289.59	0.0562
3290.1	0.0556
3290.62	0.05589
3291.14	0.05396
3291.66	0.05622
3292.18	0.05571
3292.69	0.05536
3293.21	0.05298
3293.73	0.0555
3294.25	0.05211
3294.77	0.05276
3295.29	0.05599
3295.8	0.05954
3296.32	0.05957
3296.84	0.06018
3297.36	0.06456
3297.88	0.06148
3298.4	0.06132
3298.92	0.06173
3299.44	0.06228
3299.95	0.05916
3300.47	0.0554
3300.99	0.05381
3301.51	0.05273
3302.03	0.05457
3302.55	0.05656
3303.07	0.0572
3303.59	0.0575
3304.11	0.05622
3304.63	0.05704
3305.14	0.05575
3305.66	0.05327
3306.18	0.05171
3306.7	0.05588
3307.22	0.05622
3307.74	0.05307
3308.26	0.05819
3308.78	0.05951
3309.3	0.06176
3309.82	0.06023
3310.34	0.05772
3310.86	0.05885
3311.38	0.05975
3311.9	0.05638
3312.42	0.05587
3312.94	0.05331
3313.46	0.05294
3313.98	0.05337
3314.5	0.05308
3315.02	0.05445
3315.54	0.05502
3316.06	0.05427
3316.58	0.05128
3317.1	0.05079
3317.62	0.0531
3318.14	0.05274
3318.66	0.05192
3319.18	0.04957
3319.7	0.05158
3320.22	0.05041
3320.74	0.05188
3321.26	0.05266
3321.78	0.05466
3322.3	0.05392
3322.82	0.05363
3323.34	0.05524
3323.86	0.05814
3324.38	0.05647
3324.91	0.05285
3325.43	0.05408
3325.95	0.0582
3326.47	0.05756
3326.99	0.05913
3327.51	0.06179
3328.03	0.06388
3328.55	0.0613
3329.07	0.05675
3329.59	0.05741
3330.12	0.05753
3330.64	0.05718
3331.16	0.05574
3331.68	0.05648
3332.2	0.05966
3332.72	0.05477
3333.24	0.05519
3333.76	0.05375
3334.29	0.05316
3334.81	0.05459
3335.33	0.05218
3335.85	0.05239
3336.37	0.05159
3336.89	0.04943
3337.42	0.05127
3337.94	0.05245
3338.46	0.05475
3338.98	0.05341
3339.5	0.05376
3340.03	0.05685
3340.55	0.05627
3341.07	0.05458
3341.59	0.05965
3342.11	0.06185
3342.64	0.06255
3343.16	0.06283
3343.68	0.06238
3344.2	0.0581
3344.72	0.05563
3345.25	0.05925
3345.77	0.05836
3346.29	0.0565
3346.81	0.0539
3347.34	0.05394
3347.86	0.05593
3348.38	0.05335
3348.9	0.05301
3349.43	0.0549
3349.95	0.05537
3350.47	0.05766
3351	0.05682
3351.52	0.05532
3352.04	0.05334
3352.56	0.05247
3353.09	0.05055
3353.61	0.05545
3354.13	0.05686
3354.66	0.05787
3355.18	0.05688
3355.7	0.05607
3356.23	0.05777
3356.75	0.05673
3357.27	0.05989
3357.8	0.05733
3358.32	0.05556
3358.84	0.05684
3359.37	0.05963
3359.89	0.05945
3360.41	0.0628
3360.94	0.05874
3361.46	0.05537
3361.98	0.05644
3362.51	0.05992
3363.03	0.06137
3363.56	0.05967
3364.08	0.05887
3364.6	0.05921
3365.13	0.05691
3365.65	0.06271
3366.17	0.06348
3366.7	0.05976
3367.22	0.0597
3367.75	0.05717
3368.27	0.05505
3368.8	0.05164
3369.32	0.04761
3369.84	0.04953
3370.37	0.05287
3370.89	0.05232
3371.42	0.05393
3371.94	0.05519
3372.47	0.05623
3372.99	0.05349
3373.52	0.05509
3374.04	0.05707
3374.56	0.05341
3375.09	0.05498
3375.61	0.05364
3376.14	0.05642
3376.66	0.05997
3377.19	0.0654
3377.71	0.06509
3378.24	0.06265
3378.76	0.06076
3379.29	0.05667
3379.81	0.05684
3380.34	0.05532
3380.86	0.05212
3381.39	0.05491
3381.91	0.05902
3382.44	0.05874
3382.96	0.05899
3383.49	0.05399
3384.02	0.05293
3384.54	0.05674
3385.07	0.05515
3385.59	0.05298
3386.12	0.05082
3386.64	0.05251
3387.17	0.05309
3387.69	0.05203
3388.22	0.05426
3388.75	0.05773
3389.27	0.05207
3389.8	0.04958
3390.32	0.0496
3390.85	0.05373
3391.37	0.05911
3391.9	0.05912
3392.43	0.05976
3392.95	0.05475
3393.48	0.05224
3394.01	0.05562
3394.53	0.05733
3395.06	0.05523
3395.58	0.05746
3396.11	0.0552
3396.64	0.0524
3397.16	0.04953
3397.69	0.04701
3398.22	0.04971
3398.74	0.05179
3399.27	0.05611
3399.8	0.05658
3400.32	0.05769
3400.85	0.0558
3401.38	0.05662
3401.9	0.05641
3402.43	0.05889
3402.96	0.05535
3403.48	0.05048
3404.01	0.05179
3404.54	0.05186
3405.06	0.05751
3405.59	0.05782
3406.12	0.05632
3406.65	0.05511
3407.17	0.0534
3407.7	0.04985
3408.23	0.0496
3408.75	0.05311
3409.28	0.05322
3409.81	0.05556
3410.34	0.05506
3410.86	0.0532
3411.39	0.05156
3411.92	0.05181
3412.45	0.0529
3412.97	0.05888
3413.5	0.0547
3414.03	0.05408
3414.56	0.05375
3415.09	0.05529
3415.61	0.0526
3416.14	0.0512
3416.67	0.05227
3417.2	0.05696
3417.72	0.05683
3418.25	0.05393
3418.78	0.05708
3419.31	0.05674
3419.84	0.05902
3420.37	0.06129
3420.89	0.05859
3421.42	0.0543
3421.95	0.05194
3422.48	0.05319
3423.01	0.05269
3423.54	0.05755
3424.06	0.05829
3424.59	0.0542
3425.12	0.0531
3425.65	0.05395
3426.18	0.05209
3426.71	0.05193
3427.24	0.05276
3427.76	0.05175
3428.29	0.05246
3428.82	0.05321
3429.35	0.05916
3429.88	0.06306
3430.41	0.05852
3430.94	0.05552
3431.47	0.05679
3432	0.05345
3432.53	0.05209
3433.05	0.051
3433.58	0.05222
3434.11	0.05547
3434.64	0.05862
3435.17	0.05609
3435.7	0.05586
3436.23	0.05721
3436.76	0.05861
3437.29	0.05944
3437.82	0.0559
3438.35	0.05134
3438.88	0.04775
3439.41	0.04693
3439.94	0.05063
3440.47	0.05644
3441	0.05183
3441.53	0.05146
3442.06	0.05176
3442.59	0.05451
3443.12	0.05826
3443.65	0.05827
3444.18	0.06211
3444.71	0.05863
3445.24	0.05604
3445.77	0.05538
3446.3	0.05735
3446.83	0.05902
3447.36	0.05801
3447.89	0.05815
3448.42	0.06072
3448.95	0.06065
3449.48	0.05686
3450.01	0.05727
3450.54	0.05493
3451.07	0.05502
3451.6	0.05691
3452.13	0.05539
3452.66	0.05351
3453.19	0.05161
3453.72	0.0562
3454.26	0.05746
3454.79	0.05908
3455.32	0.05796
3455.85	0.05739
3456.38	0.0578
3456.91	0.05377
3457.44	0.05272
3457.97	0.05575
3458.5	0.05636
3459.03	0.0564
3459.57	0.0589
3460.1	0.06287
3460.63	0.0611
3461.16	0.0586
3461.69	0.05518
3462.22	0.05604
3462.75	0.05478
3463.29	0.05437
3463.82	0.05506
3464.35	0.0556
3464.88	0.05858
3465.41	0.06042
3465.94	0.0593
3466.48	0.05285
3467.01	0.05278
3467.54	0.05532
3468.07	0.06018
3468.6	0.06039
3469.13	0.05675
3469.67	0.05501
3470.2	0.0568
3470.73	0.06033
3471.26	0.05851
3471.8	0.05499
3472.33	0.05788
3472.86	0.06153
3473.39	0.06434
3473.92	0.05976
3474.46	0.05687
3474.99	0.05601
3475.52	0.05425
3476.05	0.05835
3476.59	0.06148
3477.12	0.05978
3477.65	0.05398
3478.18	0.05123
3478.72	0.04951
3479.25	0.05633
3479.78	0.05833
3480.32	0.05693
3480.85	0.05717
3481.38	0.05579
3481.91	0.05654
3482.45	0.05417
3482.98	0.05616
3483.51	0.05681
3484.05	0.05823
3484.58	0.05312
3485.11	0.05229
3485.65	0.05388
3486.18	0.05504
3486.71	0.05565
3487.25	0.0543
3487.78	0.05243
3488.31	0.05359
3488.85	0.054
3489.38	0.05873
3489.91	0.05487
3490.45	0.05443
3490.98	0.05201
3491.51	0.05579
3492.05	0.0532
3492.58	0.0494
3493.12	0.04929
3493.65	0.05002
3494.18	0.05271
3494.72	0.05611
3495.25	0.05559
3495.78	0.05746
3496.32	0.06007
3496.85	0.05851
3497.39	0.0577
3497.92	0.05534
3498.46	0.05514
3498.99	0.05981
3499.52	0.05599
3500.06	0.05467
3500.59	0.05638
3501.13	0.0571
3501.66	0.0584
3502.2	0.05601
3502.73	0.05552
3503.27	0.05659
3503.8	0.05531
3504.33	0.05429
3504.87	0.05383
3505.4	0.05421
3505.94	0.05445
3506.47	0.05505
3507.01	0.0537
3507.54	0.0529
3508.08	0.05244
3508.61	0.05548
3509.15	0.0542
3509.68	0.05366
3510.22	0.05181
3510.75	0.04907
3511.29	0.05056
3511.82	0.05045
3512.36	0.05146
3512.89	0.05196
3513.43	0.0525
3513.97	0.0504
3514.5	0.05116
3515.04	0.05285
3515.57	0.05404
3516.11	0.05897
3516.64	0.0587
3517.18	0.05678
3517.71	0.05563
3518.25	0.05708
3518.79	0.0596
3519.32	0.0545
3519.86	0.05296
3520.39	0.05297
3520.93	0.05488
3521.47	0.05267
3522	0.05319
3522.54	0.05375
3523.07	0.05256
3523.61	0.05028
3524.15	0.05266
3524.68	0.05586
3525.22	0.0566
3525.75	0.05619
3526.29	0.05513
3526.83	0.05321
3527.36	0.0555
3527.9	0.05968
3528.44	0.05647
3528.97	0.05536
3529.51	0.05507
3530.05	0.05294
3530.58	0.05026
3531.12	0.0503
3531.66	0.04958
3532.19	0.05011
3532.73	0.05002
3533.27	0.04989
3533.8	0.05156
3534.34	0.05634
3534.88	0.05473
3535.41	0.05202
3535.95	0.05198
3536.49	0.05471
3537.03	0.05499
3537.56	0.05603
3538.1	0.05595
3538.64	0.05958
3539.17	0.06088
3539.71	0.05895
3540.25	0.0556
3540.79	0.05347
3541.32	0.05256
3541.86	0.05202
3542.4	0.05216
3542.94	0.05315
3543.47	0.05498
3544.01	0.05264
3544.55	0.0518
3545.09	0.0522
3545.63	0.05271
3546.16	0.05476
3546.7	0.05859
3547.24	0.05658
3547.78	0.05553
3548.32	0.05366
3548.85	0.0532
3549.39	0.05091
3549.93	0.05029
3550.47	0.04931
3551.01	0.04975
3551.54	0.05227
3552.08	0.05613
3552.62	0.05628
3553.16	0.05337
3553.7	0.05238
3554.24	0.053
3554.77	0.05565
3555.31	0.05393
3555.85	0.04995
3556.39	0.0503
3556.93	0.05226
3557.47	0.05103
3558.01	0.05229
3558.55	0.05085
3559.08	0.05098
3559.62	0.0546
3560.16	0.05515
3560.7	0.05146
3561.24	0.0536
3561.78	0.05704
3562.32	0.05483
3562.86	0.05037
3563.4	0.05272
3563.94	0.0549
3564.47	0.05562
3565.01	0.0563
3565.55	0.05395
3566.09	0.05088
3566.63	0.04763
3567.17	0.04738
3567.71	0.05098
3568.25	0.05327
3568.79	0.05616
3569.33	0.06014
3569.87	0.05392
3570.41	0.05441
3570.95	0.05093
3571.49	0.05167
3572.03	0.05256
3572.57	0.05208
3573.11	0.05316
3573.65	0.05439
3574.19	0.05234
3574.73	0.04947
3575.27	0.0506
3575.81	0.05173
3576.35	0.05253
3576.89	0.05098
3577.43	0.05427
3577.97	0.05803
3578.51	0.05632
3579.05	0.05882
3579.59	0.06332
3580.13	0.06243
3580.67	0.05559
3581.21	0.05339
3581.75	0.05582
3582.29	0.05609
3582.83	0.05344
3583.37	0.0494
3583.91	0.04876
3584.46	0.05179
3585	0.0532
3585.54	0.05159
3586.08	0.05397
3586.62	0.05969
3587.16	0.06211
3587.7	0.06102
3588.24	0.05781
3588.78	0.05701
3589.32	0.05382
3589.86	0.05257
3590.41	0.05082
3590.95	0.05377
3591.49	0.0561
3592.03	0.0541
3592.57	0.05542
3593.11	0.05388
3593.65	0.05121
3594.2	0.05229
3594.74	0.05642
3595.28	0.05648
3595.82	0.05529
3596.36	0.05134
3596.9	0.05323
3597.45	0.05253
3597.99	0.05489
3598.53	0.05046
3599.07	0.05194
3599.61	0.05013
3600.15	0.04965
3600.7	0.05221
3601.24	0.05258
3601.78	0.05339
3602.32	0.05091
3602.86	0.05093
3603.41	0.0523
3603.95	0.05133
3604.49	0.04973
3605.03	0.04922
3605.58	0.05349
3606.12	0.05397
3606.66	0.05169
3607.2	0.05087
3607.75	0.0515
3608.29	0.04813
3608.83	0.05095
3609.37	0.05438
3609.92	0.05324
3610.46	0.05202
3611	0.05528
3611.54	0.0555
3612.09	0.05504
3612.63	0.05321
3613.17	0.05474
3613.72	0.05975
3614.26	0.05743
3614.8	0.0553
3615.35	0.05623
3615.89	0.05463
3616.43	0.05351
3616.97	0.05236
3617.52	0.05091
3618.06	0.05036
3618.6	0.05002
3619.15	0.05159
3619.69	0.05072
3620.23	0.0518
3620.78	0.05185
3621.32	0.05121
3621.87	0.05107
3622.41	0.04988
3622.95	0.05143
3623.5	0.05198
3624.04	0.05117
3624.58	0.05267
3625.13	0.05239
3625.67	0.05189
3626.22	0.04793
3626.76	0.05081
3627.3	0.04983
3627.85	0.05396
3628.39	0.05321
3628.94	0.05127
3629.48	0.04903
3630.02	0.05027
3630.57	0.05048
3631.11	0.04712
3631.66	0.04952
3632.2	0.04942
3632.75	0.0471
3633.29	0.0472
3633.83	0.04701
3634.38	0.04756
3634.92	0.04758
3635.47	0.05038
3636.01	0.0506
3636.56	0.05101
3637.1	0.0501
3637.65	0.04645
3638.19	0.04977
3638.74	0.04999
3639.28	0.04855
3639.83	0.04888
3640.37	0.0518
3640.92	0.05177
3641.46	0.0493
3642.01	0.04975
3642.55	0.05596
3643.1	0.05122
3643.64	0.04683
3644.19	0.04756
3644.73	0.05164
3645.28	0.0563
3645.82	0.05794
3646.37	0.05739
3646.91	0.05419
3647.46	0.05023
3648	0.05685
3648.55	0.05747
3649.1	0.05243
3649.64	0.05485
3650.19	0.05624
3650.73	0.05009
3651.28	0.05088
3651.82	0.05033
3652.37	0.04963
3652.92	0.05104
3653.46	0.05156
3654.01	0.05504
3654.55	0.0556
3655.1	0.05212
3655.65	0.05589
3656.19	0.05554
3656.74	0.05544
3657.28	0.05822
3657.83	0.05713
3658.38	0.05407
3658.92	0.05397
3659.47	0.05265
3660.02	0.05574
3660.56	0.05617
3661.11	0.0558
3661.66	0.05774
3662.2	0.05595
3662.75	0.05679
3663.3	0.05806
3663.84	0.05548
3664.39	0.05588
3664.94	0.05304
3665.48	0.05287
3666.03	0.05063
3666.58	0.0522
3667.12	0.05525
3667.67	0.05684
3668.22	0.05437
3668.76	0.05526
3669.31	0.05253
3669.86	0.05689
3670.41	0.05534
3670.95	0.04839
3671.5	0.04723
3672.05	0.04783
3672.6	0.04857
3673.14	0.04852
3673.69	0.05299
3674.24	0.05232
3674.79	0.0505
3675.33	0.04988
3675.88	0.05308
3676.43	0.05276
3676.98	0.05111
3677.52	0.05217
3678.07	0.05047
3678.62	0.04949
3679.17	0.05206
3679.71	0.05458
3680.26	0.05059
3680.81	0.05088
3681.36	0.05501
3681.91	0.05467
3682.45	0.0527
3683	0.05368
3683.55	0.054
3684.1	0.05549
3684.65	0.05444
3685.2	0.05212
3685.74	0.05035
3686.29	0.05033
3686.84	0.04825
3687.39	0.05309
3687.94	0.05447
3688.49	0.05293
3689.04	0.05223
3689.58	0.0488
3690.13	0.05003
3690.68	0.05022
3691.23	0.05144
3691.78	0.05181
3692.33	0.04972
3692.88	0.05347
3693.43	0.0551
3693.97	0.0568
3694.52	0.05518
3695.07	0.05472
3695.62	0.05672
3696.17	0.05326
3696.72	0.05306
3697.27	0.05258
3697.82	0.05435
3698.37	0.05605
3698.92	0.0541
3699.47	0.05516
3700.02	0.05096
3700.57	0.04854
3701.11	0.04916
3701.66	0.0485
3702.21	0.04829
3702.76	0.05041
3703.31	0.05294
3703.86	0.05323
3704.41	0.05323
3704.96	0.05198
3705.51	0.04979
3706.06	0.0494
3706.61	0.04722
3707.16	0.04549
3707.71	0.049
3708.26	0.05141
3708.81	0.05112
3709.36	0.04622
3709.91	0.04762
3710.46	0.05076
3711.01	0.05194
3711.56	0.0523
3712.11	0.05079
3712.66	0.05495
3713.21	0.05528
3713.76	0.05428
3714.31	0.0531
3714.87	0.0501
3715.42	0.05401
3715.97	0.05628
3716.52	0.05384
3717.07	0.05216
3717.62	0.05248
3718.17	0.0507
3718.72	0.05076
3719.27	0.05117
3719.82	0.05092
3720.37	0.05075
3720.92	0.04906
3721.47	0.05089
3722.03	0.05108
3722.58	0.05195
3723.13	0.05029
3723.68	0.05335
3724.23	0.05191
3724.78	0.05063
3725.33	0.04711
3725.88	0.04878
3726.44	0.04941
3726.99	0.05298
3727.54	0.05362
3728.09	0.05079
3728.64	0.05095
3729.19	0.04878
3729.74	0.04836
3730.3	0.04939
3730.85	0.04977
3731.4	0.04993
3731.95	0.04908
3732.5	0.04921
3733.05	0.05053
3733.61	0.04992
3734.16	0.0486
3734.71	0.04855
3735.26	0.05141
3735.81	0.05149
3736.37	0.04795
3736.92	0.04998
3737.47	0.05062
3738.02	0.05257
3738.58	0.04978
3739.13	0.0475
3739.68	0.05172
3740.23	0.05187
3740.79	0.04927
3741.34	0.04701
3741.89	0.05169
3742.44	0.05371
3743	0.05197
3743.55	0.05261
3744.1	0.05811
3744.65	0.05599
3745.21	0.05269
3745.76	0.05227
3746.31	0.05306
3746.86	0.05273
3747.42	0.0501
3747.97	0.05484
3748.52	0.05653
3749.08	0.05626
3749.63	0.05405
3750.18	0.05251
3750.74	0.05307
3751.29	0.05215
3751.84	0.05236
3752.4	0.05006
3752.95	0.0522
3753.5	0.05185
3754.06	0.04804
3754.61	0.04585
3755.16	0.04502
3755.72	0.04636
3756.27	0.0499
3756.82	0.05261
3757.38	0.05299
3757.93	0.05419
3758.48	0.05353
3759.04	0.05173
3759.59	0.0498
3760.15	0.05239
3760.7	0.05632
3761.25	0.05445
3761.81	0.0557
3762.36	0.05258
3762.92	0.04943
3763.47	0.04877
3764.02	0.05009
3764.58	0.04929
3765.13	0.04856
3765.69	0.05003
3766.24	0.04926
3766.8	0.04674
3767.35	0.05
3767.9	0.04809
3768.46	0.04668
3769.01	0.04846
3769.57	0.05234
3770.12	0.04975
3770.68	0.05118
3771.23	0.05218
3771.79	0.05256
3772.34	0.05455
3772.9	0.05322
3773.45	0.05151
3774.01	0.05016
3774.56	0.05108
3775.12	0.05028
3775.67	0.04851
3776.23	0.05187
3776.78	0.05635
3777.34	0.0543
3777.89	0.05444
3778.45	0.05102
3779	0.05405
3779.56	0.05693
3780.11	0.05883
3780.67	0.05373
3781.22	0.05239
3781.78	0.05624
3782.33	0.05315
3782.89	0.05178
3783.44	0.05277
3784	0.05337
3784.56	0.05441
3785.11	0.06016
3785.67	0.06064
3786.22	0.05894
3786.78	0.05786
3787.34	0.05791
3787.89	0.05171
3788.45	0.04926
3789	0.05166
3789.56	0.04937
3790.11	0.05107
3790.67	0.05172
3791.23	0.04845
3791.78	0.04672
3792.34	0.04845
3792.9	0.04848
3793.45	0.04787
3794.01	0.05469
3794.56	0.05518
3795.12	0.05335
3795.68	0.05032
3796.23	0.05081
3796.79	0.05039
3797.35	0.04685
3797.9	0.04852
3798.46	0.05078
3799.02	0.05194
3799.57	0.05168
3800.13	0.05493
3800.69	0.05698
3801.24	0.05658
3801.8	0.05828
3802.36	0.05626
3802.92	0.05579
3803.47	0.05703
3804.03	0.05828
3804.59	0.05689
3805.14	0.05289
3805.7	0.05041
3806.26	0.0494
3806.82	0.05006
3807.37	0.05071
3807.93	0.05172
3808.49	0.04871
3809.05	0.05063
3809.6	0.05571
3810.16	0.05621
3810.72	0.0623
3811.28	0.06299
3811.83	0.05967
3812.39	0.05589
3812.95	0.05582
3813.51	0.05461
3814.06	0.05229
3814.62	0.05018
3815.18	0.05339
3815.74	0.05491
3816.3	0.05757
3816.85	0.05738
3817.41	0.05295
3817.97	0.05092
3818.53	0.05433
3819.09	0.05235
3819.64	0.05167
3820.2	0.05306
3820.76	0.05213
3821.32	0.05156
3821.88	0.05022
3822.44	0.0516
3823	0.04956
3823.55	0.04915
3824.11	0.05174
3824.67	0.0544
3825.23	0.0567
3825.79	0.05721
3826.35	0.05458
3826.91	0.05279
3827.46	0.05286
3828.02	0.05061
3828.58	0.04954
3829.14	0.05261
3829.7	0.0537
3830.26	0.0551
3830.82	0.05598
3831.38	0.05305
3831.94	0.05039
3832.5	0.05231
3833.05	0.0535
3833.61	0.0513
3834.17	0.05054
3834.73	0.05061
3835.29	0.05143
3835.85	0.05375
3836.41	0.054
3836.97	0.05131
3837.53	0.05033
3838.09	0.05345
3838.65	0.04924
3839.21	0.04509
3839.77	0.04486
3840.33	0.04525
3840.89	0.04674
3841.45	0.05085
3842.01	0.05184
3842.57	0.04983
3843.13	0.04949
3843.69	0.0483
3844.25	0.05144
3844.81	0.05179
3845.37	0.05282
3845.93	0.05181
3846.49	0.05418
3847.05	0.05384
3847.61	0.0509
3848.17	0.04863
3848.73	0.05075
3849.29	0.05107
3849.85	0.05557
3850.41	0.05193
3850.97	0.04815
3851.53	0.04982
3852.09	0.05557
3852.65	0.05371
3853.21	0.05362
3853.77	0.05538
3854.34	0.0516
3854.9	0.05069
3855.46	0.05591
3856.02	0.05149
3856.58	0.05046
3857.14	0.0526
3857.7	0.05045
3858.26	0.05098
3858.82	0.05176
3859.38	0.05344
3859.95	0.05113
3860.51	0.05326
3861.07	0.05308
3861.63	0.0526
3862.19	0.05213
3862.75	0.05415
3863.31	0.05259
3863.87	0.05592
3864.44	0.05638
3865	0.05119
3865.56	0.04925
3866.12	0.05203
3866.68	0.05423
3867.24	0.05629
3867.81	0.05671
3868.37	0.05589
3868.93	0.05474
3869.49	0.05362
3870.05	0.04979
3870.62	0.05099
3871.18	0.052
3871.74	0.05424
3872.3	0.05851
3872.86	0.05594
3873.43	0.05219
3873.99	0.05174
3874.55	0.04889
3875.11	0.04719
3875.67	0.04815
3876.24	0.04981
3876.8	0.04864
3877.36	0.04973
3877.92	0.04955
3878.49	0.04872
3879.05	0.05382
3879.61	0.05627
3880.17	0.05315
3880.74	0.05103
3881.3	0.04887
3881.86	0.04868
3882.43	0.04876
3882.99	0.04986
3883.55	0.05148
3884.11	0.0548
3884.68	0.05708
3885.24	0.05933
3885.8	0.05875
3886.37	0.05552
3886.93	0.05241
3887.49	0.05332
3888.06	0.05239
3888.62	0.05291
3889.18	0.05273
3889.75	0.05106
3890.31	0.05332
3890.87	0.05366
3891.44	0.05143
3892	0.0548
3892.56	0.05596
3893.13	0.0555
3893.69	0.05499
3894.25	0.05369
3894.82	0.05578
3895.38	0.05081
3895.95	0.04921
3896.51	0.05304
3897.07	0.05507
3897.64	0.05427
3898.2	0.05186
3898.76	0.05208
3899.33	0.05206
3899.89	0.051
3900.46	0.05245
3901.02	0.05494
3901.59	0.05513
3902.15	0.05112
3902.71	0.04718
3903.28	0.04476
3903.84	0.0519
3904.41	0.05407
3904.97	0.05301
3905.54	0.05217
3906.1	0.04936
3906.66	0.04816
3907.23	0.04879
3907.79	0.05447
3908.36	0.05386
3908.92	0.05496
3909.49	0.05097
3910.05	0.04789
3910.62	0.04871
3911.18	0.04791
3911.75	0.04262
3912.31	0.04251
3912.88	0.0458
3913.44	0.04897
3914.01	0.05135
3914.57	0.05114
3915.14	0.04909
3915.7	0.04895
3916.27	0.05578
3916.83	0.0552
3917.4	0.0529
3917.96	0.05082
3918.53	0.04986
3919.1	0.04905
3919.66	0.04973
3920.23	0.05176
3920.79	0.0533
3921.36	0.05216
3921.92	0.05055
3922.49	0.04979
3923.06	0.05339
3923.62	0.05486
3924.19	0.05615
3924.75	0.0549
3925.32	0.05315
3925.88	0.05322
3926.45	0.05387
3927.02	0.05199
3927.58	0.05271
3928.15	0.05397
3928.71	0.05037
3929.28	0.04791
3929.85	0.04753
3930.41	0.04779
3930.98	0.0497
3931.55	0.052
3932.11	0.05393
3932.68	0.05361
3933.25	0.05266
3933.81	0.05104
3934.38	0.05032
3934.95	0.04989
3935.51	0.04937
3936.08	0.0486
3936.65	0.05154
3937.21	0.05223
3937.78	0.05267
3938.35	0.05363
3938.91	0.05459
3939.48	0.05238
3940.05	0.05051
3940.61	0.04787
3941.18	0.04685
3941.75	0.05003
3942.31	0.04884
3942.88	0.04781
3943.45	0.04801
3944.02	0.04741
3944.58	0.04565
3945.15	0.05033
3945.72	0.05062
3946.29	0.04823
3946.85	0.04698
3947.42	0.05022
3947.99	0.05177
3948.56	0.05511
3949.12	0.05351
3949.69	0.05317
3950.26	0.04949
3950.83	0.04868
3951.39	0.05015
3951.96	0.04931
3952.53	0.0503
3953.1	0.05198
3953.67	0.05326
3954.23	0.05401
3954.8	0.05329
3955.37	0.0536
3955.94	0.05054
3956.51	0.05261
3957.07	0.05136
3957.64	0.05088
3958.21	0.0497
3958.78	0.04873
3959.35	0.04828
3959.92	0.05097
3960.48	0.05244
3961.05	0.05371
3961.62	0.05168
3962.19	0.05092
3962.76	0.05165
3963.33	0.04841
3963.9	0.04892
3964.47	0.05129
3965.03	0.04972
3965.6	0.05042
3966.17	0.05044
3966.74	0.04938
3967.31	0.04879
3967.88	0.05
3968.45	0.04854
3969.02	0.04779
3969.59	0.05097
3970.15	0.05488
3970.72	0.05714
3971.29	0.05221
3971.86	0.04939
3972.43	0.04967
3973	0.04825
3973.57	0.05171
3974.14	0.05315
3974.71	0.05653
3975.28	0.05428
3975.85	0.05154
3976.42	0.05049
3976.99	0.0474
3977.56	0.04697
3978.13	0.04561
3978.7	0.04705
3979.27	0.04895
3979.84	0.05046
3980.41	0.05207
3980.98	0.05033
3981.55	0.04483
3982.12	0.04478
3982.69	0.04348
3983.26	0.04185
3983.83	0.04345
3984.4	0.04487
3984.97	0.04581
3985.54	0.0481
3986.11	0.05105
3986.68	0.05312
3987.25	0.05295
3987.82	0.05178
3988.39	0.05048
3988.96	0.0504
3989.53	0.04982
3990.1	0.04797
3990.67	0.048
3991.24	0.05224
3991.81	0.04995
3992.38	0.05384
3992.95	0.05497
3993.52	0.04886
3994.1	0.0468
3994.67	0.0454
3995.24	0.04727
3995.81	0.04811
3996.38	0.04731
3996.95	0.04909
3997.52	0.04858
3998.09	0.0489
3998.66	0.04971
3999.24	0.0499
3999.81	0.05347
4000.38	0.05169
4000.95	0.04996
4001.52	0.04948
4002.09	0.04878
4002.66	0.04806
4003.23	0.04597
4003.81	0.04727
4004.38	0.048
4004.95	0.05121
4005.52	0.05181
4006.09	0.05194
4006.66	0.05035
4007.24	0.0502
4007.81	0.04862
4008.38	0.04791
4008.95	0.04763
4009.52	0.05104
4010.1	0.05499
4010.67	0.05323
4011.24	0.05206
4011.81	0.05094
4012.38	0.05394
4012.96	0.05318
4013.53	0.05074
4014.1	0.0503
4014.67	0.05043
4015.25	0.05318
4015.82	0.05272
4016.39	0.05024
4016.96	0.0484
4017.54	0.05045
4018.11	0.05526
4018.68	0.0605
4019.25	0.05791
4019.83	0.05352
4020.4	0.04884
4020.97	0.04468
4021.54	0.04283
4022.12	0.04678
4022.69	0.04823
4023.26	0.05062
4023.84	0.05485
4024.41	0.05444
4024.98	0.05194
4025.56	0.04853
4026.13	0.04776
4026.7	0.04773
4027.28	0.05242
4027.85	0.05641
4028.42	0.05294
4029	0.05179
4029.57	0.05037
4030.14	0.04545
4030.72	0.04494
4031.29	0.05001
4031.86	0.05214
4032.44	0.05115
4033.01	0.04965
4033.58	0.05152
4034.16	0.04979
4034.73	0.04893
4035.3	0.04493
4035.88	0.04763
4036.45	0.04749
4037.03	0.04918
4037.6	0.05116
4038.17	0.05284
4038.75	0.04835
4039.32	0.05079
4039.9	0.05083
4040.47	0.04828
4041.04	0.04986
4041.62	0.05019
4042.19	0.0505
4042.77	0.05023
4043.34	0.04903
4043.92	0.05459
4044.49	0.05416
4045.07	0.05258
4045.64	0.05134
4046.21	0.05522
4046.79	0.05689
4047.36	0.05346
4047.94	0.05271
4048.51	0.05355
4049.09	0.05278
4049.66	0.04859
4050.24	0.04684
4050.81	0.04569
4051.39	0.04225
4051.96	0.04387
4052.54	0.0477
4053.11	0.05001
4053.69	0.05458
4054.26	0.05297
4054.84	0.05575
4055.41	0.05202
4055.99	0.04903
4056.56	0.04583
4057.14	0.04555
4057.71	0.04541
4058.29	0.04532
4058.87	0.04819
4059.44	0.05068
4060.02	0.05238
4060.59	0.05127
4061.17	0.04963
4061.74	0.04988
4062.32	0.05035
4062.9	0.05075
4063.47	0.0504
4064.05	0.05233
4064.62	0.05085
4065.2	0.04935
4065.77	0.05558
4066.35	0.05632
4066.93	0.05112
4067.5	0.04855
4068.08	0.05003
4068.65	0.05367
4069.23	0.05247
[truncated: 17,173 more rows]

[truncated: 27 more sheets: Supple Fig. 6, Supple Fig. 8, Supple FIg. 9, Supple Fig. 10, Supple Fig. 11, Supple FIg. 12, Supple Fig. 13, Supple Fig. 17 c, Supple Fig. 17 d, Supple FIg. 18 a,c, Supple Fig. 18b,d, Supple Fig 19b, Supple Fig 20a,c,e, Supple Fig 20b,d,f, Supple Fig 22a,b,d, Supple Fig 23b, Supple Fig 23c, Supple Fig 24b, Supple Fig 24c, Supple Fig 25b …]
